# Supplementary material for: DHODH Blockade Induces Ferroptosis in Neuroblastoma by Modulating the Mevalonate Pathway
Source: Mol Cell Proteomics. 2025 Jun 11;24(7):101014. doi: 10.1016/j.mcpro.2025.101014 (PMC12275935; doi:10.1016/j.mcpro.2025.101014)
Supplement: Table S1 [file mmc1.xlsx]

## Sheet: Table S1
Table S1. FDA approved drug list
Name	Target	M.w.	CAS Number
Axitinib	c-Kit,PDGFR,VEGFR	386.47	319460-85-0
Roxadustat (FG-4592)	HIF	352.34	808118-40-3
Nintedanib (BIBF 1120)	FGFR,PDGFR,VEGFR	539.62	656247-17-5
Afatinib (BIBW2992)	EGFR,HER2	485.94	439081-18-2
Bortezomib (PS-341)	Proteasome	384.24	179324-69-7
Bosutinib (SKI-606)	Src	530.45	380843-75-4
Dasatinib	Bcr-Abl,c-Kit,Src	488.01	302962-49-8
Ridaforolimus (Deforolimus, MK-8669)	mTOR	990.21	572924-54-0
Gefitinib (ZD1839)	EGFR	446.9	184475-35-2
Imatinib Mesylate (STI571)	Bcr-Abl,c-Kit,PDGFR	589.71	220127-57-1
Lapatinib (GW-572016) Ditosylate	EGFR,HER2	925.46	388082-77-7
Lenalidomide (CC-5013)	TNF-alpha	259.26	191732-72-6
Panobinostat (LBH589)	HDAC	349.43	404950-80-7
Nilotinib (AMN-107)	Bcr-Abl	529.52	641571-10-0
Pazopanib HCl (GW786034 HCl)	c-Kit,PDGFR,VEGFR	473.98	635702-64-6
Rapamycin (Sirolimus)	Autophagy,mTOR	914.18	53123-88-9
Sorafenib Tosylate	PDGFR,Raf,VEGFR	637.03	475207-59-1
Sunitinib Malate	c-Kit,PDGFR,VEGFR	532.56	341031-54-7
Temsirolimus (CCI-779, NSC 683864)	mTOR	1030.29	162635-04-3
Vorinostat (SAHA, MK0683)	Autophagy,HDAC	264.3	149647-78-9
Entinostat (MS-275)	HDAC	376.41	209783-80-2
Enzastaurin (LY317615)	PKC	515.61	170364-57-5
Olaparib (AZD2281, Ku-0059436)	PARP	434.46	763113-22-0
Masitinib (AB1010)	c-Kit,PDGFR	498.64	790299-79-5
Crizotinib (PF-02341066)	ALK,c-Met	450.34	877399-52-5
Vismodegib (GDC-0449)	Hedgehog/Smoothened	421.3	879085-55-9
Belinostat (PXD101)	HDAC	318.35	414864-00-9
Rucaparib (AG-014699,PF-01367338) phosphate	PARP	421.36	459868-92-9
Cabozantinib (XL184, BMS-907351)	c-Met,VEGFR	501.51	849217-68-1
Everolimus (RAD001)	mTOR	958.22	159351-69-6
Malotilate	Others	288.38	59937-28-9
Ivacaftor (VX-770)	CFTR	392.49	873054-44-5
Docetaxel	Microtubule Associated	807.88	114977-28-5
Paclitaxel	Autophagy,Microtubule Associated	853.91	33069-62-4
Capecitabine	DNA/RNA Synthesis	359.35	154361-50-9
Lenvatinib (E7080)	VEGFR	426.85	417716-92-8
Valproic acid sodium salt (Sodium valproate)	GABA Receptor,HDAC,Autophagy	166.19	1069-66-5
Regorafenib (BAY 73-4506)	c-RET,VEGFR	482.82	755037-03-7
Danoprevir (ITMN-191)	HCV Protease	731.83	850876-88-9
Ritonavir	HIV Protease,P450 (e.g. CYP17)	720.94	155213-67-5
Anastrozole	Aromatase	293.37	120511-73-1
Aprepitant	Substance P	534.43	170729-80-3
Bicalutamide	Androgen Receptor	430.37	90357-06-5
Fulvestrant	Estrogen/progestogen Receptor	606.77	129453-61-8
Raltitrexed	DNA/RNA Synthesis	458.49	112887-68-0
Thalidomide	E3 Ligase ,TNF-alpha	258.23	50-35-1
Exemestane	Aromatase	296.4	107868-30-4
Finasteride	5-alpha Reductase	372.54	98319-26-7
Cladribine	DNA/RNA Synthesis	285.69	4291-63-8
Decitabine	DNA Methyltransferase	228.21	2353-33-5
Dutasteride	5-alpha Reductase	528.53	164656-23-9
Melatonin	MT Receptor	232.28	73-31-4
Bisoprolol fumarate	Adrenergic Receptor	441.52	104344-23-2
Tivozanib (AV-951)	c-Kit,PDGFR,VEGFR	454.86	475108-18-0
Doxorubicin (Adriamycin) HCl	Topoisomerase	579.98	25316-40-9
Fluorouracil (5-Fluoracil, 5-FU)	DNA/RNA Synthesis	130.08	51-21-8
Methotrexate	DHFR	454.44	59-05-2
Bendamustine HCl	DNA/RNA Synthesis	394.72	3543-75-7
Epirubicin HCl	Topoisomerase	579.98	56390-09-1
Etoposide	Topoisomerase	588.56	33419-42-0
Raloxifene HCl	Estrogen/progestogen Receptor	510.04	82640-04-8
Fludarabine Phosphate	DNA/RNA Synthesis	365.21	75607-67-9
Topotecan HCl	Topoisomerase	457.91	119413-54-6
2-Methoxyestradiol (2-MeOE2)	HIF	302.41	362-07-2
Letrozole	Aromatase	285.3	112809-51-5
Temozolomide	DNA/RNA Synthesis,Autophagy	194.15	85622-93-1
Tamoxifen	Estrogen/progestogen Receptor,Autophagy	371.51	10540-29-1
Vincristine sulfate	Autophagy,Microtubule Associated	923.04	2068-78-2
Agomelatine	5-HT Receptor	243.3	138112-76-2
Leflunomide	Dehydrogenase	270.21	75706-12-6
Enzalutamide (MDV3100)	Androgen Receptor	464.44	915087-33-1
Dienogest	Estrogen/progestogen Receptor	311.42	65928-58-7
Entecavir Hydrate	Reverse Transcriptase	295.29	209216-23-9
Nepafenac	COX	254.28	78281-72-8
Rufinamide	Sodium Channel	238.19	106308-44-5
Posaconazole	P450 (e.g. CYP17)	700.78	171228-49-2
Prasugrel	P2 Receptor	373.44	150322-43-3
Ramelteon	MT Receptor	259.34	196597-26-9
Cinacalcet HCl	CaSR	393.87	364782-34-3
Celecoxib	COX	381.37	169590-42-5
Vemurafenib (PLX4032, RG7204)	Raf	489.92	918504-65-1
Acarbose	Others	645.6	56180-94-0
Adapalene	Retinoid Receptor	412.52	106685-40-9
Altretamine	DNA alkylator	210.28	645-05-6
Amisulpride	Dopamine Receptor	369.48	71675-85-9
Aniracetam	AMPA Receptor-kainate Receptor-NMDA Receptor	219.24	72432-10-1
Artemisinin	Anti-infection	282.33	63968-64-9
Asenapine maleate	5-HT Receptor,Adrenergic Receptor	401.84	85650-56-2
Benazepril HCl	RAAS	460.95	86541-74-4
Budesonide	Glucocorticoid Receptor	430.53	51333-22-3
Bumetanide	Others	364.42	28395-03-1
Carmofur	DNA/RNA Synthesis	257.26	61422-45-5
Cetirizine DiHCl	Histamine Receptor	461.81	83881-52-1
Cilnidipine	Calcium Channel	492.52	132203-70-4
Cilostazol	PDE	369.46	73963-72-1
Floxuridine	DNA/RNA Synthesis	246.19	50-91-9
Tegafur (FT-207, NSC 148958)	DNA/RNA Synthesis	200.17	17902-23-7
Ifosfamide	DNA/RNA Synthesis	261.09	3778-73-2
Megestrol Acetate	Androgen Receptor,Estrogen/progestogen Receptor	384.51	595-33-5
Mercaptopurine (6-MP)	DNA/RNA Synthesis	152.18	50-44-2
Streptozotocin (STZ)	DNA alkylator	265.22	18883-66-4
Costunolide	Telomerase	232.32	553-21-9
Dexamethasone (DHAP)	Autophagy,IL Receptor	392.46	50-02-2
Doxazosin Mesylate	Adrenergic Receptor	547.58	77883-43-3
Edaravone	Others	174.2	89-25-8
Etodolac	COX	287.35	41340-25-4
Etomidate	GABA Receptor	244.29	33125-97-2
Felbamate	NMDAR	238.24	25451-15-4
Fluconazole	P450 (e.g. CYP17)	306.27	86386-73-4
Flumazenil	GABA Receptor	303.29	78755-81-4
Fluoxetine HCl	5-HT Receptor	345.79	56296-78-7
Flupirtine maleate	DNA/RNA Synthesis	420.39	75507-68-5
Fluvoxamine maleate	5-HT Receptor	434.41	61718-82-9
Gatifloxacin	Topoisomerase	375.39	112811-59-3
Genistein	EGFR,Topoisomerase	270.24	446-72-0
Glimepiride	Potassium Channel	490.62	93479-97-1
Ivermectin	Chloride Channel,Anti-infection	875.09	70288-86-7
Lansoprazole	Proton Pump	369.36	103577-45-3
Levetiracetam	Calcium Channel	170.21	102767-28-2
Lidocaine	Histamine Receptor	234.34	137-58-6
Loratadine	Histamine Receptor	382.88	79794-75-5
Losartan Potassium (DuP 753)	RAAS	462.01	124750-99-8
Amonafide	Topoisomerase	283.33	69408-81-7
Acitretin	Retinoid Receptor	326.43	55079-83-9
Daptomycin	Anti-infection,DNA/RNA Synthesis	1620.67	103060-53-3
Doripenem Hydrate	Anti-infection	438.52	364622-82-2
Gestodene	Estrogen/progestogen Receptor	310.43	60282-87-3
Drospirenone	Estrogen/progestogen Receptor	366.49	67392-87-4
Ruxolitinib (INCB018424)	JAK	306.37	941678-49-5
Isotretinoin	Hydroxylase	300.44	4759-48-2
Lopinavir	HIV Protease	628.8	192725-17-0
Meropenem	Anti-infection	383.46	96036-03-2
Mianserin HCl	Histamine Receptor	300.83	21535-47-7
Mosapride Citrate	5-HT Receptor	614.02	112885-42-4
Nafamostat Mesylate	Serine Protease	539.58	82956-11-4
Naftopidil DiHCl	Adrenergic Receptor	465.41	57149-08-3
Omeprazole	Proton Pump,Autophagy	345.42	73590-58-6
Ondansetron HCl	5-HT Receptor	329.82	99614-01-4
Oxcarbazepine	Sodium Channel	252.27	28721-07-5
Pirarubicin	Topoisomerase	627.64	72496-41-4
Pizotifen Malate	5-HT Receptor	429.53	5189-11-7
Resveratrol	Autophagy	228.24	501-36-0
Rocuronium Bromide	AChR	609.68	119302-91-9
Stavudine (d4T)	Reverse Transcriptase	224.21	3056-17-5
Tenofovir Disoproxil Fumarate	Reverse Transcriptase	635.51	202138-50-9
Tenofovir	Reverse Transcriptase	287.21	147127-20-6
Tigecycline	Anti-infection	585.65	220620-09-7
Trilostane	Dehydrogenase	329.43	13647-35-3
Vecuronium Bromide	AChR	637.73	50700-72-6
Bimatoprost	Immunology & Inflammation related	415.57	155206-00-1
Linezolid	Anti-infection	337.35	165800-03-3
Alfuzosin HCl	Adrenergic Receptor	425.91	81403-68-1
Clopidogrel	P2 Receptor	419.9	120202-66-6
Ranolazine 2HCl	Calcium Channel	500.46	95635-56-6
Repaglinide	Potassium Channel	452.59	135062-02-1
Rolipram	PDE	275.34	61413-54-5
Sildenafil Citrate	PDE	666.7	171599-83-0
Sumatriptan Succinate	5-HT Receptor	413.49	103628-48-4
Tamsulosin	alpha1 adrenoreceptor	408.51	106133-20-4
Tianeptine sodium	5-HT Receptor	458.93	30123-17-2
Tizanidine HCl	Adrenergic Receptor	290.17	64461-82-1
Topiramate	Carbonic Anhydrase	339.36	97240-79-4
Tranilast	Immunology & Inflammation related	327.33	53902-12-8
Venlafaxine HCl	5-HT Receptor	313.86	99300-78-4
Voriconazole	P450 (e.g. CYP17)	349.31	137234-62-9
Zileuton	Lipoxygenase	236.29	111406-87-2
Ziprasidone HCl	5-HT Receptor,Dopamine Receptor	449.4	122883-93-6
Zonisamide	Sodium Channel	212.23	68291-97-4
Tipifarnib	Transferase	489.4	192185-72-1
Atazanavir Sulfate	HIV Protease	802.93	229975-97-7
VX-745	p38 MAPK	436.26	209410-46-8
Moxifloxacin HCl	Topoisomerase	437.89	186826-86-8
Calcitriol	Vitamin	416.64	32222-06-3
Doxercalciferol	Vitamin	412.65	54573-75-0
Alfacalcidol	Vitamin	400.64	41294-56-8
Safinamide Mesylate	MAO	398.45	202825-46-5
Daclatasvir (BMS-790052)	HCV Protease	738.88	1009119-64-5
Iloperidone	5-HT Receptor	426.48	133454-47-4
HMN-214	PLK	424.47	173529-46-9
Naratriptan HCl	5-HT Receptor	371.93	143388-64-1
Ponatinib (AP24534)	Bcr-Abl,FGFR,PDGFR,VEGFR	532.56	943319-70-8
Fludarabine	DNA/RNA Synthesis,STAT	285.23	21679-14-1
Pralatrexate	DHFR	477.47	146464-95-1
Cefaclor	Anti-infection	385.82	70356-03-5
Betamethasone	Glucocorticoid Receptor	392.46	378-44-9
Mycophenolate Mofetil	Dehydrogenase	433.49	128794-94-5
Dyphylline	PDE	254.24	479-18-5
Aztreonam	Anti-infection	435.43	78110-38-0
Alprostadil	Immunology & Inflammation related	354.48	745-65-3
Lactulose	Others	342.3	4618-18-2
Tadalafil	PDE	389.4	171596-29-5
Cyclosporine	phosphatase,Immunology & Inflammation related	1202.61	79217-60-0
Natamycin	Anti-infection	665.73	7681-93-8
Telaprevir (VX-950)	HCV Protease	679.85	402957-28-2
Saxagliptin	DPP-4	315.41	361442-04-8
Febuxostat	ROS	316.37	144060-53-7
Dapagliflozin	SGLT	408.87	461432-26-8
Nebivolol HCl	Adrenergic Receptor	441.9	152520-56-4
Pimobendan	PDE	334.37	74150-27-9
VX-809 (Lumacaftor)	CFTR	452.41	936727-05-8
Pomalidomide	TNF-alpha	273.24	19171-19-8
Tazarotene	Retinoid Receptor	351.46	118292-40-3
Fasudil (HA-1077) HCl	Autophagy,ROCK	327.83	105628-07-7
Sulfasalazine	Immunology & Inflammation related	398.39	599-79-1
Candesartan	RAAS	440.45	139481-59-7
Apixaban	Factor Xa	459.5	503612-47-3
Reserpine	Others	608.68	50-55-5
Furosemide	Sodium Channel	330.74	54-31-9
Olmesartan Medoxomil	RAAS	558.59	144689-63-4
Cefdinir	Anti-infection	395.41	91832-40-5
Clotrimazole	Anti-infection	344.84	23593-75-1
Rizatriptan Benzoate	5-HT Receptor	391.47	145202-66-0
Pyridostigmine Bromide	AChR	261.12	101-26-8
Methimazole	Others	114.17	60-56-0
Metolazone	Others	365.83	17560-51-9
Cefoperazone	Anti-infection	645.67	62893-19-0
Silodosin	Adrenergic Receptor	495.53	160970-54-7
Riluzole	GluR,Sodium Channel	234.2	1744-22-5
Sulfameter	DHFR	280.3	651-06-9
Prilocaine	Sodium Channel	220.31	721-50-6
Darunavir Ethanolate	HIV Protease	593.73	635728-49-3
Prednisone	Glucocorticoid Receptor,Immunology & Inflammation related	358.43	53-03-2
Acetylcysteine	TNF-alpha,ROS	163.19	616-91-1
Ethinyl Estradiol	Estrogen/progestogen Receptor	296.4	57-63-6
Naproxen Sodium	COX	252.24	26159-34-2
Nitazoxanide	Others	307.28	55981-09-4
Triamcinolone Acetonide	Glucocorticoid Receptor	434.5	76-25-5
Orlistat	Lipase,Fatty Acid Synthase	495.73	96829-58-2
Allopurinol	ROS	136.11	315-30-0
Allopurinol Sodium	ROS	159.1	17795-21-0
Zafirlukast	LTR	575.68	107753-78-6
Erythromycin	Anti-infection	733.93	114-07-8
Amphotericin B	Anti-infection	924.08	1397-89-3
Ibuprofen	COX	206.28	15687-27-1
Amprenavir	HIV Protease	505.63	161814-49-9
Albendazole	Microtubule Associated	265.33	54965-21-8
Chlorothiazide	Others	295.72	58-94-6
Ursodiol	Others	392.57	128-13-2
Nitrofural	Anti-infection	198.14	59-87-0
Ketoprofen	COX	254.28	22071-15-4
Ketorolac	COX	255.27	74103-06-3
Adenosine	Adenosine Receptor	267.24	58-61-7
Zolmitriptan	5-HT Receptor	287.36	139264-17-8
Telbivudine	Reverse Transcriptase	242.23	3424-98-4
Monobenzone	Tyrosinase	200.23	103-16-2
Tretinoin	Retinoid Receptor	300.4	302-79-4
Phenylbutazone	Immunology & Inflammation related	308.37	50-33-9
Ezetimibe	LDL	409.4	163222-33-1
Enalaprilat Dihydrate	RAAS	348.4	84680-54-6
Dofetilide	Potassium Channel	441.56	115256-11-6
Isradipine	Calcium Channel	371.39	75695-93-1
Estrone	Estrogen/progestogen Receptor	270.37	53-16-7
Flucytosine	Anti-infection	129.09	2022-85-7
Trichlormethiazide	Others	380.66	133-67-5
Loteprednol etabonate	Glucocorticoid Receptor	466.95	82034-46-6
Aminoglutethimide	Aromatase	232.28	125-84-8
Aminophylline	PDE	420.43	317-34-0
Lubiprostone	Chloride Channel	390.46	136790-76-6
Amorolfine HCl	Anti-infection	353.97	78613-38-4
Chloramphenicol	Anti-infection	323.13	56-75-7
Flurbiprofen	Immunology & Inflammation related	244.26	5104-49-4
Disulfiram	Dehydrogenase	296.54	97-77-8
Mesalamine	IκB/IKK,Immunology & Inflammation related	153.14	89-57-6
Ipratropium Bromide	AChR	412.37	22254-24-6
Sulfanilamide	Anti-infection	172.2	63-74-1
Betamethasone Dipropionate	Glucocorticoid Receptor	504.59	5593-20-4
Meprednisone	Glucocorticoid Receptor	372.455	1247-42-3
Betamethasone Valerate	Glucocorticoid Receptor	476.58	2152-44-5
Praziquantel	Anti-infection	312.41	55268-74-1
Busulfan	DNA alkylator	246.3	55-98-1
Carbamazepine	Sodium Channel,Autophagy	236.27	298-46-4
Hydrocortisone	Glucocorticoid Receptor	362.46	50-23-7
Desonide	Glucocorticoid Receptor	416.51	638-94-8
Didanosine	Reverse Transcriptase	236.23	69655-05-6
Divalproex Sodium	HDAC	310.41	76584-70-8
Emtricitabine	Reverse Transcriptase	247.25	143491-57-0
Progesterone	Estrogen/progestogen Receptor	314.46	57-83-0
Lamivudine	Reverse Transcriptase	229.26	134678-17-4
Estradiol	Estrogen/progestogen Receptor	272.38	50-28-2
Deferasirox	P450 (e.g. CYP17)	373.36	201530-41-8
Piroxicam	COX	331.35	36322-90-4
Gemcitabine	Autophagy,DNA/RNA Synthesis	263.2	95058-81-4
Glipizide	Others	445.54	29094-61-9
Glyburide (Glibenclamide)	Potassium Channel	494	10238-21-8
Fomepizole	Dehydrogenase	82.1	7554-65-6
Adefovir Dipivoxil	Reverse Transcriptase	501.47	142340-99-6
Zalcitabine	Reverse Transcriptase	211.22	7481-89-2
Azathioprine	Rho	277.26	446-86-6
Indomethacin	COX	357.79	53-86-1
Terbinafine	Anti-infection	291.43	91161-71-6
Levonorgestrel	Estrogen/progestogen Receptor	312.45	797-63-7
Gemfibrozil	PPAR	250.33	25812-30-0
Indapamide	Others	365.83	26807-65-8
Mitotane	Others	320.04	53-19-0
Methylprednisolone	Glucocorticoid Receptor,Immunology & Inflammation related	374.47	83-43-2
Meloxicam	COX	351.4	71125-38-7
Mesna	Others	164.18	19767-45-4
Methocarbamol	Carbonic Anhydrase	241.24	532-03-6
Prednisolone	Immunology & Inflammation related,Glucocorticoid Receptor	360.44	50-24-8
Telmisartan	RAAS	514.62	144701-48-4
Thiabendazole	P450 (e.g. CYP17)	201.25	148-79-8
Guaifenesin	Others	198.22	93-14-1
Rifabutin	Anti-infection	847	72559-06-9
Nevirapine	Reverse Transcriptase	266.3	129618-40-2
NEXIUM (esomeprazole magnesium)	Proton Pump	713.12	161973-10-0
Nicotinic Acid	Vitamin	123.11	59-67-6
Nimodipine	Autophagy,Calcium Channel	418.44	66085-59-4
Nisoldipine	Calcium Channel	388.41	63675-72-9
Octocrylene	Others	361.48	6197-30-4
Oxybutynin	AChR	357.49	5633-20-5
Enoxacin	Topoisomerase	320.32	74011-58-8
Pitavastatin Calcium	HMG-CoA Reductase	880.98	147526-32-7
Rifapentine	DNA/RNA Synthesis	877.03	61379-65-5
Suprofen	COX	260.31	40828-46-4
Pyrazinamide	Anti-infection	123.11	98-96-4
Quetiapine Fumarate	Dopamine Receptor	883.09	111974-72-2
Rifampin	DNA/RNA Synthesis	822.94	13292-46-1
Cefditoren Pivoxil	Anti-infection	620.72	117467-28-4
Sulfadiazine	Anti-infection	250.28	68-35-9
Chlorprothixene	Dopamine Receptor	315.86	113-59-7
Oxytetracycline (Terramycin)	Anti-infection	460.43	79-57-2
Thioguanine	DNA Methyltransferase	167.19	154-42-7
Thiotepa	Others	189.22	52-24-4
Toremifene Citrate	Estrogen/progestogen Receptor	598.08	89778-27-8
Ethionamide	Anti-infection	166.24	536-33-4
Trifluridine	DNA/RNA Synthesis	296.2	70-00-8
Azacitidine	DNA Methyltransferase	244.2	320-67-2
Vidarabine	DNA/RNA Synthesis	267.24	5536-17-4
Verteporfin	VDA,Hippo pathway	718.79	129497-78-5
Teniposide	Topoisomerase	656.65	29767-20-2
Tetrabenazine (Xenazine)	Dopamine Receptor	317.42	58-46-8
Rifaximin	DNA/RNA Synthesis	785.88	80621-81-4
Simvastatin	HMG-CoA Reductase	418.57	79902-63-9
Ramipril	RAAS	416.51	87333-19-5
Fenofibrate	PPAR	360.83	49562-28-9
Ranolazine	Calcium Channel	427.54	95635-55-5
Ranitidine Hydrochloride	Histamine Receptor	350.86	66357-59-3
Acipimox	Others	154.12	51037-30-0
Aciclovir	Anti-infection	225.2	59277-89-3
Nifedipine	Calcium Channel	346.33	21829-25-4
Amiloride HCl	Sodium Channel,Calcium Channel	266.09	2016-88-8
Amlodipine Besylate	Calcium Channel	567.05	111470-99-6
Chlorpheniramine Maleate	Histamine Receptor	390.86	113-92-8
Fenoprofen Calcium	Immunology & Inflammation related	522.6	34597-40-5
Erdosteine	Others	249.31	84611-23-4
Betaxolol HCl	Adrenergic Receptor	343.89	63659-19-8
Proparacaine HCl	Sodium Channel	330.85	5875-06-9
Pranlukast	Immunology & Inflammation related	481.5	103177-37-3
Oxfendazole	Anti-infection	315.35	53716-50-0
Carvedilol	Adrenergic Receptor	406.47	72956-09-3
Atracurium Besylate	AChR	1243.48	64228-81-5
Butoconazole nitrate	Anti-infection	474.79	64872-77-1
Azithromycin	Anti-infection,Autophagy	748.98	83905-01-5
Albendazole Oxide	Microtubule Associated	281.33	54029-12-8
Chloroxine	Anti-infection	214.05	773-76-2
Lomustine	DNA/RNA Synthesis	233.7	13010-47-4
Chenodeoxycholic Acid	FXR	392.57	474-25-9
Cimetidine	Histamine Receptor	252.34	51481-61-9
Clemastine Fumarate	Histamine Receptor	459.96	14976-57-9
Curcumin	NF-κB,HDAC,Histone Acetyltransferase,Nrf2	368.38	458-37-7
Daidzein	Others	254.24	486-66-8
Bifonazole	Anti-infection	310.39	60628-96-8
Pefloxacin Mesylate	Anti-infection	429.46	70458-95-6
Metoprolol Tartrate	Adrenergic Receptor	684.81	56392-17-7
Dienestrol	Others	266.33	84-17-3
Diethylstilbestrol	Estrogen/progestogen Receptor	268.35	56-53-1
Diltiazem HCl	Calcium Channel	450.98	33286-22-5
Diphenhydramine HCl	Histamine Receptor	291.82	147-24-0
Dapoxetine HCl	5-HT Receptor	341.87	129938-20-1
Valaciclovir HCl	Anti-infection	360.8	124832-27-5
Ganciclovir	Anti-infection	255.23	82410-32-0
Roxatidine Acetate HCl	Histamine Receptor	384.9	93793-83-0
Protionamide	Anti-infection	180.27	14222-60-7
Idoxuridine	Anti-infection	354.1	54-42-2
Sparfloxacin	Anti-infection	392.4	110871-86-8
Felodipine	Calcium Channel	384.25	72509-76-3
Deflazacort	Glucocorticoid Receptor	441.52	14484-47-0
Nizatidine	Histamine Receptor	331.46	76963-41-2
Carbidopa	Decarboxylase	226.23	28860-95-9
Valsartan	RAAS	435.52	137862-53-4
Dipyridamole	PDE	504.63	58-32-2
Hydroxyurea	DNA/RNA Synthesis	76.05	127-07-1
Potassium Iodide	Others	166	7681-11-0
Tropisetron HCl	5-HT Receptor	320.81	105826-92-4
Nicotinamide (Vitamin B3)	Sirtuin	122.12	98-92-0
Vitamin B12	Vitamin	1355.37	68-19-9
Diclofenac Sodium	COX	318.13	15307-79-6
Avobenzone	Others	310.39	70356-09-1
Amlodipine	Calcium Channel	408.88	88150-42-9
Metronidazole	DNA/RNA Synthesis	171.15	443-48-1
Flutamide	Androgen Receptor	276.21	13311-84-7
Fluvastatin Sodium	HMG-CoA Reductase	433.45	93957-55-2
Tioconazole	Anti-infection	387.71	65899-73-2
Tropicamide	AChR	284.35	1508-75-4
Pregnenolone	Estrogen/progestogen Receptor	316.48	145-13-1
Sulfamethoxazole	Anti-infection	253.28	723-46-6
Sulfisoxazole	Anti-infection	267.3	127-69-5
Crystal Violet	Others	407.98	548-62-9
Haloperidol	Dopamine Receptor	375.86	52-86-8
Phenindione	Vitamin	222.24	83-12-5
Triamcinolone	Glucocorticoid Receptor	394.43	124-94-7
Nystatin (Fungicidin)	Anti-infection	1056.24	62997-67-5
Isoniazid	Fatty Acid Synthase	137.14	54-85-3
Levofloxacin	Topoisomerase	361.37	100986-85-4
Enalapril Maleate	RAAS	492.52	76095-16-4
Menadione	DNA/RNA Synthesis,phosphatase	172.18	58-27-5
Metformin HCl	Autophagy	165.62	1115-70-4
Methoxsalen	P450 (e.g. CYP17)	216.19	298-81-7
Miconazole Nitrate	Anti-infection	479.14	22832-87-7
Sulfamethizole	Anti-infection	270.33	144-82-1
Sulbactam	Anti-infection	233.24	68373-14-8
Tolfenamic Acid	COX	261.7	13710-19-5
Pranoprofen	COX	255.27	52549-17-4
Rimantadine	Anti-infection	179.3	13392-28-4
Primidone	Sodium Channel	218.25	125-33-7
Nefiracetam	GABA Receptor	246.3	77191-36-7
Nicorandil	Potassium Channel	211.17	65141-46-0
Tamoxifen Citrate	Estrogen/progestogen Receptor,Autophagy	563.64	54965-24-1
Meglumine	Others	195.21	6284-40-8
Aripiprazole	5-HT Receptor	448.39	129722-12-9
Methscopolamine	AChR	398.29	155-41-9
Amiodarone HCl	Autophagy,Potassium Channel	681.77	19774-82-4
Adenine HCl	DNA/RNA Synthesis	171.59	2922-28-3
Mometasone furoate	Glucocorticoid Receptor	521.43	83919-23-7
Propylthiouracil	Others	170.23	51-52-5
Capsaicin(Vanilloid)	Others	305.41	404-86-4
Fluticasone propionate	Glucocorticoid Receptor	500.57	80474-14-2
Lacidipine	Calcium Channel	455.54	103890-78-4
Elvitegravir (GS-9137, JTK-303)	Integrase	447.88	697761-98-1
Maraviroc	CCR	513.67	376348-65-1
Raltegravir (MK-0518)	Integrase	444.42	518048-05-0
Pyrimethamine	DHFR	248.71	58-14-0
Sulindac	COX	356.41	38194-50-2
Pramipexole 2HCl Monohydrate	Dopamine Receptor	302.26	191217-81-9
Suplatast Tosylate	IL Receptor	499.64	94055-76-2
Mirtazapine	5-HT Receptor	265.35	85650-52-8
Benidipine HCl	Calcium Channel	542.02	91599-74-5
Formoterol Hemifumarate	Adrenergic Receptor	402.4	43229-80-7
Chlormezanone	Others	273.74	80-77-3
Nelarabine	DNA/RNA Synthesis	297.27	121032-29-9
Ketotifen Fumarate	Histamine Receptor	425.5	34580-14-8
Urapidil HCl	5-HT Receptor	423.94	64887-14-5
Diclazuril	Anti-infection	407.64	101831-37-2
Uridine	DNA/RNA Synthesis	244.2	58-96-8
Flunarizine 2HCl	Calcium Channel	477.42	30484-77-6
Fenticonazole Nitrate	Anti-infection	518.41	73151-29-8
Rebamipide	Others	370.79	90098-04-7
Aspartame	Others	294.3	22839-47-0
Candesartan Cilexetil	RAAS	610.66	145040-37-5
Phentolamine Mesylate	Adrenergic Receptor	377.46	65-28-1
Nimesulide	COX	308.31	51803-78-2
Dyclonine HCl	Sodium Channel	325.87	536-43-6
Cyproterone Acetate	Androgen Receptor	416.94	427-51-0
Memantine HCl	P450 (e.g. CYP17),AMPA Receptor-kainate Receptor-NMDA Receptor	215.76	41100-52-1
Cyproheptadine HCl	Histamine Receptor	323.86	969-33-5
Doxifluridine	Phosphorylase	246.19	3094-09-5
Pioglitazone HCl	P450 (e.g. CYP17)	392.9	112529-15-4
Captopril	RAAS	217.29	62571-86-2
Oxytetracycline Dihydrate	Anti-infection	496.46	6153-64-6
Cytidine	Others	243.22	65-46-3
Orphenadrine Citrate	AChR	461.5	4682-36-4
Gimeracil	Dehydrogenase	145.54	103766-25-2
Cyclophosphamide Monohydrate	DNA alkylator	279.1	6055-19-2
Tolnaftate	Anti-infection	307.41	2398-96-1
Terazosin HCl Dihydrate	Adrenergic Receptor	459.92	70024-40-7
Bromhexine HCl	Others	412.59	611-75-6
Lovastatin	HMG-CoA Reductase	404.54	75330-75-5
Tiopronin	ROS	163.19	1953-02-2
Balofloxacin	Topoisomerase	389.42	127294-70-6
Lafutidine	Histamine Receptor	431.55	118288-08-7
Moxonidine	Others	241.68	75438-57-2
Ozagrel HCl	P450 (e.g. CYP17)	264.71	78712-43-3
Argatroban	Thrombin	508.63	74863-84-6
Prulifloxacin (NM441, AF 3013)	Others	461.46	123447-62-1
Rosiglitazone HCl	PPAR	393.89	302543-62-0
Atorvastatin Calcium	HMG-CoA Reductase	1155.34	134523-03-8
Famotidine	Histamine Receptor	337.45	76824-35-6
Moexipril HCl	RAAS	535.03	82586-52-5
Clevidipine Butyrate	Calcium Channel	456.32	167221-71-8
Procaterol HCl	Adrenergic Receptor	326.82	62929-91-3
Duloxetine HCl	5-HT Receptor	333.88	136434-34-9
Trimebutine	Opioid Receptor	387.47	39133-31-8
Ivabradine HCl	Adrenergic Receptor	505.05	148849-67-6
Rivastigmine Tartrate	AChR	400.42	129101-54-8
Dexmedetomidine HCl	Adrenergic Receptor	236.74	145108-58-3
Betaxolol	Adrenergic Receptor	307.43	63659-18-7
Detomidine HCl	Adrenergic Receptor	222.71	90038-01-0
Almotriptan Malate	5-HT Receptor	469.55	181183-52-8
Ambrisentan	Endothelin Receptor	378.42	177036-94-1
Bexarotene	Retinoid Receptor	348	153559-49-0
Temocapril HCl	RAAS	513.07	110221-44-8
Gabexate Mesylate	Serine Protease	417.48	56974-61-9
Rasagiline Mesylate	MAO	267.34	161735-79-1
Naltrexone HCl	Opioid Receptor	377.86	16676-29-2
Levosulpiride	Dopamine Receptor	341.43	23672-07-3
Pantoprazole	Proton Pump	383.37	102625-70-7
Flunixin Meglumin	COX	491.46	42461-84-7
Imidapril HCl	RAAS	441.91	89396-94-1
Lapatinib	EGFR,HER2	581.06	231277-92-2
Cisatracurium Besylate	Adrenergic Receptor	1243.48	96946-42-8
Dronedarone HCl	Potassium Channel,Sodium Channel,Calcium Channel	593.22	141625-93-6
Conivaptan HCl	Vasopressin Receptor	535.04	168626-94-6
Ibutilide Fumarate	Sodium Channel	885.23	122647-32-9
Probucol	LDL	516.84	23288-49-5
Arbidol HCl	Anti-infection	513.88	131707-23-8
Dextrose		180.16	50-99-7
Xylose	Others	150.13	25990-60-7
Mestranol	Estrogen/progestogen Receptor	310.43	72-33-3
Naftopidil	Adrenergic Receptor	392.49	57149-07-2
S- (+)-Rolipram	PDE	275.34	85416-73-5
Bazedoxifene HCl	Estrogen/progestogen Receptor	507.06	198480-56-7
Atropine sulfate monohydrate	AChR	694.83	5908-99-6
Roflumilast	PDE	403.21	162401-32-3
Sonidegib (Erismodegib, NVP-LDE225)	Hedgehog/Smoothened	485.5	956697-53-3
Dabigatran Etexilate	Thrombin	627.73	211915-06-9
Tebipenem Pivoxil	Anti-infection	497.63	161715-24-8
Bazedoxifene Acetate	Estrogen/progestogen Receptor	530.65	198481-33-3
Rosuvastatin Calcium	HMG-CoA Reductase	500.57	147098-20-2
Telotristat Etiprate (LX 1606 Hippurate)	Hydroxylase	754.15	1137608-69-5
Dichlorphenamide (Diclofenamide)	Others	305.159	120-97-8
Ixazomib (MLN2238)	Proteasome	361.03	1072833-77-2
Ixazomib Citrate (MLN9708)	Proteasome	517.12	1201902-80-8
Aliskiren Hemifumarate	RAAS	609.83	173334-58-2
Formestane	Aromatase	302.41	566-48-3
Irinotecan HCl Trihydrate	Topoisomerase	677.18	136572-09-3
Apatinib?mesylate	VEGFR	493.58	1218779-75-9
Idelalisib (CAL-101, GS-1101)	PI3K	415.42	870281-82-6
Eltrombopag Olamine	Thrombin	564.63	496775-62-3
Esomeprazole sodium	ATPase	367.4	161796-78-7
Fesoterodine Fumarate	AChR	527.65	286930-03-8
4-Methylumbelliferone (4-MU)	Others	176.17	90-33-5
Esculin	Others	340.28	531-75-9
Amygdalin	Others	457.43	29883-15-6
Andrographolide	NF-κB	350.45	5508-58-7
Apigenin	P450 (e.g. CYP17)	270.24	520-36-5
Arbutin	Tyrosinase	272.25	497-76-7
Artemether	Anti-infection	298.37	71963-77-4
Artesunate	STAT	384.42	88495-63-0
Baicalein	P450 (e.g. CYP17)	270.24	491-67-8
Baicalin	GABA Receptor	446.36	21967-41-9
Bergenin	Others	328.27	477-90-7
Berberine chloride	Anti-infection	371.81	633-65-8
Caffeic Acid	Others	180.16	331-39-5
Chlorogenic Acid	Others	354.31	327-97-9
Cinchonidine	Anti-infection	294.39	485-71-2
Cinchonine(LA40221)	Others	294.4	118-10-5
Colchicine	Microtubule Associated	399.44	64-86-8
Cytisine	AChR	190.24	485-35-8
Daidzin	Dehydrogenase	416.38	552-66-9
Dihydroartemisinin (DHA)	Others	284.35	71939-50-9
DL-Carnitine HCl	Others	197.66	461-05-2
Emodin	Dehydrogenase	270.24	518-82-1
Enoxolone	Dehydrogenase	470.68	471-53-4
Formononetin	Others	268.26	485-72-3
Ferulic Acid	Others	194.19	1135-24-6
Glycyrrhizin (Glycyrrhizic Acid)	Dehydrogenase,MAO,High-mobility Group	822.93	1405-86-3
Gramine	Others	174.24	87-52-5
Hesperidin	Others	610.56	520-26-3
Honokiol	Akt,MEK	266.334	35354-74-6
Hyodeoxycholic acid (HDCA)	Others	392.57	83-49-8
Kaempferol	Fatty Acid Synthase,Estrogen/progestogen Receptor	286.23	520-18-3
Kinetin	Others	215.21	525-79-1
L-(+)-Rhamnose Monohydrate	Others	182.17	10030-85-0
Lappaconitine	Sodium Channel	584.7	32854-75-4
Luteolin	PDE	286.24	491-70-3
Magnolol	NF-κB	266.33	528-43-8
Morin Hydrate	Others	320.25	6202-27-3
Nalidixic acid	Topoisomerase	232.24	389-08-2
Naringin	P450 (e.g. CYP17)	580.53	10236-47-2
Neohesperidin Dihydrochalcone (Nhdc)	Others	612.58	20702-77-6
Neohesperidin	ROS	610.56	13241-33-3
Oleanolic Acid	Anti-infection	456.7	508-02-1
Orotic acid (6-Carboxyuracil)	Others	156.1	65-86-1
Osthole	Others	244.29	484-12-8
Oxymatrine	Others	264.36	16837-52-8
Paeonol	MAO	166.17	552-41-0
(-)-Parthenolide	HDAC,NF-κB,Mdm2,p53	248.32	20554-84-1
Piperine	P450 (e.g. CYP17)	285.34	94-62-2
Puerarin	5-HT Receptor	416.38	3681-99-0
Quercetin Dihydrate	Others	338.27	6151-25-3
Rotenone (Barbasco)	Anti-infection	394.42	83-79-4
Rutin	Immunology & Inflammation related	610.52	153-18-4
Salicin	COX	286.28	138-52-3
Sclareol	Others	308.5	515-03-7
Silibinin	Others	482.44	22888-70-6
Silymarin	Others	482.44	65666-07-1
Sinomenine	Others	329.39	115-53-7
Synephrine	Adrenergic Receptor	167.21	94-07-5
Tanshinone I	Phospholipase (e.g. PLA)	276.29	568-73-0
Tanshinone IIA	Lipase	294.34	568-72-9
Taxifolin (Dihydroquercetin)	VEGFR	304.25	480-18-2
Troxerutin	Others	742.68	7085-55-4
Ursolic Acid	Others	456.7	77-52-1
Yohimbine HCl	Adrenergic Receptor	390.9	65-19-0
5-hydroxytryptophan (5-HTP)	Others	220.22	56-69-9
Aloin	Tyrosinase	418.39	1415-73-2
Ammonium Glycyrrhizinate	Dehydrogenase	839.96	1407-03-0
Butylscopolamine Bromide	Others	440.37	149-64-4
Diosmetin	P450 (e.g. CYP17)	300.26	520-34-3
D-Mannitol	Others	182.17	69-65-8
Gastrodin	Immunology & Inflammation related	286.28	62499-27-8
Hematoxylin	Others	302.28	517-28-2
Indirubin	GSK-3	262.26	479-41-4
L-carnitine	Others	161.2	541-15-1
Naringin Dihydrochalcone	P450 (e.g. CYP17)	582.55	18916-17-1
Polydatin	Phospholipase (e.g. PLA)	390.38	65914-17-2
Quercetin	Src,Sirtuin,PKC,PI3K	302.24	117-39-5
Sorbitol	Others	182.17	50-70-4
Salidroside	Others	300.3	10338-51-9
Palmatine chloride	Others	387.86	10605-02-4
Sodium Danshensu	P450 (e.g. CYP17)	220.15	67920-52-9
Paeoniflorin	Others	480.46	23180-57-6
Geniposide	Others	388.37	24512-63-8
Ipriflavone (Osteofix)	Others	280.32	35212-22-7
(S)-10-Hydroxycamptothecin	Topoisomerase	364.35	19685-09-7
Rotundine	Dopamine Receptor	355.43	483-14-7
Synephrine HCl	Adrenergic Receptor	203.67	5985-28-4
Guanosine	Others	283.24	118-00-3
Inosine	Others	268.23	58-63-9
Tolbutamide	Potassium Channel	270.35	64-77-7
Levosimendan	Calcium Channel	280.28	141505-33-1
Equol	Estrogen/progestogen Receptor	242.27	531-95-3
Amantadine HCl	Dopamine Receptor	187.7	665-66-7
Amfebutamone (Bupropion) HCl	AChR,Dopamine Receptor	276.2	31677-93-7
Benserazide HCl	Decarboxylase	293.7	14919-77-8
Bupivacaine HCl	Sodium Channel	324.89	18010-40-7
Bethanechol chloride	AChR	196.68	590-63-6
Chlorpromazine HCl	Potassium Channel,Dopamine Receptor	355.33	69-09-0
Clindamycin HCl	Anti-infection	461.44	21462-39-5
Clonidine HCl	Adrenergic Receptor,Autophagy	266.5	4205-91-8
Clozapine	5-HT Receptor	326.82	5786-21-0
Pramipexole	Dopamine Receptor	211.33	104632-26-0
Domperidone	Dopamine Receptor	425.91	57808-66-9
Estriol	Estrogen/progestogen Receptor	288.39	50-27-1
Famciclovir	Anti-infection	321.339	104227-87-4
Fenbendazole	Anti-infection	299.35	43210-67-9
Fluocinolone Acetonide	Glucocorticoid Receptor	452.5	67-73-2
Gallamine Triethiodide	AChR	891.53	65-29-2
Hexestrol	Estrogen/progestogen Receptor	270.37	84-16-2
Imatinib (STI571)	PDGFR	493.6	152459-95-5
Lincomycin HCl	Anti-infection	443	859-18-7
Loperamide HCl	Opioid Receptor,Autophagy	513.5	34552-83-5
Manidipine	Calcium Channel	610.7	89226-50-6
Manidipine 2HCl	Calcium Channel	683.62	89226-75-5
Milrinone	PDE	211.22	78415-72-2
Mitoxantrone 2HCl	Topoisomerase	517.4	70476-82-3
Moroxydine HCl	Anti-infection	207.66	3160-91-6
Mycophenolic acid	Dehydrogenase	320.34	24280-93-1
Nateglinide	Potassium Channel	317.42	105816-04-4
Nitrendipine	Calcium Channel,Autophagy	360.37	39562-70-4
Novobiocin Sodium	Topoisomerase	634.61	1476-53-5
Olanzapine	5-HT Receptor,Dopamine Receptor	312.44	132539-06-1
Olopatadine HCl	Histamine Receptor	373.87	140462-76-6
Ozagrel	P450 (e.g. CYP17)	228.25	82571-53-7
Pancuronium dibromide	AChR	732.67	15500-66-0
Phenoxybenzamine HCl	Adrenergic Receptor	340.3	63-92-3
Propafenone HCl	Sodium Channel	377.9	34183-22-7
Pyrantel Pamoate	Anti-infection	594.692	22204-24-6
Quinine HCl Dihydrate	Potassium Channel	396.91	6119-47-7
Racecadotril	Opioid Receptor	385.48	81110-73-8
Ribavirin	Anti-infection	244.209	36791-04-5
Rosiglitazone maleate	PPAR	473.5	155141-29-0
Roxithromycin	Anti-infection	837.067	80214-83-1
Scopolamine HBr	AChR	384.26	114-49-8
Sotalol HCl	Adrenergic Receptor	308.82	959-24-0
Spectinomycin 2HCl	Anti-infection	405.27	21736-83-4
Sulfadoxine	Anti-infection	310.334	2447-57-6
Tenoxicam	Immunology & Inflammation related	337.378	59804-37-4
Vardenafil HCl Trihydrate	PDE	579.11	330808-88-3
Xylazine HCl	Adrenergic Receptor	256.79	23076-35-9
Maprotiline HCl	Adrenergic Receptor	313.86	10347-81-6
Naphazoline HCl	Adrenergic Receptor	246.74	550-99-2
Epinephrine bitartrate	Adrenergic Receptor	333.29	51-42-3
L-Adrenaline	Adrenergic Receptor	183.2	51-43-4
Phenytoin Sodium	Sodium Channel	274.25	630-93-3
Phenytoin	Sodium Channel	252.27	57-41-0
Ciclopirox	ATPase,Anti-infection	207.27	29342-05-0
Dopamine HCl	Dopamine Receptor	189.64	62-31-7
Ritodrine HCl	Adrenergic Receptor	323.81	23239-51-2
Isoconazole nitrate	Anti-infection	479.14	24168-96-5
Econazole nitrate	Anti-infection,Calcium Channel	444.7	24169-02-6
Miconazole	Anti-infection	416.13	22916-47-8
Secnidazole	Anti-infection	185.18	3366-95-8
Acetanilide	Others	135.16	103-84-4
Clomipramine HCl	5-HT Receptor	351.31	17321-77-6
Phenformin HCl	AMPK	241.72	834-28-6
Ceftiofur HCl	Anti-infection	560.02	103980-44-5
Tiotropium Bromide hydrate	AChR	490.43	139404-48-1
Trospium chloride	AChR	427.96	10405-02-4
Tolterodine tartrate	AChR	475.57	124937-52-6
Sulbactam sodium	Anti-infection	255.22	69388-84-7
Azelastine HCl	Histamine Receptor	418.36	79307-93-0
5-Aminolevulinic acid HCl	Others	167.59	5451-09-2
Daphnetin	PKA,EGFR,PKC	178.14	486-35-1
Clarithromycin	P450 (e.g. CYP17)	747.95	81103-11-9
Rosiglitazone	PPAR	357.43	122320-73-4
Terbinafine HCl	Anti-infection	327.89	78628-80-5
Cortisone acetate	Glucocorticoid Receptor	402.48	50-04-4
Clomifene citrate	Estrogen/progestogen Receptor	598.08	50-41-9
Cloxacillin Sodium	Anti-infection	475.88	7081-44-9
Amoxicillin Sodium	Anti-infection	387.39	34642-77-8
Isoprenaline HCl	Adrenergic Receptor	247.72	51-30-9
Medroxyprogesterone acetate	Estrogen/progestogen Receptor	386.52	71-58-9
Phenylephrine HCl	Adrenergic Receptor	203.67	61-76-7
Prednisolone Acetate	Glucocorticoid Receptor	402.48	52-21-1
Tetracaine HCl	Calcium Channel	300.82	136-47-0
Tetracycline HCl	Anti-infection	480.9	64-75-5
Xylometazoline HCl	Adrenergic Receptor	280.84	1218-35-5
Phenacetin	COX	179.22	62-44-2
Zidovudine	Reverse Transcriptase	267.24	30516-87-1
Quinapril HCl	RAAS	474.98	82586-55-8
Thiamphenicol	Anti-infection	356.22	15318-45-3
Clobetasol propionate	Glucocorticoid Receptor	466.97	25122-46-7
Brompheniramine hydrogen maleate	Histamine Receptor	435.31	980-71-2
Dimethyl Fumarate	Others	144.13	624-49-7
Miglitol	Others	207.22	72432-03-2
Pioglitazone	PPAR	356.44	111025-46-8
Tolvaptan	Vasopressin Receptor	448.94	150683-30-0
Pramiracetam	Others	269.38	68497-62-1
Clindamycin palmitate HCl	Others	699.85	25507-04-4
L-Thyroxine	Others	776.87	51-48-9
Gliclazide	Potassium Channel	323.41	21187-98-4
Acemetacin	COX	415.82	53164-05-9
Tioxolone	Carbonic Anhydrase	168.17	4991-65-5
Dehydroepiandrosterone (DHEA)	Androgen Receptor,Estrogen/progestogen Receptor	288.43	53-43-0
Idebenone	ROS	338.44	58186-27-9
Mifepristone	Estrogen/progestogen Receptor	429.59	84371-65-3
Buflomedil HCl	Adrenergic Receptor	343.85	35543-24-9
Fluocinonide	Glucocorticoid Receptor	494.52	356-12-7
Inulin	Others	N/A	9005-80-5
Lonidamine	Others	321.16	50264-69-2
Clorsulon	Anti-infection	380.66	60200-06-8
Arecoline HBr	AChR	236.11	300-08-3
Noradrenaline bitartrate monohydrate	Adrenergic Receptor	337.28	108341-18-0
Fostamatinib (R788)	Syk	580.46	901119-35-5
Clinofibrate	HMG-CoA Reductase	468.58	30299-08-2
Ciprofibrate	PPAR	289.15	52214-84-3
Dolutegravir (GSK1349572)	Integrase	419.38	1051375-16-6
Trametinib (GSK1120212)	MEK	615.39	871700-17-3
Ibrutinib (PCI-32765)	BTK	440.5	936563-96-1
Nilvadipine	Calcium Channel	385.37	75530-68-6
Dacomitinib (PF299804, PF299)	EGFR	469.94	1110813-31-4
Niraparib (MK-4827)	PARP	320.39	1038915-60-4
Canagliflozin	SGLT	444.52	842133-18-0
Alectinib (CH5424802)	ALK	482.62	1256580-46-7
MK-2048	Integrase	461.87	869901-69-9
Laquinimod	Immunology & Inflammation related	356.8	248281-84-7
Tofacitinib (CP-690550,Tasocitinib)	JAK	312.37	477600-75-2
Istradefylline	Adenosine Receptor	384.43	155270-99-8
Torcetrapib	CETP	600.47	262352-17-0
Sofosbuvir (PSI-7977, GS-7977)	DNA/RNA Synthesis	529.45	1190307-88-0
Dabrafenib (GSK2118436)	Raf	519.56	1195765-45-7
MPEP	GluR	193.24	96206-92-7
Alpelisib (BYL719)	PI3K	441.47	1217486-61-7
Clindamycin	Others	424.98	18323-44-9
Epiandrosterone	Androgen Receptor	290.44	481-29-8
Apalutamide?(ARN-509)	Androgen Receptor	477.43	956104-40-8
Baricitinib (LY3009104, INCB028050)	JAK	371.42	1187594-09-7
Carfilzomib (PR-171)	Proteasome	719.91	868540-17-4
Alogliptin（SYK-322）benzoate	DPP-4	461.51	850649-62-6
Camostat Mesilate	Sodium Channel	494.52	59721-29-8
Prucalopride	5-HT Receptor	367.87	179474-81-8
Acesulfame Potassium	Others	202.25	55589-62-3
Cobicistat (GS-9350)	P450 (e.g. CYP17)	776.02	1004316-88-4
S-Ruxolitinib (INCB018424)	JAK	306.37	941685-37-6
Lumiracoxib	COX	293.72	220991-20-8
Pirfenidone	TGF-beta/Smad	185.22	53179-13-8
Icotinib	EGFR	391.42	610798-31-7
Carbazochrome sodium sulfonate (AC-17)	Others	322.27	51460-26-5
Clevudine	DNA/RNA Synthesis	260.22	163252-36-6
Rivaroxaban	Factor Xa	435.88	366789-02-8
Prostaglandin E2 (PGE2)	Others	352.465	363-24-6
Paroxetine HCl	AChR,5-HT Receptor	365.83	78246-49-8
Zaltoprofen	COX	298.36	74711-43-6
Pazopanib	c-Kit,PDGFR,VEGFR	437.52	444731-52-6
Amoxicillin	Anti-infection	365.4	26787-78-0
Aspirin	COX	180.16	50-78-2
Niflumic acid	COX,GABA Receptor	282.22	4394-00-7
Ciclopirox ethanolamine	ATPase	268.35	41621-49-2
Rimonabant	Cannabinoid Receptor	463.79	168273-06-1
Cabazitaxel	Microtubule Associated	835.93	183133-96-2
Bufexamac	COX	223.27	2438-72-4
Lamotrigine	Sodium Channel,5-HT Receptor	256.09	84057-84-1
Fenoprofen calcium hydrate	Immunology & Inflammation related	558.63	71720-56-4
Linagliptin	DPP-4	472.54	668270-12-0
Vildagliptin (LAF-237)	DPP-4	303.4	274901-16-5
Daunorubicin HCl	Topoisomerase	563.98	23541-50-6
Pravastatin sodium	HMG-CoA Reductase	446.51	81131-70-6
Bepotastine Besilate	Histamine Receptor	547.06	190786-44-8
Fosaprepitant dimeglumine salt	Others	1004.83	265121-04-8
Rofecoxib	COX	314.36	162011-90-7
Cinepazide maleate	Calcium Channel	533.57	26328-04-1
Otilonium Bromide	AChR	563.57	26095-59-0
Bosentan Hydrate	Endothelin Receptor	569.63	157212-55-0
Rupatadine Fumarate	Histamine Receptor	532.03	182349-12-8
Azelnidipine	Calcium Channel	582.65	123524-52-7
Alverine Citrate	OX Receptor	473.56	5560-59-8
Azilsartan Medoxomil	RAAS	568.53	863031-21-4
Medetomidine HCl	Adrenergic Receptor	236.74	86347-15-1
Bleomycin sulfate	DNA/RNA Synthesis	1512.62	9041-93-4
Clofarabine	DNA/RNA Synthesis	303.68	123318-82-1
Dacarbazine	DNA/RNA Synthesis	182.18	4342-03-4
Dexrazoxane HCl (ICRF-187, ADR-529)	Topoisomerase	304.73	149003-01-0
Epinephrine HCl	Adrenergic Receptor	219.67	55-31-2
Diclofenac Potassium	Immunology & Inflammation related	334.24	15307-81-0
Diclofenac Diethylamine	COX	369.29	78213-16-8
Naloxone HCl	Opioid Receptor	363.84	357-08-4
Chlorhexidine?2HCl	Anti-infection	578.37	3697-42-5
Piracetam	GluR	142.16	7491-74-9
Vanillin	Others	152.15	121-33-5
Chlorthalidone	Others	338.77	77-36-1
Dexmedetomidine	Adrenergic Receptor	200.28	113775-47-6
Tazobactam	Anti-infection	300.29	89786-04-9
Beclomethasone dipropionate	Glucocorticoid Receptor	521.04	5534-09-8
Atovaquone	Anti-infection	366.84	95233-18-4
Etravirine (TMC125)	Reverse Transcriptase	435.28	269055-15-4
Ulipristal	Estrogen/progestogen Receptor	433.58	159811-51-5
Indacaterol Maleate	Adrenergic Receptor	508.56	753498-25-8
2-Thiouracil	Others	128.15	141-90-2
Moguisteine	Others	339.41	119637-67-1
Nadifloxacin	Anti-infection	360.38	124858-35-1
Pidotimod	Immunology & Inflammation related	244.27	121808-62-6
Pyridoxine HCl	Vitamin	205.64	58-56-0
Vitamin C	Vitamin	176.12	50-81-7
Sulfathiazole	Anti-infection	255.32	72-14-0
Oxybutynin chloride	AChR	393.95	1508-65-2
Doxepin HCl	Histamine Receptor	315.84	1229-29-4
Ornidazole	Anti-infection	219.63	16773-42-5
Dexamethasone Acetate	Autophagy,IL Receptor	434.5	1177-87-3
Trimethoprim	Anti-infection	290.32	738-70-5
Biotin (Vitamin B7)	Vitamin	244.31	58-85-5
Sulfamerazine	Anti-infection	264.3	127-79-7
Sulfamethazine	Anti-infection	278.33	57-68-1
Sodium salicylate	NF-κB	161.11	54-21-7
Methylthiouracil	Others	142.18	56-04-2
Milnacipran HCl	5-HT Receptor	282.81	101152-94-7
Darifenacin HBr	AChR	507.46	133099-07-7
Entacapone	Histone Methyltransferase	305.29	130929-57-6
Estradiol valerate	Estrogen/progestogen Receptor	356.5	979-32-8
Articaine HCl	Others	320.84	23964-57-0
Gliquidone	Potassium Channel	527.63	33342-05-1
Butenafine HCl	Anti-infection	353.93	101827-46-7
Mepivacaine HCl	Sodium Channel	282.81	1722-62-9
Ethynodiol diacetate	Estrogen/progestogen Receptor	384.51	297-76-7
Sertaconazole nitrate	Anti-infection	500.78	99592-39-9
Tylosin tartrate	Anti-infection	1066.19	74610-55-2
Benztropine mesylate	Dopamine Receptor	403.53	132-17-2
Altrenogest	Estrogen/progestogen Receptor	310.43	850-52-2
Ampicillin sodium	Anti-infection	371.39	69-52-3
Anagrelide HCl	PDE	292.55	58579-51-4
Antipyrine	COX	188.23	60-80-0
Atomoxetine HCl	5-HT Receptor	291.82	82248-59-7
Betahistine 2HCl	Histamine Receptor	209.12	5579-84-0
Brinzolamide	Carbonic Anhydrase	383.51	138890-62-7
Carbenicillin disodium	Anti-infection	422.36	4800-94-6
Eletriptan HBr	5-HT Receptor	463.43	177834-92-3
Flumequine	Topoisomerase	261.25	42835-25-6
Amitriptyline HCl	5-HT Receptor	313.86	549-18-8
Adrenalone HCl	Adrenergic Receptor	217.65	62-13-5
Azatadine dimaleate	Histamine Receptor	522.55	3978-86-7
(+,-)-Octopamine HCl	Dopamine Receptor	189.64	770-05-8
Ropinirole HCl	Dopamine Receptor	296.84	91374-20-8
Ticarcillin sodium	Anti-infection	430.41	29457-07-6
Azlocillin sodium salt	Anti-infection	484.48	37091-65-9
Reboxetine mesylate	Others	409.5	98769-84-7
Triflusal	Thrombin	248.16	322-79-2
Trifluoperazine 2HCl	Dopamine Receptor	480.42	440-17-5
Catharanthine	AChR	336.43	2468-21-5
Meptazinol HCl	Opioid Receptor	269.81	59263-76-2
Iopromide	Others	791.11	73334-07-3
Fexofenadine HCl	Histamine Receptor	538.12	153439-40-8
Moclobemide (Ro 111163)	MAO	268.74	71320-77-9
Triptolide (PG490)	NF-κB	360.4	38748-32-2
Borneol	TRPV	154.25	507-70-0
Fangchinoline	Reverse Transcriptase	608.72	33889-68-8
Berbamine (dihydrochloride)	Bcr-Abl	681.65	6078-17-7
(+)-Fangchinoline	Others	608.72	436-77-1
Rosmarinic acid	IκB/IKK	360.31	20283-92-5
Dehydrocostus Lactone	IκB/IKK	230.3	477-43-0
Asiaticoside	ROS	959.12	16830-15-2
Acetylspiramycin (ASPM)	Anti-infection	885.09	24916-51-6
Pazufloxacin mesylate	Anti-infection	414.41	163680-77-1
Diammonium Glycyrrhizinate	Immunology & Inflammation related	856.99	79165-06-3
Ceftibuten dihydrate	Anti-infection	446.46	118081-34-8
Tyramine	TAAR	137.18	51-67-2
Medroxyprogesterone	Estrogen/progestogen Receptor	344.49	520-85-4
Cefpirome sulfate	Anti-infection	612.66	98753-19-6
Cefamandole nafate	Anti-infection	512.49	42540-40-9
Tacrine hydrochloride hydrate	AChR	198.26	206658-92-6
Methoxyphenamine Hydrochloride	Adrenergic Receptor	215.72	5588-10-3
Osalmid	Others	229.23	526-18-1
Amitraz	Adrenergic Receptor	293.41	33089-61-1
Sulfamonomethoxine	Anti-infection	280.3	1220-83-3
Kitasamycin	Anti-infection	785.96	1392-21-8
Thimerosal	Anti-infection	404.81	54-64-8
Mafenide Acetate	Carbonic Anhydrase	246.28	13009-99-9
Amlexanox	Immunology & Inflammation related	298.29	68302-57-8
Tauroursodeoxycholic Acid (TUDCA)	Others	499.7	14605-22-2
Cefepime Dihydrochloride Monohydrate	Anti-infection	571.5	123171-59-5
Piribedil	Dopamine Receptor,Adrenergic Receptor	298.34	3605-01-4
Promestriene	Estrogen/progestogen Receptor	328.49	39219-28-8
Fludrocortisone acetate	Others	422.49	514-36-3
Afloqualone	GABA Receptor	283.3	56287-74-2
Flupenthixol dihydrochloride	Dopamine Receptor,Adrenergic Receptor	507.44	51529-01-2
Ilaprazole	Proton Pump	366.44	172152-36-2
Thymopentin	Immunology & Inflammation related	679.77	69558-55-0
Carmustine	DNA/RNA Synthesis	214.05	154-93-8
Cefsulodin sodium	phosphatase	554.53	52152-93-9
Quinestrol	Estrogen/progestogen Receptor	364.52	152-43-2
Cefonicid sodium	Anti-infection	586.53	61270-78-8
Sulfaphenazole	P450 (e.g. CYP17)	314.36	526-08-9
Levamlodipine	Calcium Channel	408.88	103129-82-4
Umbelliferone	Others	162.14	93-35-6
Cinnamic acid	Others	148.16	140-10-3
Vitamin E Acetate	Vitamin	472.74	58-95-7
Methacholine chloride	AChR	195.69	62-51-1
4-Biphenylacetic acid	Immunology & Inflammation related	212.24	5728-52-9
Ethidium bromide	Others	394.31	1239-45-8
Pargyline hydrochloride	MAO	195.69	306-07-0
N-Ethylmaleimide (NEM)	Cysteine Protease	125.13	128-53-0
Glucosamine hydrochloride	Others	215.63	66-84-2
Mafenide hydrochloride	Carbonic Anhydrase	222.69	138-37-4
Nortriptyline hydrochloride	Others	299.84	894-71-3
Benactyzine hydrochloride	AChR	363.88	57-37-4
Phenethyl alcohol	Others	122.16	60-12-8
4-Methylbenzylidene camphor	Others	254.37	36861-47-9
Chlorobutanol	Anti-infection	177.46	57-15-8
Sarpogrelate hydrochloride	5-HT Receptor	465.97	135159-51-2
Ethopabate	Anti-infection	237.25	59-06-3
Sulfachloropyridazine	Anti-infection	284.72	80-32-0
Carbasalate Calcium	Others	458.43	5749-67-7
Moxidectin	Anti-infection	639.82	113507-06-5
Lifitegrast	Integrin	615.48	1025967-78-5
Flibanserin	5-HT Receptor	390.4	167933-07-5
Testosterone Enanthate	Androgen Receptor	400.59	315-37-7
Leuprolide Acetate	Estrogen/progestogen Receptor	1269.45	74381-53-6
Topiroxostat	Others	248.24	577778-58-6
Isavuconazole	Anti-infection	437.47	241479-67-4
Ramosetron Hydrochloride	5-HT Receptor	315.8	132907-72-3
Velpatasvir	HCV Protease	883	1377049-84-7
Selexipag	Immunology & Inflammation related	496.62	475086-01-2
Vilanterol Trifenate	Adrenergic Receptor	774.77	503070-58-4
Grazoprevir	HCV Protease	766.9	1350514-68-9
Iron sucrose	Others	736.06	8047-67-4
Metaxalone	Others	221.25	1665-48-1
Tipiracil hydrochloride	Phosphorylase	279.12	183204-72-0
Avibactam sodium	Anti-infection	287.23	1192491-61-4
Boceprevir	HCV Protease	519.68	394730-60-0
Umeclidinium bromide	AChR	508.49	869113-09-7
Travoprost	Others	500.55	157283-68-6
Calcipotriene	Others	412.6	112965-21-6
Benznidazole	Anti-infection	260.25	22994-85-0
Cholic acid	Others	408.57	81-25-4
Oxiglutatione	Others	612.63	27025-41-8
Balsalazide disodium	Immunology & Inflammation related	437.31	150399-21-6
Lumefantrine	Anti-infection	528.94	82186-77-4
Levothyroxine sodium	Others	798.85	55-03-8
Sodium benzoate	Others	144.1	532-32-1
Quinidine sulfate	Sodium Channel	648.83	6591-63-5
4-Hydroxybenzoic acid	Others	138.12	99-96-7
Betaine	Others	117.15	107-43-7
Methyl salicylate	TRPV	152.15	119-36-8
Sinomenine hydrochloride	Immunology & Inflammation related,Autophagy	365.85	6080-33-7
Eucalyptol	Immunology & Inflammation related	154.25	470-82-6
Cinnamaldehyde	TRPV	132.16	14371-10-9
Tanshinone IIA sulfonate (sodium)	CaMK	396.39	69659-80-9
Palmatine	AChR	352.4	3486-67-7
5-Hydroxymethylfurfural	Others	126.11	67-47-0
Tyrosol	Others	138.16	501-94-0
Ligustrazine hydrochloride	Immunology & Inflammation related	172.66	76494-51-4
cis-Anethole	Others	148.2	104-46-1
Ginkgolide C	Others	440.4	15291-76-6
Echinacoside	Others	786.73	82854-37-3
Notoginsenoside R1	Others	933.13	80418-24-2
Carvacrol	Others	150.22	499-75-2
Succinic acid	Others	118.09	110-15-6
Palmitic acid	Others	256.42	57-10-3
Trigonelline Hydrochloride	Others	173.6	6138-41-6
Stevioside	Others	804.87	57817-89-7
Dehydroandrographolide	Chloride Channel	332.43	134418-28-3
Imperatorin	Calcium Channel	270.28	482-44-0
Scutellarin	Others	462.36	27740-01-8
Ginsenoside Re	Others	947.15	52286-59-6
Harmine hydrochloride	DYRK	248.71	343-27-1
Quercitrin	Immunology & Inflammation related	448.38	522-12-3
Loganin	BACE,AChR	390.38	18524-94-2
Isoquercitrin	Wnt/beta-catenin	464.38	482-35-9
Madecassoside	Others	975.12	34540-22-2
Panaxatriol	Others	476.73	32791-84-7
D-Galactose	Others	180.16	59-23-4
Glucosamine sulfate	Others	277.25	29031-19-4
Camphor	Others	152.23	76-22-2
Tetrahydropalmatine hydrochloride	Others	391.89	6024-85-7
Allantoin	Others	158.12	97-59-6
Lawsone	Others	174.15	83-72-7
Galanthamine	AChR	287.35	357-70-0
Harmine	PPAR,MAO	212.25	442-51-3
Guaiacol	Others	124.14	90-05-1
Indigo	Others	262.26	482-89-3
Scopoletin	Immunology & Inflammation related	192.17	92-61-5
Protopine	Calcium Channel	353.37	130-86-9
Pyrogallol	ROS	126.11	87-66-1
L-Rhamnose monohydrate	Others	182.17	6155-35-7
Arteether	Others	312.4	75887-54-6
Isopsoralen	Immunology & Inflammation related	186.16	523-50-2
Bornyl acetate	Immunology & Inflammation related	196.29	76-49-3
Sophoridine	Others	248.36	6882-68-4
Hydroxy Camptothecine	Topoisomerase	364.35	64439-81-2
Hederagenin	Others	472.7	465-99-6
Astragaloside IV	Others	784.97	84687-43-4
Catalpol	Others	362.33	2415-24-9
α-Hederin	Others	750.96	27013-91-8
Hederacoside C	Others	1221.38	14216-03-6
Lathyrol	Others	334.45	34420-19-4
Ginsenoside Rg1	Others	801.01	22427-39-0
Ginsenoside Rb1	Others	1109.29	41753-43-9
(-)-Epicatechin gallate	Others	442.37	1257-08-5
Forsythin	Others	534.55	487-41-2
Swertiamarin	Others	374.34	17388-39-5
Liquiritin	Others	418.39	551-15-5
Nonivamide	TRP Channel	293.4	2444-46-4
Valproic acid	HDAC	144.21	99-66-1
L-Cycloserine	Transferase	102.09	339-72-0
Mesterolone	Androgen Receptor	304.47	1424-00-6
Spermine	Others	202.34	71-44-3
Maltitol	Others	344.31	585-88-6
Tannic acid	CXCR	1701.2	1401-55-4
Gamma-Oryzanol	Others	602.89	11042-64-1
(+)-Borneol	Others	154.25	464-43-7
Vanillyl Butyl Ether	Others	210.27	82654-98-6
Nifuratel	Antibacterial	285.28	4936-47-4
Flavone	Others	222.24	525-82-6
Histamine	Histamine Receptor	111.15	51-45-6
Veratric acid	Immunology & Inflammation related	182.17	93-07-2
Vindoline	Microtubule Associated	456.53	2182-14-1
Fusidine	Anti-infection	516.71	6990-06-3
Lobeline hydrochloride	AChR,Opioid Receptor	373.92	134-63-4
(+)-Catechin hydrate	Others	290.27	225937-10-0
Protocatechuic acid	Others	154.12	99-50-3
(-)-Borneol	Others	154.25	464-45-9
Zinc Undecylenate	Anti-infection	431.92	557-08-4
Pyridoxine	Vitamin	169.18	65-23-6
Batyl alcohol	Immunology & Inflammation related	344.57	544-62-7
Caryophyllene oxide	Others	220.35	1139-30-6
Nordihydroguaiaretic acid (NDGA)	Lipoxygenase	302.36	500-38-9
Methyl 4-hydroxybenzoate	Others	152.15	99-76-3
L(+)-Arabinose	Others	150.13	87-72-9
L-Tryptophan	Others	204.23	73-22-3
D-(+)-Trehalose dihydrate	Others	378.33	6138-23-4
Guaiazulene	Others	198.3	489-84-9
Thioctic acid	Others	206.33	1077-28-7
Oxaceprol	Immunology & Inflammation related	173.17	33996-33-7
(+)-α-Lipoic acid	Others	206.33	1200-22-2
Pergolide Mesylate	Dopamine Receptor	410.59	66104-23-2
Cabozantinib malate (XL184)	TAM Receptor,VEGFR	635.59	1140909-48-3
Sitagliptin phosphate monohydrate	DPP-4	523.32	654671-77-9
Lithocholic acid	FXR	376.57	434-13-9
Ethambutol 2HCl	Anti-infection	277.23	1070-11-7
Pentamidine isethionate	phosphatase	592.68	140-64-7
Mirabegron	Adrenergic Receptor	396.51	223673-61-8
Acebutolol HCl	Adrenergic Receptor	372.89	34381-68-5
Ampiroxicam	COX	447.46	99464-64-9
Desloratadine	Histamine Receptor	310.82	100643-71-8
Hyoscyamine	AChR	289.37	101-31-5
Ouabain	Sodium Channel	728.77	630-60-4
Allylthiourea	Others	116.18	109-57-9
Sennoside B	PDGFR	862.74	128-57-4
Avanafil	PDE	483.95	330784-47-9
Sodium Picosulfate	Others	481.41	10040-45-6
Tolcapone	Transferase	273.24	134308-13-7
Probenecid	TRPV	285.36	57-66-9
Procaine HCl	NMDAR,Sodium Channel,AChR	272.77	51-05-8
Homatropine Methylbromide	AChR	370.28	80-49-9
Homatropine Bromide	AChR	356.25	51-56-9
Hydroxyzine 2HCl	Histamine Receptor	447.83	2192-20-3
Aclidinium Bromide	AChR	564.55	320345-99-1
Diphemanil Methylsulfate	AChR	389.51	62-97-5
Vitamin D2	DNA/RNA Synthesis	396.65	50-14-6
Doxapram HCl	Potassium Channel	432.98	7081-53-0
Dibucaine HCl	Sodium Channel	379.92	61-12-1
Methazolamide	Carbonic Anhydrase	236.27	554-57-4
Norethindrone	Others	298.42	68-22-4
Olsalazine Sodium	Anti-infection	346.2	6054-98-4
Nafcillin Sodium	Anti-infection	454.47	7177-50-6
Tetrahydrozoline HCl	Adrenergic Receptor	236.74	522-48-5
Toltrazuril	Anti-infection	425.38	69004-03-1
Pheniramine Maleate	Histamine Receptor	356.42	132-20-7
Estradiol Cypionate	Estrogen/progestogen Receptor	396.56	313-06-4
Bisacodyl	Others	361.39	603-50-9
Carbimazole	Others	186.23	22232-54-8
Valdecoxib	COX	314.36	181695-72-7
Valganciclovir HCl	Anti-infection	390.82	175865-59-5
Nabumetone	COX	228.29	42924-53-8
Sertraline HCl	5-HT Receptor	342.69	79559-97-0
Spironolactone	Androgen Receptor	416.57	52-01-7
Retapamulin	Anti-infection	517.76	224452-66-8
Methyclothiazide	Others	360.24	135-07-9
Ropivacaine HCl	Sodium Channel	310.86	132112-35-7
Sodium Nitroprusside Dihydrate	Others	297.95	13755-38-9
Erythromycin Ethylsuccinate	Anti-infection	862.05	1264-62-6
Levobupivacaine HCl	Sodium Channel	324.89	27262-48-2
Ronidazole	Anti-infection	200.15	7681-76-7
cholecalciferol (Vitamin D3)	Vitamin	384.64	67-97-0
Escitalopram Oxalate	5-HT Receptor	414.43	219861-08-2
Guanabenz Acetate	Adrenergic Receptor	291.13	23256-50-0
Tinidazole	Anti-infection	247.27	19387-91-8
Guanidine HCl	Others	95.53	50-01-1
Griseofulvin	Microtubule Associated	352.77	126-07-8
Decamethonium Bromide	AChR	418.29	541-22-0
Sodium Nitrite	ROS	69	7632-00-0
Zinc Pyrithione	Proton Pump,Anti-infection	317.7	13463-41-7
Propranolol HCl	Adrenergic Receptor	295.8	318-98-9
Mequinol	Others	124.14	150-76-5
Mefenamic Acid	COX	241.29	61-68-7
Ticagrelor	P2 Receptor	522.57	274693-27-5
Triamterene	Sodium Channel	253.26	396-01-0
Sulfacetamide Sodium	Anti-infection,Autophagy	236.22	127-56-0
Spiramycin	Anti-infection	843.05	8025-81-8
Vitamin A Acetate	Vitamin	328.49	127-47-9
Lomerizine 2HCl	Calcium Channel	541.46	101477-54-7
Levobetaxolol HCl	Adrenergic Receptor	343.89	116209-55-3
Loxapine Succinate	5-HT Receptor,Dopamine Receptor	445.9	27833-64-3
Flumethasone	Glucocorticoid Receptor	410.45	2135-17-3
Halobetasol Propionate	Phospholipase (e.g. PLA)	484.96	66852-54-8
Fenspiride HCl	PDE	296.79	5053-08-7
Ifenprodil Tartrate	NMDAR	800.98	23210-58-4
Pramoxine HCl	Others	329.86	637-58-1
Difluprednate	Others	508.55	23674-86-4
Droperidol	Dopamine Receptor	379.43	548-73-2
Halcinonide	Immunology & Inflammation related	454.96	3093-35-4
Dexlansoprazole	Proton Pump	369.36	138530-94-6
Esmolol HCl	Adrenergic Receptor	331.83	81161-17-3
Voglibose	Others	267.28	83480-29-9
Eprosartan Mesylate	RAAS	520.62	144143-96-4
Diminazene Aceturate	Others	515.52	908-54-3
Closantel Sodium	Anti-infection	685.06	61438-64-0
Closantel	Anti-infection	663.07	57808-65-8
Clofazimine	Phospholipase (e.g. PLA)	473.4	2030-63-9
Estradiol Benzoate	Estrogen/progestogen Receptor	376.49	50-50-0
Dicloxacillin Sodium	Anti-infection	510.32	343-55-5
Desvenlafaxine Succinate	Adrenergic Receptor,5-HT Receptor	418.36	386750-22-7
Desvenlafaxine	5-HT Receptor,Adrenergic Receptor	263.38	93413-62-8
Triclabendazole	Microtubule Associated	359.66	68786-66-3
Histamine 2HCl	Histamine Receptor	184.07	56-92-8
Pefloxacin Mesylate Dihydrate	Topoisomerase	465.49	149676-40-4
Sulconazole Nitrate	Anti-infection	460.76	61318-91-0
Tilmicosin	Anti-infection	869.13	108050-54-0
Timolol Maleate	Adrenergic Receptor	432.49	26921-17-5
Tolazoline HCl	Adrenergic Receptor	196.68	59-97-2
Sodium Phenylbutyrate	HDAC	186.18	1716-12-7
Troxipide	Others	294.35	30751-05-4
Levodropropizine	Histamine Receptor	236.31	99291-25-5
Clorprenaline HCl	Adrenergic Receptor	250.16	6933-90-0
Carprofen	COX	273.71	53716-49-7
Dropropizine	Others	236.31	17692-31-8
Cyclizine 2HCl	Histamine Receptor	339.3	5897-18-7
Dinitolmide	Anti-infection	225.16	148-01-6
Pentoxyverine Citrate	AChR	525.59	23142-01-0
Azithromycin Dihydrate	Anti-infection	785.02	117772-70-0
Ampicillin Trihydrate	Anti-infection	403.45	7177-48-2
Amfenac Sodium Monohydrate	COX	295.27	61618-27-7
Penfluridol	Dopamine Receptor	523.97	26864-56-2
Ethamsylate	Immunology & Inflammation related	263.31	2624-44-4
Chlorzoxazone	P450 (e.g. CYP17)	169.57	95-25-0
Bezafibrate	PPAR	361.82	41859-67-0
Penicillin G Sodium	Anti-infection	356.37	69-57-8
Benzoic Acid	Others	122.12	65-85-0
Benzethonium Chloride	AChR	448.08	121-54-0
Doxycycline Hyclate	MMP	512.94	24390-14-5
Doxofylline	PDE	266.25	69975-86-6
Benzydamine HCl	Immunology & Inflammation related	345.87	132-69-4
Chlorpropamide	Others	276.74	94-20-2
Cyromazine	Anti-infection	166.18	66215-27-8
Teriflunomide	Dehydrogenase,Immunology & Inflammation related	270.21	108605-62-5
Coumarin	Immunology & Inflammation related	146.14	91-64-5
Choline Chloride	AChR	139.62	67-48-1
Cetylpyridinium Chloride	Anti-infection	339.99	123-03-5
1-Hexadecanol	Others	242.44	36653-82-4
Sulfaguanidine	Anti-infection	214.24	57-67-0
Trometamol	COX	121.14	77-86-1
Uracil	Others	112.09	66-22-8
Climbazole	Anti-infection	292.76	38083-17-9
Mezlocillin Sodium	Anti-infection	561.56	42057-22-7
Nicardipine HCl	Calcium Channel	515.99	54527-84-3
Nifuroxazide	STAT	275.22	965-52-6
Penciclovir	Anti-infection	253.26	39809-25-1
Tiratricol	Others	621.93	51-24-1
Domiphen Bromide	Others	414.46	538-71-6
Salicylanilide	Reverse Transcriptase,Integrase,Anti-infection	213.23	87-17-2
Sasapyrine	Immunology & Inflammation related	258.23	552-94-3
Cyclandelate	Others	276.37	456-59-7
Betamipron	Anti-infection	193.2	3440-28-6
Chlorquinaldol	Anti-infection	228.07	72-80-0
Broxyquinoline	Anti-infection	302.95	521-74-4
Ethacridine lactate monohydrate	Anti-infection	361.39	6402-23-9
Bemegride	GABA Receptor	155.19	64-65-3
Tolperisone HCl	Sodium Channel	281.82	3644-61-9
Florfenicol	Anti-infection	358.21	73231-34-2
Verapamil HCl	Calcium Channel	491.06	152-11-4
Furaltadone HCl	Anti-infection	360.75	3759-92-0
Isosorbide	Others	146.14	652-67-5
Cysteamine HCl	Others	113.61	156-57-0
Clofibric Acid	PPAR	214.65	882-09-7
Chromocarb	Others	190.15	4940-39-0
Chlorocresol	Calcium Channel	142.58	59-50-7
Benzocaine	Sodium Channel	165.19	94-09-7
Montelukast Sodium	LTR	608.17	151767-02-1
Dirithromycin	Anti-infection	835.07	62013-04-1
Sucralose	Others	397.63	56038-13-2
Valnemulin HCl	Anti-infection	601.28	133868-46-9
Liothyronine Sodium	Others	672.96	55-06-1
Azaperone	Dopamine Receptor	327.4	1649-18-9
Benzbromarone	P450 (e.g. CYP17)	424.08	3562-84-3
Piperacillin Sodium	Anti-infection	539.54	59703-84-3
Mevastatin	HMG-CoA Reductase	390.51	73573-88-3
Erythritol	Others	122.12	149-32-6
Mexiletine HCl	Sodium Channel	215.72	5370-01-4
Fidaxomicin	DNA/RNA Synthesis	1058.04	873857-62-6
Fluorometholone Acetate	Glucocorticoid Receptor	418.5	3801-06-7
Oxybuprocaine HCl	Sodium Channel	344.88	5987-82-6
Oxaprozin	COX	293.32	21256-18-8
Pilocarpine HCl	AChR	244.72	54-71-7
Phenazopyridine HCl	Sodium Channel	249.7	136-40-3
Primaquine Diphosphate	Anti-infection	455.34	63-45-6
Cepharanthine	TNF-alpha	606.71	481-49-2
Bergapten	DNA/RNA Synthesis	216.19	484-20-8
Doxylamine Succinate	Histamine Receptor	388.46	562-10-7
Cetrimonium Bromide (CTAB)	Anti-infection	364.45	57-09-0
Deoxycorticosterone acetate	Adrenergic Receptor	372.5	56-47-3
Serotonin HCl	5-HT Receptor	212.68	153-98-0
Tranylcypromine (2-PCPA) HCl	MAO	169.65	1986-47-6
Prucalopride Succinate	5-HT Receptor	485.96	179474-85-2
Bromfenac Sodium	COX	356.15	91714-93-1
Flopropione	5-HT Receptor	182.17	2295-58-1
Sulfamethoxypyridazine	Anti-infection	280.3	80-35-3
Mechlorethamine HCl	DNA/RNA Synthesis	192.51	55-86-7
Epinastine HCl	Histamine Receptor	285.77	108929-04-0
Quinacrine 2HCl	Phospholipase (e.g. PLA)	472.88	69-05-6
Buspirone HCl	5-HT Receptor	421.96	33386-08-2
Alizapride HCl	Dopamine Receptor	351.83	59338-87-3
Luliconazole	Anti-infection	354.28	187164-19-8
Vilazodone HCl	5-HT Receptor	477.99	163521-08-2
Tamibarotene	Retinoid Receptor	351.44	94497-51-5
Efaproxiral Sodium	Others	363.38	170787-99-2
Etofibrate	Others	363.79	31637-97-5
Nicaraven	Others	284.31	79455-30-4
Brimonidine Tartrate	Adrenergic Receptor	442.22	70359-46-5
Diacerein	IL Receptor	368.29	13739-02-1
Flufenamic acid	Immunology & Inflammation related	281.23	530-78-9
Vinorelbine Tartrate	Microtubule Associated	1079.11	125317-39-7
Oxiracetam	GABA Receptor	158.16	62613-82-5
Rotigotine	Dopamine Receptor	315.47	99755-59-6
Bambuterol HCl	Adrenergic Receptor	403.9	81732-46-9
Carteolol HCl	Adrenergic Receptor	328.83	51781-21-6
Demeclocycline HCl	Anti-infection	501.31	64-73-3
Meclofenoxate (Centrophenoxine) HCl	Transferase	294.17	3685-84-5
Tasimelteon	Melatonin Receptor	245.317	609799-22-6
Nelfinavir Mesylate	HIV Protease	663.89	159989-65-8
Cyclobenzaprine HCl	5-HT Receptor	311.85	6202-23-9
Chloroprocaine HCl	Sodium Channel	307.22	3858-89-7
Ospemifene	Estrogen/progestogen Receptor	378.89	128607-22-7
Anidulafungin (LY303366)	Anti-infection	1140.24	166663-25-8
Chloroambucil	DNA/RNA Synthesis	304.21	305-03-3
Metoclopramide HCl	Dopamine Receptor	336.26	7232-21-5
Digoxin	Sodium Channel	780.94	20830-75-5
Labetalol HCl	Adrenergic Receptor	364.87	32780-64-6
Diphenidol HCl	AChR	345.91	3254-89-5
Promethazine HCl	Histamine Receptor	320.88	58-33-3
Procainamide HCl	DNA Methyltransferase,Sodium Channel	271.79	614-39-1
Meclofenamate Sodium	COX	318.13	6385-02-0
Salmeterol Xinafoate	Adrenergic Receptor	603.75	94749-08-3
Mupirocin	DNA/RNA Synthesis	500.62	12650-69-0
Dicoumarol	Others	336.29	66-76-2
(R)-(+)-Atenolol HCl	0	266.34	56715-13-0
Anisindione	Others	252.26	117-37-3
Anisotropine Methylbromide	Others	362.35	80-50-2
Auranofin	Others	678.48	34031-32-8
Benzthiazide	Others	431.94	91-33-8
Bromocriptine Mesylate	Others	750.7	22260-51-1
Carbadox	Others	262.22	6804-07-5
Clorgyline HCl	Others	308.63	17780-75-5
Disopyramide Phosphate	Others	437.47	22059-60-5
Ethoxzolamide	Others	258.32	452-35-7
Isoetharine Mesylate	Others	335.42	7279-75-6
Meclocycline Sulfosalicylate	Others	695.05	73816-42-9
Medrysone	Others	344.49	2668-66-8
Mesoridazine Besylate	Others	544.75	32672-69-8
Metaproterenol Sulfate	Others	520.59	5874-97-5
Metaraminol Bitartrate	Others	317.29	33402-03-8
Methoxamine HCl	Others	247.72	61-16-5
Meticrane	Others	275.34	1084-65-7
Oxethazaine	Others	467.64	126-27-2
Oxprenolol HCl	Others	301.81	6452-73-9
Pentoxifylline	Others	278.31	6493-05-6
Piromidic Acid	Others	288.32	19562-30-2
Procyclidine HCl	Others	323.9	1508-76-5
Ractopamine HCl	Others	337.84	90274-24-1
Terfenadine	Others	471.67	50679-08-8
Thiostrepton	Others	1664.89	1393-48-2
Tacrine HCl	Others	234.72	1684-40-8
Pimozide	Others	461.55	2062-78-4
Carbachol	Others	182.65	51-83-2
Cinoxacin	Others	262.22	28657-80-9
Glafenine HCl	Others	409.26	65513-72-6
Phthalylsulfacetamide	Others	362.36	131-69-1
Pinacidil	Others	263.34	85371-64-8
Suxibuzone	Others	438.47	27470-51-5
Carbenoxolone Sodium	Others	614.72	7421-40-1
Dicyclomine HCl	Others	345.95	67-92-5
Mepenzolate Bromide	Others	205.68	76-90-4
Aceclidine HCl	Others	205.68	6109-70-2
Imipramine HCl	Others	316.87	113-52-0
Proadifen HCl	Others	390.01	62-68-0
Pyrilamine Maleate	Others	401.46	59-33-6
Fosfomycin Tromethamine	Others	259.19	78964-85-9
Bendroflumethiazide	Others	421.41	73-48-3
Bentiromide	Others	404.42	37106-97-1
Bephenium Hydroxynaphthoate	Others	443.53	3818-50-6
Brucine sulfate salt hydrate	Others	510.56	652154-10-4
Camylofin Chlorhydrate	Others	393.39	54-30-8
Cephapirin Sodium	Others	445.45	24356-60-3
Clofoctol	Others	365.34	37693-01-9
Digoxigenin	Others	390.51	1672-46-4
Diperodon HCl	Others	433.93	537-12-2
Oxeladin Citrate	Others	527.6	52432-72-1
Pasiniazid	Others	290.27	2066-89-9
Picrotoxinin	Others	292.28	17617-45-7
Pindolol	Others	248.32	13523-86-9
Misoprostol	Others	382.54	59122-46-2
Trimipramine Maleate	Others	410.51	521-78-8
Mefloquine HCl	Anti-infection	414.77	51773-92-3
Eltrombopag	Thrombin	442.47	496775-61-2
6-Mercaptopurine (6-MP) Monohydrate	DNA/RNA Synthesis	170.19	6112-76-1
Vinblastine sulfate	Microtubule Associated,AChR	909.05	143-67-9
Acetazolamide	Carbonic Anhydrase	222.25	59-66-5
4-Aminoantipyrine	Others	203.24	83-07-8
4-Aminobenzoic acid	Others	137.14	150-13-0
Aceglutamide	Others	188.18	2490-97-3
Acetylleucine	Others	173.21	99-15-0
Ademetionine disulfate tosylate	Others	766.8	97540-22-2
(+)-Camphor	TRPV	152.23	464-49-3
Cefotaxime sodium	Anti-infection	477.45	64485-93-4
Chloroxylenol	Anti-infection	156.61	88-04-0
2-Aminoheptane	Others	115.22	123-82-0
Ethylparaben	Anti-infection	166.17	120-47-8
Fenbufen	COX	254.28	36330-85-5
Fenofibric acid	PPAR	318.75	42017-89-0
Furazolidone	Anti-infection	225.16	67-45-8
Iopamidol	Others	777.09	60166-93-0
Methylene Blue	Others	319.85	61-73-4
Nitrofurantoin	Anti-infection	238.16	67-20-9
Pantoprazole sodium	Proton Pump	405.35	138786-67-1
Salicylic acid	COX	138.12	69-72-7
Triclosan	Anti-infection	289.54	3380-34-5
Trihexyphenidyl hydrochloride	AChR	337.93	52-49-3
Trimetazidine dihydrochloride	Others	339.26	13171-25-0
Urethane	Others	89.09	51-79-6
Xylitol	Others	152.15	87-99-0
8-Hydroxyquinoline	Anti-infection	145.16	148-24-3
Aminoguanidine hydrochloride	NOS	110.55	1937-19-5
Azelaic acid	Anti-infection	188.22	123-99-9
Bithionol	cAMP	356.05	97-18-7
Bronopol	Anti-infection	199.99	52-51-7
Carzenide	Others	201.2	138-41-0
Citiolone	Others	159.21	1195-16-0
Cloxiquine	Anti-infection	179.6	130-16-5
Danthron	Others	240.21	117-10-2
Dehydrocholic acid	Others	402.52	81-23-2
Diatrizoic acid	Others	613.91	117-96-4
Diethylcarbamazine citrate	Anti-infection	391.42	1642-54-2
Diiodohydroxyquinoline	Anti-infection	396.95	83-73-8
DL-Panthenol	Others	205.25	16485-10-2
Fluphenazine dihydrochloride	Dopamine Receptor	510.44	146-56-5
Halothane	Others	197.38	151-67-7
Hexylresorcinol	Tyrosinase	194.27	136-77-6
Piperazine	GABA Receptor	86.14	110-85-0
Sulfabenzamide	Anti-infection	276.31	127-71-9
Terpin hydrate	Others	190.28	2451-01-6
Tyloxapol	Others		25301-02-4
Resorcinol	Anti-infection	110.11	108-46-3
Hydroquinone	ROS	110.11	123-31-9
Triacetin	Anti-infection	218.2	102-76-1
Butamben	Others	193.24	94-25-7
Butylparaben	Anti-infection	194.23	94-26-8
Succinylsulfathiazole	Anti-infection	355.39	116-43-8
Docusate Sodium	Opioid Receptor	444.56	577-11-7
Amodiaquine dihydrochloride dihydrate	Transferase,Histone Methyltransferase	464.81	6398-98-7
Dithranol	Others	226.23	1143-38-0
Nitroxoline	Topoisomerase	190.16	4008-48-4
Chlormadinone acetate	Androgen Receptor,5-alpha Reductase	404.93	302-22-7
Cephalothin	Anti-infection	418.42	58-71-9
Cefazolin Sodium	Anti-infection	476.49	27164-46-1
Cefixime	Anti-infection	453.45	79350-37-1
Lercanidipine hydrochloride	Calcium Channel	648.19	132866-11-6
Benzyl benzoate	Others	212.24	120-51-4
Benzyl alcohol	Others	108.14	100-51-6
Clioquinol	Anti-infection	305.5	130-26-7
Acetohydroxamic acid	Anti-infection	75.07	546-88-3
Gallic acid	ROS	170.12	149-91-7
Levofloxacin hydrate	Topoisomerase	370.38	138199-71-0
Diflunisal	COX	250.2	22494-42-4
Mebendazole	Anti-infection	295.29	31431-39-7
Dapson	Anti-infection	248.3	80-08-0
Dextromethorphan hydrobromide hydrate	AChR	370.32	6700-34-1
Fenoldopam mesylate	Dopamine Receptor	401.86	67227-57-0
Itopride hydrochloride	AChR	394.89	122892-31-3
Cefuroxime sodium	Anti-infection	446.37	56238-63-2
Methylbenactyzine Bromide	AChR	422.36	3166-62-9
Alcaftadine	Histamine Receptor	307.39	147084-10-4
Ethosuximide	Calcium Channel	141.17	77-67-8
(+/-)-Sulfinpyrazone	COX	404.48	57-96-5
Chlorotrianisene	Estrogen/progestogen Receptor	380.86	569-57-3
Diazoxide	Potassium Channel	230.67	364-98-7
Prochlorperazine dimaleate salt	Dopamine Receptor	606.09	84-02-6
Hexachlorophene	Potassium Channel	406.9	70-30-4
Isosorbide Mononitrate	Others	191.14	16051-77-7
Sodium sulfadiazine	Anti-infection	272.26	547-32-0
Cyproheptadine hydrochloride	5-HT Receptor	350.88	41354-29-4
Teneligliptin hydrobromide	DPP-4	628.86	906093-29-6
Prasugrel Hydrochloride	P2 Receptor	409.9	389574-19-0
Desogestrel	Estrogen/progestogen Receptor	310.47	54024-22-5
Brexpiprazole	5-HT Receptor,Dopamine Receptor	433.57	913611-97-9
Lesinurad	Others	404.28	878672-00-5
Tedizolid Phosphate	Anti-infection	450.32	856867-55-5
Ciclesonide	Others	540.69	126544-47-6
Cefmenoxime hydrochloride	Anti-infection	1059.58	75738-58-8
Dantrolene sodium hemiheptahydrate	Calcium Channel	399.29	24868-20-0
Atipamezole hydrochloride	Adrenergic Receptor	248.75	104075-48-1
Atipamezole	Adrenergic Receptor	212.29	104054-27-5
Etoricoxib	COX	358.84	202409-33-4
Sulisobenzone	Others	308.31	4065-45-6
Sulpiride	Dopamine Receptor	341.43	15676-16-1
Parecoxib	COX	370.42	198470-84-7
Eslicarbazepine Acetate	Others	296.32	236395-14-5
Hydroquinidine	Others	326.43	1435-55-8
Glycopyrrolate	AChR	398.33	596-51-0
Tiagabine hydrochloride	GABA Receptor	412.01	145821-59-6
Atazanavir	HIV Protease	704.86	198904-31-3
Fusidate Sodium	Anti-infection	538.69	751-94-0
Molsidomine	Others	242.23	25717-80-0
Rebeprazole sodium	Proton Pump	381.42	117976-90-6
Sivelestat sodium tetrahydrate	Serine Protease	528.51	201677-61-4
Lidocaine hydrochloride	EGFR	270.8	73-78-9
Procaine	Sodium Channel	236.31	59-46-1
Benzocaine hydrochloride	Sodium Channel	201.65	23239-88-5
Etonogestrel	Estrogen/progestogen Receptor	324.46	54048-10-1
Hydroxyprogesterone caproate	Estrogen/progestogen Receptor	428.6	630-56-8
Tiagabine	GABA Receptor	375.55	115103-54-3
Gluconolactone	Others	178.14	90-80-2
Povidone iodine	Anti-infection		25655-41-8
Terazosin HCl	Adrenergic Receptor	423.89	63074-08-8
Protirelin	Others	362.38	24305-27-9
Loxoprofen	Immunology & Inflammation related	246.3	68767-14-6
Sildenafil Mesylate	PDE	474.58(free base)	1308285-21-3
Efavirenz	Reverse Transcriptase	315.67	154598-52-4
Vitamin E	COX,VEGFR	430.71	59-02-9
Rivastigmine	AChR	250.34	123441-03-2
Deoxycholic acid	Others	392.57	83-44-3
Escin	Immunology & Inflammation related	1131.26	6805-41-0
Oxybenzone	Others	228.24	131-57-7
Guanfacine Hydrochloride	Adrenergic Receptor	282.55	29110-48-3
D panthenol	Vitamin	205.25	81-13-0
CarbinoxaMine Maleate	Histamine Receptor	406.86	3505-38-2
Saxagliptin hydrate	DPP-4	333.43	945667-22-1
Vitamin K1	Osteocalcin	450.7	84-80-0
Etretinate	Retinoid Receptor	354.48	54350-48-0
2-Deoxy-D-glucose	Others	164.16	154-17-6
Eugenol	Immunology & Inflammation related	164.2	97-53-0
Oleic Acid	Others	282.46	112-80-1
Latanoprost	Immunology & Inflammation related,RAR/RXR,GPR	432.59	130209-82-4
Esculetin	Lipoxygenase	178.14	305-01-1
(-)-Menthol	Opioid Receptor	156.27	2216-51-5
Evans Blue	GluR	960.81	314-13-6
Isatin	MAO	147.13	91-56-5
Acetylcholine iodide	AChR	273.11	2260-50-6
(+)-Catechin	ROS	290.27	154-23-4
(-)Epicatechin	ROS	290.27	490-46-0
Benzenesulfonamide	Carbonic Anhydrase	157.19	98-10-2
Lauric Acid	Anti-infection	200.32	143-07-7
Cinnarizine	Calcium Channel	368.51	298-57-7
Perphenazine	Dopamine Receptor	403.97	58-39-9
Retigabine	Potassium Channel	303.33	150812-12-7
Retigabine 2HCl	Potassium Channel	376.25	150812-13-8
Salvianolic acid B	Sirtuin	718.61	121521-90-2
Trapidil	PDGFR	205.26	15421-84-8
Psoralen	DNA/RNA Synthesis	186.16	66-97-7
Ondansetron Hydrochloride Dihydrate	5-HT Receptor	365.85	103639-04-9
Citalopram HBr	5-HT Receptor	405.3	59729-32-7
Sulfacetamide sodium salt hydrate	Autophagy,Anti-infection	254.24	6209-17-2
Cisapride hydrate	5-HT Receptor	483.96	260779-88-2
Corticosterone	Glucocorticoid Receptor	346.46	50-22-6
Betulin	Others	442.72	473-98-3
Dihydrotestosterone(DHT)	Androgen Receptor	290.44	521-18-6
p-Coumaric Acid	Anti-infection	164.16	501-98-4
Melibiose	Others	342.3	585-99-9
L-5-Hydroxytryptophan	Others	220.22	4350-09-8
Harmaline	AChR	214.26	304-21-2
Menadiol Diacetate	Vitamin	258.27	573-20-6
Benzyl isothiocyanate	Others	149.21	622-78-6
N-Acetylneuraminic acid	Others		131-48-6
Drostanolone Propionate	Androgen Receptor	360.53	521-12-0
Trenbolone acetate	Androgen Receptor	312.4	10161-34-9
Methandrostenolone	Others	300.44	72-63-9
Nicergoline	Androgen Receptor	484.39	27848-84-6
Daminozide	Histone Demethylase	160.17	1596-84-5
Thymidine	Others	242.23	50-89-5
Ceftizoxime	Anti-infection	383.4	68401-81-0
Cefuroxime axetil	Anti-infection	510.47	64544-07-6
L-Cysteine HCl	Others	157.62	52-89-1
Diatrizoate sodium	Others	635.9	737-31-5
Atenolol	Adrenergic Receptor	266.34	29122-68-7
Saccharin	Others	183.18	81-07-2
Diastase	Others		9000-92-4
Maltose	Others	342.3	69-79-4
Piperonyl butoxide	Others	338.44	51-03-6
Tolmetin	Immunology & Inflammation related	257.28	26171-23-3
Cefoxitin sodium	Anti-infection	449.43	33564-30-6
Propantheline bromide	AChR	448.39	50-34-0
Aceclofenac	Immunology & Inflammation related	354.18	89796-99-6
Nilutamide	Androgen Receptor	317.22	63612-50-0
Ibudilast	PDE	230.31	50847-11-5
Acotiamide hydrochloride	AChR	541.06	773092-05-0
Mosapride	5-HT Receptor	421.89	112885-41-3
Laurocapram	Others	281.48	59227-89-3
Potassium acetate	Anti-infection	98.14	127-08-2
Cefcapene Pivoxil Hydrochloride	Anti-infection	622.11	147816-24-8
Rabeprazole	Proton Pump	359.44	117976-89-3
Meropenem Trihydrate	Anti-infection	437.51	119478-56-7
Faropenem Sodium	Anti-infection	307.3	122547-49-3
Dalbavancin	Anti-infection	1816.69	171500-79-1
Levocetirizine Dihydrochloride	Histamine Receptor	461.81	130018-87-0
Flucloxacillin sodium	Anti-infection	475.85	1847-24-1
Tafluprost	Others	452.53	209860-87-7
Gadopentetate Dimeglumine	Others	938	86050-77-3
Ecabet sodium	Others	402.48	86408-72-2
Bedaquiline fumarate	Anti-infection	671.58	845533-86-0
Iproniazid	MAO	179.22	54-92-2
TriacetonaMine	Others	155.24	826-36-8
Indole-3-carboxylic acid	Others	161.16	771-50-6
Squalene	Others	410.72	111-02-4
Cefetamet pivoxil hydrochloride	Anti-infection	548.03	111696-23-2
Nicarbazin	Anti-infection	426.38	330-95-0
Propacetamol hydrochloride	Others	300.78	66532-86-3
Xanthinol Nicotinate	Others	434.45	437-74-1
Sulfamethoxazole sodium	Anti-infection	275.26	4563-84-2
Cefodizime Sodium	Anti-infection	628.63	86329-79-5
Pyridoxal 5-phosphate monohydrate	Vitamin	265.16	41468-25-1
Cefazedone	Anti-infection	548.44	56187-47-4
Cephapirin Benzathine	Anti-infection	1087.27	97468-37-6
Robenidine Hydrochoride	Anti-infection	370.66	25875-50-7
Eperisone hydrochloride	Others	295.85	56839-43-1
Neticonazole Hydrochloride	Anti-infection	338.9	130773-02-3
Cefathiamidine	Anti-infection	472.58	33075-00-2
Calcium Dobesilate	Others	209.2	20123-80-2
Lynestrenol	Estrogen/progestogen Receptor	284.44	52-76-6
Taurolidine	Anti-infection	284.36	19388-87-5
Menbutone	Others	258.27	3562-99-0
Nikethamide	Others	178.23	59-26-7
Perospirone hydrochloride	5-HT Receptor,Dopamine Receptor	463.04	129273-38-7
Bifendate	Reverse Transcriptase	418.35	73536-69-3
Cytosine	Others	111.1	71-30-7
Elagolix Sodium	Estrogen/progestogen Receptor	653.57	832720-36-2
Sulfogaiacol	Others	242.29	1321-14-8
Propiverine hydrochloride	Others	403.94	54556-98-8
Proxyphylline	Adenosine Receptor	238.24	603-00-9
Lithium carbonate	Others	73.89	554-13-2
Asunaprevir	HCV Protease	748.29	630420-16-5
cis-Aconitic acid	Others	174.11	585-84-2
Maltol	Others	126.11	118-71-8
Nonanoic acid	Others	158.24	112-05-0
Fumaric acid	Others	116.07	110-17-8
Usnic acid	Others	344.32	125-46-2
Linalool	NMDAR	154.25	78-70-6
Glycocholic acid	Others	465.62	475-31-0
Lactobionic acid	Others	358.3	96-82-2
Buparvaquone	Anti-infection	326.43	88426-33-9
Iminostilbene	Others	193.24	256-96-2
Fimasartan	RAAS	501.65	247257-48-3
Sulfalene(SMPZ)	Others	280.3	152-47-6
Efonidipine	Calcium Channel	631.66	111011-63-3
Azathramycin	Anti-infection	734.96	76801-85-9
Anamorelin	Others	546.7	249921-19-5
Sorbic acid	Others	112.13	110-44-1
Tiamulin fumarate	Others	609.81	55297-96-6
Valpromide	Others	143.23	2430-27-5
Methylcobalamin	Vitamin	1344.38	13422-55-4
Tavaborole (AN-2690)	Anti-infection	151.93	174671-46-6
Avermectin B1(Abamectin)	Anti-infection	873.08	71751-41-2
Tofacitinib (CP-690550) Citrate	JAK	504.49	540737-29-9
Fingolimod (FTY720) HCl	S1P Receptor	343.9	162359-56-0
Tacrolimus (FK506)	mTOR	804.02	104987-11-3
Pimecrolimus	Immunology & Inflammation related	810.45	137071-32-0
Cefotiam hydrochloride	Anti-infection	598.55	66309-69-1
Teprenone	Others	330.55	6809-52-5
Delamanid	Anti-infection	534.48	681492-22-8
Brivudine	Anti-infection	333.14	69304-47-8
Indometacin Sodium	Others	433.815	1330-43-4
Disodium Phosphate	Others	141.96	7558-79-4
Octenidine Dihydrochloride	Anti-infection	623.83	70775-75-6
Ioversol	Others	807.11	87771-40-2
Crisaborole (AN2728)	PDE	251.05	906673-24-3
Simeprevir	HCV Protease	749.94	923604-59-5
Isoprinosine	Anti-infection,Immunology & Inflammation related	1115.23	36703-88-5
Oxyclozanide	Anti-infection	401.46	2277-92-1
Indobufen	Others	295.33	63610-08-2
Tilorone dihydrochloride	Anti-infection	483.47	27591-69-1
Nadolol	Androgen Receptor	309.4	42200-33-9
Efinaconazole	Anti-infection	348.39	164650-44-6
Mebeverine Hydrochloride	Others	466.01	2753-45-9
4-Aminopyridine	Potassium Channel	94.11	504-24-5
Etofylline	Others	224.22	519-37-9
Dihydralazine sulphate	Others	288.28	7327-87-9
Mephenesin	NMDAR	182.22	59-47-2
Terconazole	Anti-infection	532.46	67915-31-5
Melitracen hydrochloride	Dopamine Receptor	327.89	10563-70-9
Phenazine methosulfate	Others	306.34	299-11-6
Valethamate Bromide	Others	386.37	90-22-2
Actarit	Immunology & Inflammation related	193.2	18699-02-0
Tiamulin	Others	493.74	55297-95-5
Difloxacin hydrochloride	Anti-infection	435.85	91296-86-5
Bevantolol hydrochloride	Adrenergic Receptor	381.89	42864-78-8
Benorylate	Immunology & Inflammation related	313.3	5003-48-5
Clonixin	Immunology & Inflammation related	262.69	17737-65-4
Thiocolchicoside	GABA Receptor	563.62	602-41-5
Granisetron	5-HT Receptor	312.41	109889-09-0
Rifamycin sodium salt	Others	719.75	14897-39-3
Milbemycin Oxime	Anti-infection		129496-10-2
Dinoprost tromethamine	Others	475.62	38562-01-5
Revaprazan Hydrochloride	Proton Pump	398.9	178307-42-1
Pixantrone Maleate	Topoisomerase	557.51	144675-97-8
Metadoxine	Others	298.29	74536-44-0
Daclatasvir Digydrochloride	HCV Protease	811.8	1009119-65-6
Trelagliptin succinate	DPP-4	475.47	1029877-94-8
Ganciclovir sodium	others	277.21	107910-75-8
Pramipexole dihydrochloride	Dopamine Receptor	284.25	104632-25-9
Losartan	Angiotensin Receptor	422.911	114798-26-4
Dabrafenib Mesylate	Raf	615.67	1195768-06-9
Mupirocin calcium	Anti-infection	1075.34	115074-43-6
Duloxetine	5-HT Receptor	297.41	116539-59-4
Rosuvastatin	HMG-CoA Reductase	481.54	287714-41-4
Donepezil	AChR	379.49	120014-06-4
Argatroban Monohydrate	Thrombin	526.65	141396-28-3
Acotiamide	AChR	450.55	185106-16-5
Xipamide	Others	354.81	14293-44-8
Regorafenib Monohydrate	VEGFR,PDGFR,c-Kit,c-RET,Raf	500.83	1019206-88-2
Osimertinib mesylate	EGFR	595.71	1421373-66-1
Sitagliptin	DPP-4	407.31	486460-32-6
Ceforanide	Anti-infection	519.55	60925-61-3
Vitamin K2	Vitamin	444.65	863-61-6
Lentinan	Immunology & Inflammation related		37339-90-5
Carbazochrome	Others	236.23	69-81-8
Azamethiphos	Others	324.68	35575-96-3
p-Anisaldehyde	Anti-infection	136.15	123-11-5
Tianeptine	Opioid Receptor	436.95	72797-41-2
Geranyl acetate	Others	196.29	105-87-3
Febantel	Anti-infection	446.48	58306-30-2
Rafoxanide	Anti-infection	626.01	22662-39-1
SulfadiMethoxine sodium	Anti-infection	332.31	1037-50-9
Pralidoxime Iodide	AChR	264.06	94-63-3
Stachyose	others	738.64	10094-58-3
lutein	Others	568.87	127-40-2
Proanthocyanidins	Others	594.52	20347-71-1
Lanolin	Others		8006-54-0
Tylosin	Anti-infection	916.1	1401-69-0
Ademetionine	Others	398.44	29908-03-0
alpha-Arbutin	Others	272.25	84380-01-8
Propyl gallate	Others	212.2	121-79-9
Hydroquinine	Others	326.43	522-66-7
Doramectin	Others	899.11	117704-25-3
Olivetol	Cannabinoid Receptor	180.24	500-66-3
Phytol	PPAR	296.53	150-86-7
Aleuritic Acid	Others	304.42	533-87-9
Casanthranol	Others	N/A	8024-48-4
D(-)-Arabinose	Others	150.13	28697-53-2
Citral	Others	152.23	5392-40-5
Pyrithioxin	Others	368.47	1098-97-1
Citropten	Others	206.19	487-06-9
Protoporphyrin IX	Others	562.66	553-12-8
Raffinose	Others	504.44	512-69-6
Thymol	Immunology & Inflammation related	150.22	89-83-8
Doxycycline	Anti-infection	444.43	564-25-0
7-Methoxycoumarin	Others	176.17	531-59-9
Benzyl cinnamate	Others	238.28	103-41-3
Kojic acid	Tyrosinase	142.11	501-30-4
Fructose	Others	180.16	57-48-7
Naproxen	COX	230.26	22204-53-1
Ropivacaine Mesilate	Others	370.51	854056-07-8
Diaveridine	DHFR	260.29	5355-16-8
Sulbutiamine	Others	702.888	3286-46-2
Nilotinib hydrochloride	Bcr-Abl	565.977	923288-95-3
Benzylpenicillin potassium	Anti-infection	372.48	113-98-4
Ciprofloxacin hydrochloride hydrate	Anti-infection	385.82	86393-32-0
Enoxacin Sesquihydrate	Anti-infection	347.34	84294-96-2
Sulfamethazine Sodium Salt	Anti-infection	300.31	1981-58-4
4-Aminosalicylic acid	Anti-infection	153.14	65-49-6
Piroctone Olamine	Anti-infection	298.42	68890-66-4
Imidocarb dipropionate	Anti-infection	496.56	55750-06-6
Abacavir	Reverse Transcriptase	286.33	136470-78-5
Arformoterol Tartrate	Others	494.492	200815-49-2
Iodixanol	Others	1550.18	92339-11-2
Phenylpiracetam	Others	218.25	77472-70-9
Adrafinil	Others	289.35	63547-13-7
Boldenone	Others	286.41	846-48-0
Erythromycin thiocyanate	Anti-infection	793.02	7704-67-8
Minoxidil sulphate	Others	289.31	83701-22-8
Isosorbide dinitrate	Others	236.14	87-33-2
Fenretinide	Others	391.55	65646-68-6
Nintedanib Ethanesulfonate Salt	VEGFR,FGFR,PDGFR	649.76	656247-18-6
Solifenacin	mAChR	362.465	242478-37-1
Paroxetine mesylate	5-HT Receptor	425.471	217797-14-3
lenvatinib Mesylate	VEGFR	522.959	857890-39-2
Lapatinib ditosylate monohydrate	Others	943.476	388082-78-8
Ruxolitinib Phosphate	JAK	404.36	1092939-17-7
Raltegravir potassium	Integrase,HIV Protease	482.51	871038-72-1
Entecavir	Reverse Transcriptase	277.28	142217-69-4
Selamectin	others	769.96	220119-17-5
Apatinib	VEGFR,c-RET	397.47	811803-05-1
Darunavir	HIV Protease	547.66	206361-99-1
Cisapride	5-HT Receptor	465.95	81098-60-4
Dasatinib hydrochloride	Abl/Src	524.47	854001-07-3
Nicardipine	Others	479.52	55985-32-5
Benproperine phosphate	Others	407.44	19428-14-9
Doxapram	Others	378.51	309-29-5
Revefenacin	AChR	597.75	864750-70-9
Ufenamate	Immunology & Inflammation related	337.34	67330-25-0
Stiripentol	Others	234.29	49763-96-4
Canrenone	Others	340.46	976-71-6
Tedizolid	Bacterial	370.338	856866-72-3
Fendiline hydrochloride	Calcium Channel,Ras	351.91	13636-18-5
Dapiprazole Hydrochloride	Adrenergic Receptor	361.91	72822-13-0
Lactitol monohydrate	Others	362.33	81025-04-9
Adenosine 5'-monophosphate monohydrate	AMPK	365.24	18422-05-4
Ramatroban	Thrombin	416.47	116649-85-5
Tiletamine Hydrochloride	ER-alpha	259.795	14176-50-2
Estropipate	Estrogen Receptor/ERR	436.565	7280-37-7
Ceftezole	Anti-infection	440.48	26973-24-0
sulfaisodimidine	Anti-infection	278.33	515-64-0
Diazolidinyl urea	Anti-infection	278.22	78491-02-8
Nimustine Hydrochloride	DNA/RNA Synthesis	309.15	55661-38-6
Lincomycin Hydrochloride Monohydrate	Anti-infection	461.01	7179-49-9
Vidarabine monohydrate	DNA/RNA Synthesis	285.26	24356-66-9
Amoxicillin trihydrate	Anti-infection	419.45	61336-70-7
Tosufloxacin p-Toluenesulfonate Hydrate	Anti-infection	594.56	1400591-39-0
Carglumic Acid	Others	190.15	1188-38-1
6-Methoxy-2-naphthoic acid	NMDAR	202.21	2471-70-7
Bromisoval	Others	223.07	496-67-3
Propyphenazone (4-Isopropylantipyrine)	Others	230.31	479-92-5
Pyridoxal phosphate	Vitamin	247.14	54-47-7
Octinoxate	Others	290.40	5466-77-3
Sodium gualenate	Immunology & Inflammation related	300.35	6223-35-4
Nitisinone	Others	329.23	104206-65-7
Dolasetron	5-HT3	324.37	115956-12-2
Meisoindigo	Others	276.29	97207-47-1
Gamithromycin	Anti-infection	777.04	145435-72-9
Ceftezole sodium	Anti-infection	462.46	41136-22-5
Sulbenicillin Sodium	Anti-infection	458.42	28002-18-8
Metroprolol succinate	Adrenergic Receptor	652.82	98418-47-4
Vanillic acid	Others	168.15	121-34-6
Nerolidol	Others	222.37	7212-44-4
Cefpodoxime proxetil	Anti-infection	557.60	87239-81-4
Cefmetazole sodium	others	493.52	56796-39-5
Cefminox Sodium	Anti-infection	541.557	75498-96-3
Cefpiramide sodium	Anti-infection	634.619	74849-93-7
Ceftiofur	Anti-infection	523.563	80370-57-6
Safinamide	MAO	302.343	133865-89-1
Regadenoson	Adenosine Receptor	390.354	313348-27-5
Butoconazole	Anti-infection	411.78	64872-76-0
Diflorasone	Glucocorticoid receptor	410.45	2557-49-5
Bendazac	Immunology & Inflammation related	282.294	20187-55-7
Pikamilone	Others	208.21	34562-97-5
Alogliptin	DPP-4	339.392	850649-61-5
Fipronil	Anti-infection	437.15	120068-37-3
Ethyl Oleate	Others	310.51	111-62-6
Lactitol	Others	344.31	585-86-4
Ethoxyquin	Others	217.307	91-53-2
Ajmaline	Potassium Channel Sodium Channel	326.433	4360-12-7
Methyl Aminolevulinate Hydrochloride	Others	181.617	79416-27-6
Dibutyl phthalate	Others	278.34	84-74-2
Dimethyl phthalate	Others	194.18	131-11-3
Formate	Others	46.03	64-18-6
Imidafenacin	mAChR	319.4	170105-16-5
Betrixaban	factor Xa (fXa)	451.91	330942-05-7
Betrixaban maleate	factor Xa (fXa)	567.98	936539-80-9
Mepivacaine	Sodium Channel	246.348	96-88-8
Cyclofenil	estrogen receptor	364.43	2624-43-3
Phenolphthalein	Fluorescent Dyes/Probes	318.323	77-09-8
Chlorhexidine	Bacterial	505.447	55-56-1
Nefazodone hydrochloride	5-HT Receptor	506.468	82752-99-6
Chlorprothixene hydrochloride	AmpC Beta-Lactamase	352.321	6469-93-8
Tegaserod Maleate	5-HT Receptor	417.46	189188-57-6
Dasabuvir(ABT-333)	HCV Protease	493.57	1132935-63-7
Ombitasvir (ABT-267)	HCV Protease	894.11	1258226-87-7
Paritaprevir (ABT-450)	HCV Protease	765.88	1216941-48-8
Propylparaben	others	180.2	94-13-3
Sultamicillin Tosylate	Anti-infection	766.86	83105-70-8
Squalane	Others	422.81	111-01-3
Isoprene	Others	68.12	78-79-5
Chloramphenicol sodium succinate	Anti-infection	445.18	982-57-0
Sultamicillin	Anti-infection	594.657	76497-13-7
Ertugliflozin	SGLT2	436.88	1210344-57-2
Diflucortolone valerate	Others	478.569	59198-70-8
Enoxaparin sodium	Others		679809-58-6
Metyrapone	Cytochrome P450 Autophagy	226.274	54-36-4
Parecoxib Sodium	calcium channel	392.404	198470-85-8
1,4-Cineole	Others	154.25	470-67-7
Clindamycin alcoholate	Anti-infection	479.46	58207-19-5
Carbaryl	Others	201.22	63-25-2
Promazine hydrochloride	Dopamine Receptor,5-HT Receptor	320.88	53-60-1
Metoprolol	Adrenergic Receptor	267.36	51384-51-1
Quinacrine Dihydrochloride Dihydrate	Others	508.91	6151-30-0
Berberine Sulfate	Anti-infection	433.43	633-66-9
Triprolidine Hydrochloride	Histamine Receptor	332.87	6138-79-0
Sofalcone	Autophagy	450.524	64506-49-6
Sanguinarine chloride	phosphatase	367.78	5578-73-4
Hyperoside	Others	464.38	482-36-0
Saikosaponin D	ATPase	780.98	20874-52-6
Curculigoside	Immunology & Inflammation related	466.44	85643-19-2
Aucubin	Immunology & Inflammation related	346.33	479-98-1
Saikosaponin A	NF-κB	780.98	20736-09-8
Pivmecillinam hydrochloride	Anti-infection	476.03	32887-03-9
Rolapitant	#REF!	500.48	552292-08-7
Gefarnate	Others	400.637	51-77-4
Dantrolene sodium	calcium channel	336.235	14663-23-1
Cloperastine hydrochloride	Histamine Receptor	366.32	14984-68-0
Clidinium Bromide	AChR	432.35	3485-62-9
Molindone hydrochloride	Dopamine Receptor	312.83	15622-65-8
Prilocaine hydrochloride	Sodium channel	256.77	1786-81-8
Tribenzagan Hydrochloride	Others	424.92	554-92-7
Rimantadine Hydrochloride	DNA/RNA Synthesis	215.76	1501-84-4
Desipramine Hydrochloride	5-HT Receptor	302.84	58-28-6
Fluorometholone	Glucocorticoid Receptor	376.46	426-13-1
Cefoperazone sodium	PPARd	667.649	62893-20-3
Fluorescein	Fluorescent Dyes/Probes	332.306	2321-07-5
Disopyramide	Sodium Channel	339.47	3737-09-5
Lomefloxacin	Bacterial	351.348	98079-51-7
Econazole	Anti-infection	381.68	27220-47-9
Atropine sulfate	Muscarinic AChR	676.82	55-48-1
Salbutamol	β-adrenergic receptor	239.31	18559-94-9
Iopanoic acid	Others	570.93	96-83-3
Betahistine mesylate	Histamine Receptor	328.41	54856-23-4
Amodiaquine hydrochloride	HnMT	428.78	69-44-3
Hydrocortisone acetate	Glucocorticoid receptor	404.5	50-03-3
Ilaprazole sodium	Proton Pump	388.42	172152-50-0
Ropivacaine	Potassium Channel	274.401	84057-95-4
2’-deoxyuridine	kinase	228.202	951-78-0
Vortioxetine	5-HT Receptor	298.45	508233-74-7
Trimebutine maleate	Lamin A Splicing	503.542	39133-31-8
Dehydroepiandrosterone acetate	Others	330.46	853-23-6
4-Aminophenol	Others	109.13	123-30-8
Penicillin G Procaine	Anti-infection	588.72	6130-64-9
Salmeterol	Adrenergic Receptor	415.57	89365-50-4
Acetophenone	Others	120.15	98-86-2
Geraniol	Others	154.25	106-24-1
Doripenem	Bacterial	420.504	148016-81-3
Erythromycin estolate	ABCB11	1056.39	3521-62-8
Cinchocaine	Others	343.46	85-79-0
Moxifloxacin	Bacterial	401.431	354812-41-2
Tizanidine	Adrenergic Receptor	253.711	51322-75-9
Tropisetron	5-HT Receptor,AChR	284.35	89565-68-4
Olprinone	Phosphodiesterase (PDE)	250.255	106730-54-5
Landiolol hydrochloride	others	546.05	144481-98-1
Dimetridazole	Anti-infection	141.13	551-92-8
1, 10-Phenanthroline monohydrate	Others	198.22	5144-89-8
D-Ribose	Others	150.13	50-69-1
Sulfacetamide	Bacterial	214.242	144-80-9
Hydroxylammonium chloride	Others	69.46	5470-11-1
Ethyl gallate	NF-κB	198.17	831-61-8
Amenamevir	DNA/RNA Synthesis	482.55	841301-32-4
Kasugamycin hydrochloride	Anti-infection	415.82	19408-46-9
Lanatoside C	ATPase	985.12	17575-22-3
Pamabrom	Others	348.2	606-04-2
(-)-Sparteine Sulfate	Sodium Channel	422.54	6160-12-9
D-Pantothenate Sodium	Vitamin	241.22	867-81-2
Tetrahydropalmatine	Dopamine Receptor	355.428	2934-97-6
Midecamycin	Anti-infection	813.968	35457-80-8
Ethacrynic Acid	Others	303.14	58-54-8
2-Hydroxybenzyl alcohol	Others	124.14	90-01-7
Thioridazine hydrochloride	Others	407.04	130-61-0
Xylazine	Adrenergic Receptor	220.334	7361-61-7
Triflupromazine hydrochloride	D1/D2 receptor	388.88	1098-60-8
Dapagliflozin propanediol monohydrate	SGLT	502.98	960404-48-2
Trimethadione	Others	143.14	127-48-0
Tocofersolan	Others	574.831	9002-96-4
Anisole	Others	108.14	100-66-3
Tilmicosin phosphate	Anti-infection	967.13	137330-13-3
Arabic gum	Others		9000-01-5
Olmesartan	Angiotensin Receptor	446.502	144689-24-7
Cytarabine hydrochloride	DNA/RNA Synthesis	279.68	69-74-9
Cinnamyl acetate	Others	176.21	103-54-8
Citronellal	Others	154.25	106-23-0
Camphene	Others	136.23	79-92-5
Vitamin A	Others	286.452	68-26-8
α-Terpineol	Others	154.25	10482-56-1
(1S)-(-)-α-Pinene	Others	136.23	7785-26-4
(1R)-(-)-Menthyl acetate	Others	198.30	2623-23-6
p-Cymene	Others	134.22	99-87-6
Sodium cholate	Others	430.55	361-09-1
Diphenylamine Hydrochloride	Others	205.68	537-67-7
(+)-Longifolene	Others	204.35	475-20-7
Hippuric acid	Others	179.17	495-69-2
Betahistine	Histamine Receptor	136.194	5638-76-6
Cilastatin	Others	358.453	82009-34-5
Bedaquiline	tuberculosis	555.5	843663-66-1
Ammonium lactate	Nucleoprotein (Rift valley fever virus (STRAIN ZH-548 M12))	107.108	515-98-0
Benzalkonium chloride	Immunology & Inflammation related		63449-41-2
Amsacrine hydrochloride	Others	429.92	54301-15-4
Cefotiam Hexetil Hydrochloride	Others	768.756	95789-30-3
Cefozopran hydrochloride	Others	551.987	113981-44-5
Ceftriaxone Sodium	Others	598.544	74578-69-1
Emedastine Difumarate	Histamine Receptor	534.559	87233-62-3
Iguratimod	Immunology & Inflammation related	374.368	123663-49-0
Hydroxyzine pamoate	H1-receptor	763.274	10246-75-0
Dexrazoxane	Others	268.269	24584-09-6
Elbasvir	HCV Protease	882.017	1370468-36-2
Indigo carmine	Others	466.353	860-22-0
Indacaterol	Adrenergic Receptor	392.491	312753-06-3
Venlafaxine	5-HT Receptor	277.402	93413-69-5
Diphenylpyraline hydrochloride	Histamine Receptor	317.85	132-18-3
Ertapenem sodium	Anti-infection	497.497	153773-82-1
Omeprazole Sodium	Proton Pump	367.4	95510-70-6
Emedastine	Histamine Receptor	302.415	87233-61-2
Tiaprofenic acid	Immunology & Inflammation related	260.308	33005-95-7
Ranitidine	Histamine Receptor	314.404	66357-35-5
Minaprine dihydrochloride	AHR	371.305	25905-77-5
Orphenadrine Hydrochloride	Others	305.842	341-69-5
Drofenine Hydrochloride	Others	353.93	548-66-3
Moxisylyte hydrochloride	Adrenergic Receptor	315.84	964-52-3
#REF!	#REF!	393.39	#REF!
Isoxsuprine hydrochloride	Adrenergic Receptor	337.84	579-56-6
Chloropyramine hydrochloride	Histamine Receptor	326.26	6170-42-9
Mivacurium chloride	Others	1100.17	106861-44-3
Dolasetron Mesylate	5-HT Receptor	420.48	115956-13-3
(-)-Verbenone	Others	150.218	1196-01-6
Methyl linolenate	Others	292.46	301-00-8
Isoproterenol sulfate dihydrate	Adrenergic Receptor	556.62	299-95-6
Desoximetasone	Glucocorticoid Recep	376.46	382-67-2
Tropic acid	Others	166.17	529-64-6
Mexenone	Others	242.27	1641-17-4
Levomilnacipran Hydrochloride	5-HT Receptor	282.81	175131-60-9
Isopropamide Iodide	Others	480.43	71-81-8
Ketorolac tromethamine salt	COX	376.4	74103-07-4
Phthalylsulfathiazole	Bacterial	403.432	85-73-4
Alvimopan dihydrate	Others	460.563	170098-38-1
Fenipentol	AR	164.244	583-03-9
Carvedilol Phosphate	Others	504.469	610309-89-2
Raceanisodamine	Others	305.369	17659-49-3
Norgestrel	Others	312.446	6533-00-2
Ambroxol	Others	378.103	18683-91-5
Pravastatin	HMG-CoA Reductase	424.53	81093-37-0
lurasidone	Dopamine Receptor,5-HT Receptor	492.676	367514-87-2
atorvastatin	HMG-CoA Reductase	558.64	110862-48-1
Abemaciclib	CDK	506.593	1231929-97-7
Acetohexamide	Others	324.395	968-81-0
Acrivastine	Histamine Receptor	348.44	87848-99-5
Ceftizoxime sodium	Anti-infection	405.38	68401-82-1
Glecaprevir	HCV Protease	838.87	1365970-03-1
Oxantel Pamoate	Anti-infection	604.65	68813-55-8
Dichlorophene	VDR	269.123	97-23-4
Triiodothyronine	Others	650.97	6893-02-3
Tetryzoline	Adrenergic Receptor	200.28	84-22-0
Delapril Hydrochloride	RXRA	489.004	83435-67-0
Fosfosal	GLI3	218.101	6064-83-1
Alimemazine Tartrate	Others	746.978	4330-99-8
Sebacic acid	Others	202.248	111-20-6
Stearic acid	NF-kB	284.477	57-11-4
Midodrine hydrochloride	Adrenergic Receptor	290.74	43218-56-0
Midodrine	Adrenergic Receptor	254.28	42794-76-3
Benzathine penicilline	Anti-infection	909.12	1538-09-6
Diclofenac Epolamine	Immunology & Inflamm	411.32	119623-66-4
Nebivolol	Adrenergic Receptor	405.43	118457-14-0
Palonosetron	5-HT Receptor	296.41	135729-61-2
Quetiapine	Others	383.51	111974-69-7
Deferoxamine mesylate	Others	656.79	138-14-7
Morantel tartrate	AChR	370.42	26155-31-7
Chlorpromazine	Others	318.86	50-53-3
Dihydroergotamine Mesylate	Adrenergic Receptor	679.78	6190-39-2
Baricitinib phosphate	JAK	469.41	1187595-84-1
Methyl Stearate	Others	298.5	112-61-8
Isoeugenol	Anti-infection	164.2	97-54-1
Methyl linoleate	Others	294.47	112-63-0
Citric acid	Others	192.12	77-92-9
Methyl Oleate	Others	296.49	112-62-9
D-Mannose	Others	180.16	3458-28-4
Sodium Dehydrocholate	Others	424.51	145-41-5
Alfuzosin	Adrenergic Receptor	389.45	81403-80-7
Aliskiren	Others	551.76	173334-57-1
Fenoterol hydrobromide	Adrenergic Receptor	384.26	1944-12-3
Fenoterol	Adrenergic Receptor	303.35	13392-18-2
Proflavine	Anti-infection	209.25	92-62-6
Esmolol	Adrenergic Receptor	295.37	81147-92-4
Trimetazidine	Others	266.34	5011-34-7
Prazosin	Adrenergic Receptor	383.4	19216-56-9
Raloxifene	Estrogen/progestogen	473.58	84449-90-1
Doxazosin	Adrenergic Receptor	451.48	74191-85-8
Montelukast	LTR	586.18	158966-92-8
Vancomycin	Anti-infection	1449.25	1404-90-6
Dronedarone	Others	556.76	141626-36-0
Rasagiline	MAO	171.24	136236-51-6
[truncated: 704 more rows]
