# Supplementary material for: DHODH Blockade Induces Ferroptosis in Neuroblastoma by Modulating the Mevalonate Pathway
Source: Mol Cell Proteomics. 2025 Jun 11;24(7):101014. doi: 10.1016/j.mcpro.2025.101014 (PMC12275935; doi:10.1016/j.mcpro.2025.101014)
Supplement: Table S2 [file mmc2.xlsx]

## Sheet: Table S2
Table S2. Docking results of little molecule compounds binding with DHODH
ID	name	Resolution	Docking affinity(kcal/mol)	Residues
6FMD	DUH 2-oxidanyl-~{N}-[2,3,5,6-tetrakis(fluoranyl)-4-phenyl-phenyl]pyrazolo[1,5-a]pyridine-3-carboxamide	1.58 Å	-13.3	Tyr37, Met42, Gln46, Pro51, Ala54, His55, Ala58, Phe61, Leu66, Leu67, Val133, Arg135, Tyr355, Thr359, Pro363
6JME	BVU 3-[3,5-bis(fluoranyl)-4-(2-fluorophenyl)phenyl]benzo[f]benzotriazole-4,9-dione	1.8 Å	-12.9	Met42, Leu45, Gln46, Pro51, Ala54, His55, Ala58, Thr62, Leu66, Leu67, Val133, Arg135, Tyr355, Leu358, Thr359, Pro363
6LP7	B6R 3-[3,5-bis(fluoranyl)-4-(3-methoxyphenyl)phenyl]benzo[f]benzotriazole-4,9-dione	1.802 Å	-12.7	Tyr37, Met42, Leu45, Gln46, Pro51, Ala54, His55, Ala58, Phe61, Thr62, Leu66, Leu67, Val133, Arg135, Tyr355, Leu358, Thr359, Pro363
N/A	Regorafenib (docking)	N/A	-12.3	Tyr37, Leu41, Met42, Pro51, Ala54, His55, Ala58, Phe61, Phe97, Val142, Val133, Asn144, Tyr146, Tyr355, Leu358, Thr359, Gly362, Pro363
6JMD	BVO 3-[3,5-bis(fluoranyl)-4-[3-(hydroxymethyl)phenyl]phenyl]benzo[f]benzotriazole-4,9-dione	1.781 Å	-12.3	Tyr37, Met42, Leu45, Gln46, Pro51, Ala54, His55, Ala58, Thr62, Leu66, Leu67, Val133, Arg135, Tyr355, Leu358, Thr359, Pro363
6LP8	B6O 3-[4-[3-(dimethylamino)phenyl]-3,5-bis(fluoranyl)phenyl]benzo[f]benzotriazole-4,9-dione	1.79 Å	-12.1	Tyr37, Leu41, Met42, Leu45, Gln46, Pro51, Ala54, His55, Ala58, Phe61, Thr62, Leu66, Val133, Arg135, Tyr355, Leu358, Thr359, Pro363
7K2U	Brequinar VU7 6-fluoro-2-(2'-fluoro[1,1'-biphenyl]-4-yl)-N-methoxy-3-methylquinoline-4-carboxamide	1.73 Å	-11.8	Tyr37, Leu46, Met42, Gln46, Pro51, Ala54, His55, Ala58, Thr62, Leu66, Leu67, Arg135, Tyr355, Thr359, Phe360, Pro363
4OQV	DSM338 2V6 N-[3,5-difluoro-4-(trifluoromethyl)phenyl]-5-methyl-2-(trifluoromethyl)[1,2,4]triazolo[1,5-a]pyrimidin-7-amine	1.23 Å	-11.7	Met42, Leu45, Gln46, Pro51, Ala54, His55, Ala58, Val133, Arg135, Leu358, Thr359
2FQI	ILH 2-({[2,3,5,6-TETRAFLUORO-3'-(TRIFLUOROMETHOXY)BIPHENYL-4-YL]AMINO}CARBONYL)CYCLOPENTA-1,3-DIENE-1-CARBOXYLIC ACID	1.95 Å	-11.6	Tyr37, Met42, Gln46, Pro51, Ala54, His55, Ala58, Thr62, Leu66, Leu67, Phe97, Val133, Arg135, Tyr355, Thr359, Pro363
2FPY	ILF 3-({[3,5-DIFLUORO-3'-(TRIFLUOROMETHOXY)BIPHENYL-4-YL]AMINO}CARBONYL)THIOPHENE-2-CARBOXYLIC ACID	2 Å	-11.6	Tyr37, Met42, Leu45, Gln46, Pro51, Ala54, His55, Ala58, Thr62, Leu66, Leu67, Phe97, Val133, Arg135, Tyr355, Leu358, Thr359, Pro363
6OC1	TAK-632 1SU N-{7-cyano-6-[4-fluoro-3-({[3-(trifluoromethyl)phenyl]acetyl}amino)phenoxy]-1,3-benzothiazol-2-yl}cyclopropanecarboxamide	2.7 Å	-11.4	Tyr37, Met42, Gln46, Ala54, His55, Ala58, Phe61, Thr62, Leu66, Leu67, Pro68, Phe97, Tyr355, Leu358, Thr359, Pro363
5MVC	Y9B 4-oxidanyl-~{N}-[2,3,5,6-tetrakis(fluoranyl)-4-phenyl-phenyl]-1,2,5-thiadiazole-3-carboxamide	1.85 Å	-11.4	Met42, Gln46, Pro51, Ala54, His55, Ala58, Phe61, Thr62, Leu66, Leu67, Arg135, Thr359, Pro363
2BXV	3FT 2-({[3-FLUORO-3'-(TRIFLUOROMETHOXY)BIPHENYL-4-YL]AMINO}CARBONYL)CYCLOPENT-1-ENE-1-CARBOXYLIC ACID	2.15 Å	-11.4	Tyr37, Met42, Leu45, Gln46, Pro51, Ala54, His55, Ala58, Thr62, Leu66, Leu67, Arg135, Tyr355, Thr359, Pro363
5MUT	HYT 2-methyl-5-oxidanyl-~{N}-[2,3,5,6-tetrakis(fluoranyl)-4-phenyl-phenyl]-1,2,3-triazole-4-carboxamide	1.75 Å	-11.3	Met42, Gln46, Pro51, Ala54, His55, Ala58, Phe61, Thr62, Leu66, Leu67, Arg135, Val133, Thr359, Pro363
5MVD	U91 1,5-dimethyl-3-oxidanyl-~{N}-[2,3,5,6-tetrakis(fluoranyl)-4-phenyl-phenyl]pyrazole-4-carboxamide	1.95 Å	-11.2	Tyr37, Met42, Pro51, Ala54, His55, Ala58, Leu66, Leu67, Phe97, Val133, Arg135, Tyr355, Thr359, Pro363
3W7R	W7A 2,6-dioxo-5-[2-(4-phenylphenyl)ethyl]-1,2,3,6- tetrahydropyrimidine-4-carboxylic acid	1.68 Å	-11.2	Met42, Leu45, Pro51, Ala54, His55, Ala58, Thr62, Leu66, Leu67, Phe97, Val133, Arg135, Tyr355, Thr359, Pro363
6OC0	PDK1 inhibitor AR-12 M4J N-{4-[5-(phenanthren-2-yl)-3-(trifluoromethyl)-1H-pyrazol-1-yl]phenyl}glycinamide	1.4 Å	-11	Tyr37, Leu45, Ala58, Phe61, Thr62, Leu66, Leu67, Arg69, Leu358, Pro363
2PRL	R2C 5-METHOXY-2-[(4-PHENOXYPHENYL)AMINO]BENZOIC ACID	2.1 Å	-11	Tyr37, Leu41, Met42, Leu45, Gln46, Pro51, Ala54, His55, Ala58, Leu66, Val133, Arg135, Tyr355, Leu358, Thr359, Pro363
2FPT	ILB 2-({[3,5-DIFLUORO-3'-(TRIFLUOROMETHOXY)BIPHENYL-4-YL]AMINO}CARBONYL)CYCLOPENT-1-ENE-1-CARBOXYLIC ACID	2.4 Å	-10.9	Tyr37, Met42, Leu45, Gln46, Pro51, Ala54, His55, Ala58, Thr62, Leu66, Leu67, Phe97, Val133, Arg135, Tyr355, Thr359, Pro363
6CJG	F51 2-([1,1'-biphenyl]-4-yl)-3-methyl-1,7-naphthyridine-4-carboxylic acid	2.851 Å	-10.7	Tyr37, Met42, Ala54, Pro51, His55, Ala58, Leu66, Arg135, Tyr355, Thr359, Pro363
6J3B	B5O (6R)-1-[3,5-bis(fluoranyl)-4-[2-fluoranyl-5-(hydroxymethyl)phenyl]phenyl]-6-propan-2-yl-6,7-dihydro-5H-benzotriazol-4-one	1.6 Å	-10.6	Tyr37, Met42, Leu45, Gln46, Pro51, Ala54, His55, Ala58, Thr62, Leu66, Arg135, Tyr355, Leu358, Thr359, Pro363
6CJF	F54 2-[4-(2-chloro-6-methylpyridin-3-yl)phenyl]-6-fluoro-3-methylquinoline-4-carboxylic acid	1.63 Å	-10.6	Tyr37, Met42, Leu45, Gln46, Pro51, Ala54, His55, Ala58, Phe61, Thr62, Arg135, Tyr355, Thr359, Pro363
2FPV	ILC 3-{[(3-FLUORO-3'-METHOXYBIPHENYL-4-YL)AMINO]CARBONYL}THIOPHENE-2-CARBOXYLIC ACID	1.8 Å	-10.6	Tyr37, Met42, Leu45, Pro51, Ala54, His55, Ala58, Thr62, Leu66, Leu67, Phe97, Val133, Arg135, Tyr355, Leu358, Thr359, Pro363
4ZMG	4R5 1-(3,5-difluoro-3'-methoxybiphenyl-4-yl)-3-(1,3-thiazol-5-yl)urea	1.9 Å	-10.5	Tyr37, Met42, Pro51, His55, Ala58, Thr62, Leu66, Leu67, Phe97, Val133, Tyr355, Leu358, Thr359, Pro363
2B0M	201 3-AMIDO-5-BIPHENYL-BENZOIC ACID	2 Å	-10.5	Tyr37, Met42, Leu45, Gln46, Ala54, Pro51, His55, Ala58, Leu66, Leu67, Phe97, Arg135, Tyr355, Leu358, Thr359, Pro363
4JTT	JTT 2,4-dimethyl-N-(naphthalen-2-yl)-1,3-thiazole-5-carboxamide	2.1 Å	-10.4	Tyr37, Met42, Ala58, Phe61, Thr62, Leu66, Leu67, Pro363
4JS3	JS3 2-chloro-4-methyl-N-(naphthalen-2-yl)-1,3-thiazole-5-carboxamide	2 Å	-10.4	Tyr37, Met42, Ala58, Phe61, Thr62, Leu66, Leu67, Pro363
6M2B	S416 EZO 2-[(E)-[[4-(2-chlorophenyl)-1,3-thiazol-2-yl]-methyl-hydrazinylidene]methyl]benzoic acid	1.76 Å	-10.2	Met42, Pro51, Ala54, His55, Ala58, Phe61, Thr62, Leu66, Leu67, Phe97, Arg135, Tyr355, Leu358, Thr359, Pro363
5K9C	MLJ ~{N}-[3-oxidanylidene-3-[[(1~{R})-1,2,3,4-tetrahydronaphthalen-1-yl]amino]propyl]-4-(trifluoromethyloxy)benzamide	1.66 Å	-10.2	Met42, Gln46, Pro51, Ala54, His55, Ala58, Phe97, Val133, Arg135, Val142, Tyr355, Thr359, Phe360
8DHH	TMK (6M)-N-(3-chloro-2-methoxy-5-methylpyridin-4-yl)-6-[4-ethyl-3-(hydroxymethyl)-5-oxo-4,5-dihydro-1H-1,2,4-triazol-1-yl]-5-fluoro-2-{[(2S)-1,1,1-trifluoropropan-2-yl]oxy}pyridine-3-carboxamide	2.02 Å	-10	Tyr37, Leu41, Met42, Leu45, Gln46, Pro51, Ala54, His55, Ala58, Thr62, Leu66, Leu67, Phe97, Arg135, Val142, Tyr355, Leu358, Thr359, Pro363
6J3C	B5X (6R)-1-[4-[3-(dimethylamino)phenyl]-3,5-bis(fluoranyl)phenyl]-6-propan-2-yl-6,7-dihydro-5H-benzotriazol-4-one	1.851 Å	-10	Tyr37, Leu41, Met42, Pro51, Ala54, His55, Ala58, Phe61, Thr62, Leu66, Leu67, Arg135, Tyr355, Thr358, Leu359, Pro363
2WV8	VGN 2-ACETAMIDO-5-(4-PHENYLPHENYL)BENZOIC ACID	1.9 Å	-10	Tyr37, Leu45, Pro51, Ala54, His55, Ala58, Leu66, Leu67, Pro68, Val133, Arg135, Tyr355, Thr359, Pro363
3KVM	951 2-[(2E)-2-{[5-(2-chlorophenyl)furan-2-yl]methylidene}hydrazino]benzoic acid	2 Å	-10	Tyr37, Met42, Pro51, Ala54, His55, Ala58, Thr62, Leu67, Phe97, Met110, Val133, Arg135, Tyr355, Thr359, Pro363
3G0X	MD7 (2Z)-N-biphenyl-4-yl-2-cyano-3-cyclopropyl-3-hydroxyprop-2-enamide	1.8 Å	-10	Met42, Leu45, Pro51, His55, Ala58, Thr62, Leu67, Phe97, Val133, Arg135, Tyr146, Tyr355, Thr359, Pro363
6LZL	Piperine AYR (2E,4E)-5-(2H-1,3-benzodioxol-5-yl)-1-(piperidin-1-yl)penta-2,4-dien-1-one	1.98 Å	-9.9	Tyr37, Met42, Pro51, His55, Ala58, Leu67, Phe97, Val133, Tyr355, Thr359, Pro363
6GK0	Tenovin-6 (p53 activator) F1W 4-~{tert}-butyl-~{N}-[[4-[5-(dimethylamino)pentanoylamino]phenyl]carbamothioyl]benzamide	1.85 Å	-9.9	Tyr37, Leu41, Met42, Leu45, Gln46, Pro51, His55, Ala58, Leu66, Leu67, Tyr355, Thr359, Pro363
4LS1	3X2 2-[(E)-{2-[4-(2-chlorophenyl)-1,3-thiazol-2-yl]hydrazinylidene}methyl]benzoic acid	2.2 Å	-9.9	Met42, Pro51, Ala54, His55, Ala58, Thr62, Leu66, Leu67, Arg135, Tyr355, Leu358, Thr359, Pro363
4JTS	JTS 4-methyl-N-(naphthalen-2-yl)-1,3-thiazole-5-carboxamide	2.206 Å	-9.9	Tyr37, Ala58, Phe61, Thr62, Leu66, Leu67, Pro68, Pro363
6ET4	SDV N-[(4R)-1-(2-fluorophenyl)-4,5,6,7-tetrahydroindazol-4-yl]-2,1-benzoxazole-3-carboxamide	1.7 Å	-9.8	Met42, Pro51, Ala54, His55, Ala58, Phe61, Thr62, Leu66, Leu67, Val133, Tyr355, Leu358, Thr359, Pro363,
4RR4	3V1 2-chloro-N-[3-(4-{[(2Z)-2-cyano-3-cyclopropyl-3-hydroxyprop-2-enoyl]amino}phenoxy)phenyl]-4-methyl-1,3-thiazole-5-carboxamide	2.38 Å	-9.8	Tyr37, Met42, Leu45, Pro51, Ala54, His55, Ala58, Phe61, Thr62, Leu66, Leu67, Pro68, Arg135, Tyr355, Leu358, Thr359, Pro363
4RKA	3RY 2-{[5-(naphthalen-1-ylmethyl)-4-oxo-4H-1lambda~4~,3-thiazol-2-yl]amino}benzoic acid	2.71 Å	-9.7	Met42, Pro51, Ala54, His55, Ala58, Phe61, Thr62, Leu66, Leu67, Phe97, Arg135, Tyr355, Leu358, Thr359, Pro363
3G0U	MDY (2Z)-N-(3-chloro-2'-methoxybiphenyl-4-yl)-2-cyano-3-hydroxybut-2-enamide	2 Å	-9.7	Tyr37, Met42, Leu45, Pro51, Ala54, His55, Ala58, Thr62, Phe97, Arg135, Tyr355, Leu358, Thr359, Pro363
3FJL	CJH (2Z)-2-cyano-N-(3'-ethoxybiphenyl-4-yl)-3-hydroxybut-2-enamide	1.9 Å	-9.7	Tyr37, Leu41, Met42, Leu45, Pro51, His55, Ala58, Phe61, Thr62, Leu67, Phe97, Arg135, Tyr355, Leu358, Thr359, Pro363
4JGD	4JG 1-[4-methyl-2-(naphthalen-2-ylamino)-1,3-thiazol-5-yl]ethanone	2.05 Å	-9.6	Met42, Leu45, Pro51, Ala54, His55, Ala58, Thr62, Leu67, Tyr355, Leu358, Thr359, Pro363
3F1Q	BCE (2Z)-N-biphenyl-4-yl-2-cyano-3-hydroxybut-2-enamide	2 Å	-9.6	Tyr37, Met42, Leu45, Pro51, His55, Ala58, Leu67, Phe97, Arg135, Tyr355, Thr359, Pro363
7Z6C	IEQ ~{N}-(5-methyl-4-phenoxy-2-propan-2-yl-phenyl)-2-oxidanyl-pyrazolo[1,5-a]pyridine-3-carboxamide	1.85 Å	-9.5	Tyr37, Met42, Leu45, Gln46, Pro51, Ala54, His55, Ala58, Leu66, Phe97, Val133, Arg135, Tyr355, Leu358, Thr359, Pro363
4LS2	3XS 2-[(E)-{2-[4-(3-methoxyphenyl)-1,3-thiazol-2-yl]hydrazinylidene}methyl]benzoic acid	2.27 Å	-9.5	Tyr37, Met42, Leu41, Pro51, Ala54, His55, Ala58, Thr62, Leu66, Leu67, Phe97, Arg135, Tyr355, Leu358, Thr359, Pro363
3ZWT	KFZ 2-{[(2,5-DICHLOROPHENYL)METHYL]SULFANYL}-5-ETHYL-[1,2,4]TRIAZOLO[1,5-A]PYRIMIDIN-7-OL	1.55 Å	-9.5	Met42, Gln46, Pro51, Ala54, His55, Ala58, Phe97, Val133, Tyr355, Leu358, Thr359,
6IDJ	ferulenol (mitochondria inhibitor) 9AU 4-oxidanyl-3-[(2~{E},6~{E})-3,7,11-trimethyldodeca-2,6,10-trienyl]chromen-2-one	1.9 Å	-9.4	Met42, Leu45, Gln46, Pro51, Ala54, His55, Ala58, Thr62, Leu67, Phe97, Val133, Arg135, Tyr355, Leu358, Thr359, Pro363
4RK8	3RV 5-fluoro-2-{[(5Z)-5-(naphthalen-1-ylmethylidene)-4-oxo-4,5-dihydro-1,3-thiazol-2-yl]amino}benzoic acid	2.22 Å	-9.4	Met42, Leu45, Pro51, Ala54, His55, Ala58, Phe61, Thr62, Leu67, Met110, Val133, Arg135, Thr355, Thr359, Pro363
3KVJ	1X5 2-[(cyclopropylcarbonyl)amino]-5-[methyl(pyridin-3-ylmethyl)amino]benzoic acid	1.94 Å	-9.3	Met42, Leu45, Gln46, Pro52, Ala54, His55, Ala58, Thr62, Leu67, Met110, Val133, Arg135, Tyr355, Leu358, Thr359, Pro363
3FJ6	CIH (2Z)-2-cyano-N-(2,2'-dichlorobiphenyl-4-yl)-3-hydroxybut-2-enamide	1.8 Å	-9.3	Tyr37, Met42, Leu45, Pro51, Ala54, His55, Ala58, Phe61, Thr62, Leu66, Leu67, Phe97, Met110, Arg135, Tyr355, Leu358, Thr359, Pro363
4JTU	JTU 6-bromo-2-{4-[(2R)-butan-2-yl]phenyl}-3-methylquinoline-4-carboxylic acid	1.9 Å	-9.1	Met42, Gln46, Pro51, Ala54, His55, Ala58, Thr62, Leu67, Arg135, Tyr355, Thr359, Pro363
6LP6	B6U 3-[3,5-bis(fluoranyl)-4-[2-fluoranyl-5-(hydroxymethyl)phenyl]phenyl]benzo[f]benzotriazole-4,9-dione	1.795 Å	-9	Tyr37, Met42, Leu45, Gln46, Pro51, Ala54, His55, Ala58, Phe61, Thr62, Leu66, Leu67, Val133, Arg135, Tyr355, Leu358, Thr359, Pro363,
1D3G	BRE 2-BIPHENYL-4-YL-6-FLUORO-3-METHYL-QUINOLINE-4-CARBOXYLIC ACID	1.6 Å	-9	Met42, Leu45, Gln46, Pro51, Ala54, His55, Ala58, Thr62, Leu66, Leu67, Arg135, Tyr355, Leu358, Thr359, Pro363
4IGH	1EA 6-fluoro-2-[2-methyl-4-phenoxy-5-(propan-2-yl)phenyl]quinoline-4-carboxylic acid	1.3 Å	-8.9	Tyr37, Met42, Leu45, Gln46, Pro51, Ala54, His55, Ala58, Phe61, Thr62, Leu66, Leu67, Arg135, Tyr355, Leu358, Thr359,
3KVK	6X1 2-{[(3,5-dichlorophenyl)carbamoyl]amino}benzoic acid	2.05 Å	-8.9	Met42, Leu45, Pro51, Ala54, His55, Ala58, Phe97, Val133, Arg135, Tyr355, Leu358, Thr359, Pro363
2PRH	238 6-CHLORO-2-(2'-FLUOROBIPHENYL-4-YL)-3-METHYLQUINOLINE-4-CARBOXYLIC ACID	2.4 Å	-8.8	Met42, Leu45, Gln46, Pro51, Ala54, His55, Ala58, Thr62, Leu66, Leu67, Arg135, Tyr355, Leu358, Thr359, Pro363
6VND	AG636 R4P 1-methyl-5-(2'-methyl[1,1'-biphenyl]-4-yl)-1H-benzotriazole-7-carboxylic acid	1.97 Å	-8.7	Leu41, Met42, Leu45, Gln46, Pro51, Ala54, His55, Ala58, Leu66, Leu67, Arg135, Tyr355, Thr359, Pro363,
5ZF4	9BL methyl (2E,6E)-8-(3-chloro-5-formyl-2,6-dihydroxy-4-methylphenyl)-2,6-dimethylocta-2,6-dienoate	1.66 Å	-8.6	Met42, Leu45, Gln46, Pro51, Ala54, His55, Ala59, Phe61, Thr62, Phe97, Val133, Arg135, Tyr355, Thr359, Pro363
3ZWS	AVQ 2-[(2,5-DICHLOROBENZYL)SULFANYL]-5-METHYL[1,2,4]TRIAZOLO[1,5-A]PYRIMIDIN-7-OL	1.6 Å	-8.6	Met42, Gln46, Pro51, Ala54, His55, Ala58, Phe97, Val133, Tyr355, Leu358, Thr359, Pro363
1D3H	Teriflunomide (leflunomide)	1.8 Å	-8.5	Met42, Ala54, Pro51, His55, Ala58, Phe97, Val133, Arg135, Tyr355, Leu358, Thr359, Pro363
5ZF9	Ilicicolin A 9BR 3-chloro-4,6-dihydroxy-2-methyl-5-[(2E,6E)-3,7,11-trimethyldodeca-2,6,10-trien-1-yl]benzaldehyde	1.77 Å	-8.4	Met42, Leu45, Gln46, Pro51, Ala54, His55, Ala58, Phe61, Thr62, Phe97, Met110, Val133, Arg135, Tyr355, Leu358, Thr359, Pro363
3KVL	7Z5 5-[methyl(pyridin-3-ylmethyl)amino]-2-(propanoylamino)benzoic acid	1.85 Å	-8.4	Met42, Leu45, Gln46, Pro51, Ala54, His55, Ala58, Thr62, Leu67, Arg135, Tyr355, Leu358, Thr359, Pro363
5ZF8	9BO (2S,3E,7E)-9-(3-chloro-5-formyl-2,6-dihydroxy-4-methylphenyl)-3,7-dimethylnona-3,7-dien-2-yl acetate	1.7 Å	-8.3	Met42, Ala45, Gln46, Pro51, Ala54, His55, Ala58, Thr62, Phe97, Val133, Arg135, Tyr355, Leu358, Thr359, Gly362, Pro363
4RLI	3SH ethyl 2-[(3-chloro-4-methylphenyl)amino]-4-phenyl-1,3-thiazole-5-carboxylate	2.5 Å	-8.3	Leu45, Gln46, Pro51, Ala54, His55, Ala58, Thr62, Leu67, Arg135, Tyr355, Leu358, Thr359, Pro363
5ZFB	ascofuranone 9BX 3-chloro-4,6-dihydroxy-5-[(2Z,6Z,8E)-11-hydroxy-3,7,11-trimethyl-10-oxododeca-2,6,8-trien-1-yl]-2-methylbenzaldehyde	2 Å	-8.2	Met42, Leu45, Gln46, Pro51, Ala54, His55, Ala58, Phe97, Arg135, Tyr355, Leu358, Thr359, Gly362, Pro363
3U2O	03U methyl 4-{[(2Z)-2-cyano-3-hydroxypent-2-enoyl]amino}-4'-fluorobiphenyl-2-carboxylate	2.2 Å	-8.1	Tyr37, Met42, Leu45, Pro51, Ala54, His55, Ala58, Phe61, Thr62, Phe97, Leu107, Met110, Val133, Arg135, Tyr355, Leu358, Thr359, Pro363
5ZF7	CHW 3-chloro-4,6-dihydroxy-5-[(2E,6E,8S)-8-hydroxy-3,7-dimethylnona-2,6-dien-1-yl]-2-methylbenzaldehyde	1.79 Å	-7.8	Met42, Leu45, Gln46, Pro51, Ala54, His55, Ala58, Phe97, Arg135, Tyr355, Thr359, Gly362, Pro363
5ZFA	9BU (2E,6E)-8-(3-chloro-5-formyl-2,6-dihydroxy-4-methylphenyl)-3,6-dimethylocta-2,6-dien-1-yl 2-methylpropanoate	1.75 Å	-7.7	Met42, Leu45, Gln46, Pro51, Ala54, His55, Ala58, Phe61, Thr62, Phe97, Val133, Arg135, Tyr355, Leu358, Thr359, Pro363
8DHF	T6F (6M)-N-(2-chloro-6-fluorophenyl)-6-[4-ethyl-3-(hydroxymethyl)-5-oxo-4,5-dihydro-1H-1,2,4-triazol-1-yl]-5-fluoro-2-{[(2S)-1,1,1-trifluoropropan-2-yl]oxy}pyridine-3-carboxamide	1.85 Å	-7.5	Met42, Leu45, Gln46, Pro51, Ala54, His55, Ala58, Phe61, Thr62, Leu66, Leu67, Arg135, Val142, Tyr355, Leu358, Thr359, Pro363,
6QU7	BAY 2402234 JJE ~{N}-(2-chloranyl-6-fluoranyl-phenyl)-4-[4-ethyl-3-(hydroxymethyl)-5-oxidanylidene-1,2,4-triazol-1-yl]-5-fluoranyl-2-[(2~{S})-1,1,1-tris(fluoranyl)propan-2-yl]oxy-benzamide	1.52 Å	-7.4	Met42, Leu45, Gln46, Pro51, Ala54, His55, Ala58, Phe61, Thr62, Leu66, Leu67, Arg135, Val142, Tyr355, Leu358, Thr359, Pro363,
5HIN	1KL methyl (2Z)-(3-{4-[(4-tert-butylphenyl)carbamoyl]phenyl}-4-oxo-1,3-thiazolidin-2-ylidene)(cyano)acetate	1.6 Å	-7.4	Tyr37, Met42, Leu45, His55, Leu57, Ala58, Phe61, Leu66, Leu67, Pro68, Phe97, Tyr355, Leu358, Thr359, Pro363
8DHG	T78 (6M)-N-(2-chloro-4-methylpyridin-3-yl)-6-[4-ethyl-3-(hydroxymethyl)-5-oxo-4,5-dihydro-1H-1,2,4-triazol-1-yl]-5-fluoro-2-{[(2S)-1,1,1-trifluoropropan-2-yl]oxy}pyridine-3-carboxamide	1.85 Å	-7.3	Tyr37, Met42, Leu45, Gln46, Pro51, Ala54, His55, Ala58, Phe61, Thr62, Leu66, Leu67, Phe97, Arg135, Val142, Tyr355, Leu358, Thr359, Pro363,
4YLW	52Y methyl (2Z)-cyano[3-(3-fluoro-4'-methoxybiphenyl-4-yl)-4-oxo-1,3-thiazolidin-2-ylidene]acetate	1.79 Å	-6.7	Tyr37, Leu41, Leu45, Leu57, Ala58, Phe61, Thr62, Leu66, Leu67, Pro68, Ile93, Phe97, Tyr355, Leu358, Pro363
4ZL1	18X methyl (2Z)-cyano[3-(3-fluorobiphenyl-4-yl)-4-oxo-1,3-thiazolidin-2-ylidene]acetate	1.86 Å	-6.5	Tyr37, Leu45, Leu57, Ala58, Phe61, Thr62, Leu66, Leu67, Pro68, Phe97, Leu358, Pro363
5H73	7L7 methyl (2~{Z})-2-cyano-2-[3-(2-fluorophenyl)-4-oxidanylidene-1,3-thiazolidin-2-ylidene]ethanoate	1.58 Å	-6.4	Tyr37, Leu45, Leu57, Ala58, Phe61, Thr62, Leu66, Leu67, Pro68, Pro363
5HQE	64B methyl (2Z)-cyano[3-(2-fluoro-4-methoxyphenyl)-4-oxo-1,3-thiazolidin-2-ylidene]acetate	1.62 Å	-6.2	Tyr37, Leu45, Leu57, Ala58, Phe61, Thr62, Leu66, Leu67, Pro68, Leu358, Pro363,
5H2Z	7GF methyl (2Z)-3-azanyl-2-[3-(4-bromophenyl)-4-oxidanylidene-1,3-thiazolidin-2-ylidene]propanoate	1.58 Å	-6.1	Tyr37, Leu45, Leu57, Ala58, Phe61, Thr62, Leu66, Leu67, Pro68, Pro363
5K9D	Polidocanol (FDA approved) CE9 DODECYL NONA ETHYLENE GLYCOL ETHER	1.7 Å	-5.2	Met42, Leu45, Ala54, His55, Ala58, Phe61, Thr62, Phe97, Tyr355, Leu358, Thr359, Pro363
