# Supplementary material for: DHODH Blockade Induces Ferroptosis in Neuroblastoma by Modulating the Mevalonate Pathway
Source: Mol Cell Proteomics. 2025 Jun 11;24(7):101014. doi: 10.1016/j.mcpro.2025.101014 (PMC12275935; doi:10.1016/j.mcpro.2025.101014)
Supplement: Table S3 [file mmc3.xlsx]

## Sheet: Instructions for Table S3
Instructions for Table S3. Global proteome profile of Regorafenib treatment and DHODH knockdown neuroblastoma.
Items	Definition
Accession No.	Unique identifier for proteins in Swiss-Prot database.
Gene symbol	The name of identified genes these peptides is associated with.
Description	The name of identified proteins these peptides is associated with.
Score	The protein score for identification.
No. of unique peptides	The number of identified unique peptides subjected to quantification for the given protein.
No. of peptides	The number of identified peptides subjected to quantification for the given protein.
Cov.	The coverage of mapped peptides to target protein.
MW [kDa]	The theoretic molecular weight of the given protein, in kDa.

## Sheet: Table S3
Table S3. Global proteome profile of Regorafenib treatment and DHODH knockdown neuroblastoma.
Accession No.	Gene Symbol	Description	Score	No. of unique peptides	No. of peptides	Coverage (%)	MS/MS count	MW [kDa]	Repeat 1						Repeat 2						Repeat 3
									Ctrl	Reg-2.5μM	Reg-5μM	LacZ	shDHODH #A4	shDHODH #A5	Ctrl	Reg-2.5μM	Reg-5μM	LacZ	shDHODH #A4	shDHODH #A5	Ctrl	Reg-2.5μM	Reg-5μM	LacZ	shDHODH #A4	shDHODH #A5
Q14WI3	ND1	NADH-ubiquinone oxidoreductase chain 1	1.6731	1	1	24.4	1	8.5895	-2.95593	-3.1094	-3.16789	-3.11168	-2.92016	-3.19637	-3.07235	-3.02286	-3.0862	-2.79278	-3.45621	-3.21414	-2.93329	-3.04999	-3.04004	-2.8728	-3.12763	-3.12109
A0A0A0PZ76	ND6	NADH-ubiquinone oxidoreductase chain 6	2.9035	1	1	16.1	2	9.4489	-1.91858	-1.80679	-1.68571	-1.94956	-1.89203	-1.81931	-1.70499	-1.66492	-1.88467	-1.93652	-2.05027	-1.94463	-1.55691	-1.83075	-1.52201	-1.94389	-1.79045	-2.05191
K7WVL1	ATP8	ATP synthase protein 8	1.0647	1	1	22.5	1	4.2979	0.543253	0.662771	0.0386982	0.487339	0.46752	0.659084	0.131321	-0.104937	0.73106	0.623371	0.650793	0.602991	-0.401815	-0.313345	-0.878437	0.52602	0.405121	0.26573
A0A023T6R1	FLJ10292	Protein mago nashi homolog 2	4.2981	1	8	36.5	2	17.276	-3.65671	-3.62639	-3.84217	-3.56107	-3.99019	-3.66957	-3.72643	-3.85665	-3.60876	-3.55751	-3.78717	-3.70527	-3.75298	-3.67713	-3.75228	-3.87895	-3.53162	-3.53391
A0A023T787	RBM8	RNA-binding protein 8A	81.016	7	7	33.3	15	19.889	2.83929	2.90391	3.03691	2.9555	2.9207	2.92065	3.05514	3.06812	2.824	2.83278	3.02694	2.91584	3.0155	2.99909	3.0279	2.8305	3.09377	3.02423
B4DKC1	TM9SF4	Transmembrane 9 superfamily member 4	16.546	5	5	7.8	5	69.82	-0.0355663	0.0714321	0.153442	-0.0175724	-0.144352	-0.0445938	0.0144463	-0.0198441	-0.0521049	-0.0322762	-0.0932331	-0.18009	-0.0039215	0.122438	0.140585	-0.149134	-0.261976	-0.187277
H6WA52	PTEN	Phosphatidylinositol 3,4,5-trisphosphate 3-phosphatase and dual-specificity protein phosphatase PTEN	8.1077	1	1	18.2	2	6.5386	-3.53286	-2.83602	-3.03419	-2.91062	-3.29196	-2.80983	-3.25065	-3.01735	-2.87395	-3.7852	-2.60701	-2.65157	-4.20324	-2.81401	-3.16781	-2.68736	-2.67117	-2.93382
B3KSG9	TM9SF2	Transmembrane 9 superfamily member 2	44.399	7	7	13.3	13	65.43	1.27457	1.21755	1.19597	1.22334	1.2446	1.23008	1.24338	1.27549	1.16585	1.19951	1.00976	1.17279	1.43934	1.33915	1.40679	1.12851	1.0149	1.21615
Q96JZ5	SMBP	Transmembrane 9 superfamily member 3	15.119	7	7	13.9	9	62.941	1.88485	1.87398	1.9168	1.89902	1.83932	1.92259	1.85501	1.86084	1.87721	1.92104	1.79214	1.86525	1.91105	1.85462	1.85434	1.78411	1.72987	1.86059
A0A2R8YGH5	AP1S1	AP-1 complex subunit sigma-1A	21.446	4	5	31.2	6	18.602	-2.28582	-2.40009	-2.54382	-2.53396	-2.38249	-2.35979	-2.34641	-2.30038	-2.25342	-2.38193	-2.7098	-2.56235	-2.25823	-2.49725	-2.07538	-2.36766	-2.52001	-2.45009
B4DVQ5	EIF3C	Eukaryotic translation initiation factor 3 subunit C	178.77	27	27	31.2	42	103.64	4.38554	4.29797	4.23493	4.37645	4.31421	4.28418	4.33837	4.31621	4.2128	4.33495	4.24903	4.29947	4.45357	4.31571	4.31159	4.28646	4.25656	4.28662
A0A024QYV8	CP110	Centriolar coiled-coil protein of 110 kDa	6.101	2	2	2.3	2	111.24	-3.66797	-3.61774	-3.63104	-3.72057	-3.30052	-3.59159	-3.76715	-3.68848	-3.77768	-3.64889	-3.56615	-3.58994	-3.68377	-3.66325	-3.7231	-3.73141	-3.44381	-3.56439
A0A024QYW3	PLP2	Proteolipid protein 2	17.046	1	1	8.6	2	16.691	-3.24661	-3.18496	-3.25946	-3.09375	-3.1356	-3.01134	-3.06007	-3.11116	-3.05719	-3.19959	-2.90251	-3.0535	-3.10325	-3.22383	-3.26203	-3.48217	-3.04591	-3.06877
A0A024QYX3	RBM3	RNA-binding protein 3	22.341	4	4	23.6	7	17.17	1.56195	1.33755	1.33221	1.2124	1.29809	1.61872	1.48609	1.57088	1.28891	1.19497	1.59567	1.63511	1.47996	1.80797	1.41475	1.1284	1.42138	1.40151
E7EPA1	PRPSAP2	Phosphoribosyl pyrophosphate synthase-associated protein 2	15.84	5	6	25.7	11	29.642	1.74242	1.73004	1.67766	1.75308	1.66646	1.72363	1.67683	1.72458	1.7831	1.84084	1.66466	1.59014	1.73446	1.77197	1.69175	1.64405	1.69626	1.64999
A0A024QYZ0	SEC61G	Protein transport protein Sec61 subunit gamma	15.864	1	1	17.6	2	7.7412	-4.78441	-4.79545	-4.45651	-4.58072	-4.43274	-4.31449	-4.67382	-4.67703	-4.18607	-4.28905	-4.44105	-4.59186	-4.89514	-4.85094	-4.58039	-4.44945	-4.06779	-4.13536
D6RB59	EXOC3	Exocyst complex component 3	18.277	5	5	13.4	5	53.241	-0.142248	-0.126049	-0.212038	-0.208794	0.00437927	-0.0828094	-0.167402	-0.07477	-0.0640583	-0.0600872	-0.0200672	-0.158112	-0.151299	-0.183689	-0.0533581	-0.205088	-0.0360546	-0.16452
A0A024QZ09	OTUD5	OTU domain-containing protein 5	2.0247	2	2	5.4	2	60.625	-3.23211	-3.14171	-3.10423	-3.19913	-3.08384	-3.20236	-3.53848	-3.21434	-3.24237	-2.85761	-3.00028	-3.32615	-3.8094	-3.13173	-3.45953	-2.88828	-3.06314	-2.93061
B3KN29	PRAF2	PRA1 family protein 2	17.436	3	3	16.9	6	19.29	-0.140762	-0.149384	0.0285206	0.0593777	0.12962	0.0121555	-0.159971	0.00757408	0.189535	0.243282	-0.346878	0.0196323	-0.102804	-0.114269	0.215727	0.0279999	-0.246365	-0.137077
A0A024QZ30	SDHA	Succinate dehydrogenase [ubiquinone] flavoprotein subunit, mitochondrial	71.502	17	17	28.9	26	72.691	3.21887	3.2332	3.25669	3.28363	3.295	3.34326	3.24096	3.25889	3.24615	3.35014	3.41256	3.28886	3.33003	3.29453	3.24854	3.2602	3.37422	3.36304
A0A024QZ31	LOC130074	Myelin-associated neurite-outgrowth inhibitor	2.3204	1	1	9.2	1	20.324	-5.75927	-5.61199	-6.00723	-5.69389	-5.6748	-6.23111	-5.56671	-5.38005	-5.72548	-5.45927	-6.72641	-6.6438	-5.57701	-5.89203	-5.50601	-6.03135	-6.27826	-6.38339
A0A2R8Y4Z6	INTS2	Integrator complex subunit 2	3.2576	2	2	9.6	2	36.867	-3.97262	-4.47484	-4.28991	-4.11	-4.26323	-4.17526	-4.06284	-3.90837	-4.40786	-3.81688	-4.52443	-4.08484	-4.2552	-4.0859	-3.80529	-3.78199	-4.0976	-4.36512
A0A024QZ64	ALDOC	Fructose-bisphosphate aldolase	143.33	8	13	39.3	15	39.455	1.8123	1.88414	1.89403	1.74944	1.56564	1.64649	1.76468	1.8564	1.83545	1.68921	1.41779	1.5848	1.94272	1.80328	1.8998	1.68802	1.36931	1.51881
Q96C19	EFHD2	EF-hand domain-containing protein D2	65.376	5	5	21.7	5	26.697	-1.07856	-0.949823	-0.966082	-1.08195	-1.22964	-1.24943	-1.07407	-1.09549	-1.045	-1.16689	-1.09944	-1.27933	-1.05712	-0.891327	-0.982504	-1.07318	-1.23326	-1.18636
H3BTL2	BCKDK	[3-methyl-2-oxobutanoate dehydrogenase [lipoamide]] kinase, mitochondrial	1.1889	1	1	3.2	1	24.208	-2.39577	-2.15373	-1.99759	-2.06283	-2.36418	-2.31238	-2.27413	-2.16229	-2.25756	-2.45305	-2.21718	-2.36204	-2.46201	-2.07301	-2.22265	-2.26863	-2.28949	-2.08984
A0A024QZB1	hCG_1998636	Histone-lysine N-methyltransferase	1.4818	1	1	0.8	1	111.49	-2.15903	-2.15521	-2.06357	-2.45609	-2.13827	-2.12194	-2.14601	-2.06514	-2.18671	-2.23467	-2.26184	-2.14293	-2.13051	-2.12975	-2.06387	-2.07318	-2.01225	-2.12724
A0A087WVT1	ZNF48	Zinc finger protein 48	2.3191	1	1	2.2	1	53.987	-2.82428	-2.82339	-2.91777	-2.98177	-2.80582	-2.95415	-2.86594	-2.71301	-2.98339	-2.89969	-2.9468	-2.85473	-2.73862	-2.76259	-2.76209	-2.92415	-3.01676	-2.33706
Q0QEW2	RPL18	60S ribosomal protein L18	93.977	8	8	44.5	18	18.732	3.68018	3.58512	3.48949	4.09391	4.00152	4.10364	3.62259	3.48757	3.63161	4.33703	4.09124	4.06632	3.55438	3.46318	3.41521	4.13565	4.15578	3.84554
A0A024QZD5	SNRP70	U1 small nuclear ribonucleoprotein 70 kDa	66.492	20	20	44.6	38	51.556	3.75914	3.79261	3.78292	3.75962	3.78719	3.77912	3.74341	3.78035	3.80466	3.78376	3.82457	3.77503	3.68374	3.72388	3.73212	3.77793	3.81361	3.81264
B2RDP4	ZNF668	Zinc finger protein 668	7.0353	2	2	4.4	3	67.932	-3.05025	-3.18478	-3.23805	-2.86988	-3.04028	-2.8305	-3.34143	-3.25693	-3.65392	-3.85513	-2.69483	-3.02074	-3.20118	-3.33724	-3.36719	-3.3218	-2.97116	-2.84786
A0A024QZE0	TDRD3	Tudor domain-containing protein 3	2.6269	1	1	1.8	1	73.184	-6.35065	-6.4664	-6.74974	-6.95963	-6.13403	-6.77969	-6.4415	-6.62371	-6.78955	-6.56435	-7.36783	-6.41857	-6.67629	-6.64938	-6.98796	-5.99139	-6.7875	-6.78109
B4DJP2	C16orf58	RUS1 family protein C16orf58	2.7071	1	1	5.7	1	21.125	-2.58632	-2.47695	-2.3302	-2.65359	-2.55245	-2.45776	-2.60995	-2.43346	-2.43905	-2.62099	-2.50636	-2.54308	-2.71819	-2.42278	-2.41292	-2.64585	-2.61899	-2.51176
M0QYF4	PIH1D1	PIH1 domain-containing protein 1	14.161	2	2	25	3	18.45	-0.92601	-1.18425	-1.26291	-1.23169	-1.15991	-1.13547	-1.10765	-1.15905	-1.00131	-1.04908	-1.01965	-1.04991	-1.0339	-1.38342	-1.09416	-1.00848	-1.11932	-1.2657
A0A024QZF1	hCG_19665	Nuclear pore glycoprotein p62	67.679	5	5	13.2	8	53.254	1.0371	0.9625	0.926504	0.997473	1.07219	0.910654	0.998463	1.10781	0.971165	1.09041	0.809313	0.915668	1.18622	0.920238	0.960142	1.02128	0.898849	0.898584
A0A024QZH6	SR-A1	Splicing factor, arginine/serine-rich 19	3.4946	1	1	1.5	1	139.26	-6.3855	-6.41624	-6.21115	-5.62001	-6.10951	-6.09754	-5.96396	-5.71719	-5.77045	-5.96618	-5.43257	-5.66651	-5.67112	-5.91953	-5.9939	-5.93627	-6.06003	-6.19476
Q9UQL0	UBE2D4	Ubiquitin-conjugating enzyme E2 D4	2.5746	1	1	10.1	1	12.463	-1.44315	-1.60623	-1.55547	-1.4956	-1.45513	-1.45962	-1.56065	-1.57277	-1.57528	-1.38143	-1.51257	-1.4715	-1.52406	-1.57923	-1.68178	-1.34479	-1.29616	-1.36962
Q05CP8	CCDC6	Coiled-coil domain-containing protein 6	17.294	4	4	13.5	4	38.163	-1.74337	-1.60866	-1.4944	-1.744	-1.73392	-1.87213	-1.47705	-1.34098	-1.94295	-1.92577	-1.9305	-1.59725	-1.30508	-1.34584	-1.17295	-1.8185	-1.58998	-1.44712
A0A024QZK4	PHYHIPL	Phytanoyl-CoA hydroxylase-interacting protein-like	52.076	10	10	30.3	23	42.5	2.99852	2.97629	2.95049	3.19583	2.9215	2.74394	2.9227	2.93475	2.85868	3.17392	2.0175	2.77391	3.1063	2.87291	2.95512	3.18542	2.02113	2.67664
P19367-3	HK1	Hexokinase-1	130.11	24	28	30.2	45	102.74	4.64145	4.54732	4.58101	4.53299	4.6348	4.96926	4.71028	4.64684	4.76648	5.23912	4.81953	4.95859	4.63459	4.64345	4.49189	4.6221	4.98652	5.01525
Q53F48	HNRPH3	Heterogeneous nuclear ribonucleoprotein H3	92.291	9	10	34.4	21	36.925	2.95693	2.93897	2.91889	2.98293	2.95187	2.91905	2.97591	2.93642	2.95216	2.9757	2.95496	2.91286	3.02077	2.85431	2.90387	2.93023	2.89685	2.81056
Q5VVH9	C10orf35	Uncharacterized protein C10orf35	3.2197	1	1	11.7	1	10.761	-3.61017	-3.03831	-2.88571	-3.37316	-3.19952	-2.94719	-3.46593	-3.03198	-2.85923	-3.70331	-2.48985	-2.93089	-3.73123	-3.01215	-3.14656	-3.12861	-2.9692	-3.20856
Q6FG68	EIF4EBP2	Eukaryotic translation initiation factor 4E-binding protein 2	1.7737	2	2	22.5	2	12.969	-1.67274	-1.59997	-1.51003	-1.81538	-1.82484	-1.70907	-1.60088	-1.63812	-1.70622	-1.93138	-1.85011	-1.68423	-1.58332	-1.48955	-1.64029	-1.78426	-1.80227	-1.98077
A0A8V8TL27	KIAA1274	Paladin	14.395	3	3	6	3	86.34	-1.9056	-1.76297	-1.90866	-2.05444	-2.01492	-1.94764	-1.78513	-1.80615	-1.91255	-2.0408	-2.07839	-2.05865	-1.78093	-1.95175	-1.89495	-1.91406	-2.09684	-2.06511
G5EA31	SEC24C	Protein transport protein Sec24C	72.266	13	13	13.4	16	111.98	2.44671	2.38608	2.43486	2.4641	2.46173	2.51108	2.43869	2.3811	2.39118	2.48363	2.45132	2.50003	2.5348	2.41658	2.45643	2.35788	2.44248	2.4867
Q8WXX5	DNAJC9	DnaJ homolog subfamily C member 9	30.422	8	8	32.3	10	29.909	3.03815	3.0171	2.91545	3.08034	2.99449	2.98632	2.96265	2.89127	2.87213	3.04591	2.95136	2.94258	3.03486	2.96287	2.91687	2.96213	3.03991	2.92406
A0A384NYN5	VCL	Vinculin	178.37	25	25	26.9	31	116.74	3.1563	3.06911	3.18689	3.04066	3.19546	3.50023	3.19933	3.12304	3.16166	3.02282	3.55747	3.52883	3.18072	3.13917	3.14346	3.08102	3.53311	3.58581
A0A024QZN6	RAI17	Zinc finger MIZ domain-containing protein 1	14.104	2	2	3.3	3	116.13	-0.96261	-0.885155	-0.892277	-0.967325	-1.01711	-0.894426	-0.885721	-0.780691	-0.899992	-0.927536	-1.02307	-1.01221	-0.812841	-0.92548	-0.75279	-0.964666	-1.07386	-1.00189
A0A024QZN7	C10orf70	CDGSH iron-sulfur domain-containing protein 1	4.2516	1	1	13.9	2	12.199	0.40624	0.646667	0.853676	0.479765	0.470993	0.419533	0.670204	0.672598	0.869307	0.271547	0.412451	0.434265	0.838232	0.753399	0.845358	0.398695	0.368395	0.862429
A8K9U4	HERC4	Probable E3 ubiquitin-protein ligase HERC4	0.9889	2	2	1.8	2	115.2	-1.32206	-1.49273	-1.29877	-1.28343	-1.4473	-1.34414	-1.22725	-1.22189	-1.41198	-1.14869	-1.45709	-1.33502	-1.0779	-1.22589	-1.04262	-1.3294	-1.30921	-1.25834
Q9P0M6	H2AFY2	Core histone macro-H2A.2	49.103	9	10	32.3	12	40.058	2.62927	2.6151	2.60358	2.67367	2.76234	2.84349	2.63084	2.58024	2.69423	2.69927	2.74117	2.72854	2.69048	2.56043	2.56401	2.59191	2.79807	2.67353
A0A024QZP7	CDC2	Cyclin-dependent kinase 1	175.68	10	12	45.8	25	34.081	4.18609	4.00419	3.81542	4.34154	4.25977	4.22985	4.0191	4.00363	4.01914	4.45853	4.19664	4.21495	4.15073	3.89675	3.8192	4.30223	4.33343	4.20535
A0A024QZQ1	SIRT1	NAD-dependent protein deacetylase sirtuin-1	7.4256	4	4	7.2	4	81.68	-0.62878	-0.705923	-0.785597	-0.841705	-0.789841	-0.842098	-0.68915	-0.676033	-0.828695	-0.809088	-0.828836	-0.859949	-0.634987	-0.704721	-0.748558	-0.785883	-0.803185	-0.834473
Q53FJ5	PSAP	Prosaposin	19.621	10	10	16.4	13	58.14	2.73753	2.71916	3.06592	2.69187	2.73164	2.85689	2.76962	2.87872	2.73182	2.65447	2.76016	2.8102	3.01685	2.96603	3.27525	2.58991	2.84241	2.96571
A0A024QZR3	hCG_2002731	Protein pelota homolog	12.913	5	5	14.8	5	43.377	-0.289297	-0.358534	-0.469297	-0.351984	-0.333256	-0.376684	-0.341442	-0.409176	-0.344254	-0.348206	-0.407543	-0.394739	-0.313183	-0.421207	-0.499905	-0.385212	-0.32375	-0.279945
A0A024QZR5	AP3M1	AP-3 complex subunit mu-1	4.1679	2	3	8.6	3	46.939	-1.26475	-1.22936	-1.29013	-1.16045	-1.17543	-1.28452	-1.2996	-1.26526	-1.30149	-1.02676	-1.3966	-1.33019	-1.18144	-1.26602	-1.09011	-1.11619	-1.3229	-1.27457
B2R6X6	PPIF	Peptidyl-prolyl cis-trans isomerase	2.7529	2	3	13	5	22.039	0.6472	0.559164	0.549562	0.597506	0.678019	0.582733	0.556091	0.522776	0.667448	0.857756	0.510122	0.545591	0.610638	0.479551	0.58918	0.719206	0.504953	0.418148
A0A0A0MR02	VDAC2	Voltage-dependent anion-selective channel protein 2	323.31	14	14	59.2	28	30.348	4.91268	4.97529	4.94607	4.85921	5.09456	5.1182	5.02622	5.01285	4.85598	5.04655	4.98831	5.12895	4.85071	4.6808	4.67637	4.98436	5.08812	5.07017
B3KPN7	EXOC2	Exocyst complex component 2	7.9511	3	3	4.3	3	104.12	-1.71926	-1.68494	-1.57403	-1.73261	-1.66742	-1.89424	-1.75167	-1.67568	-1.70862	-1.72012	-1.74211	-1.84243	-1.48248	-1.74949	-1.66588	-1.87047	-1.68474	-1.88625
Q5TD07	NQO2	Ribosyldihydronicotinamide dehydrogenase [quinone]	3.1694	2	2	15.5	2	21.537	-2.8167	-2.73385	-2.61594	-2.96058	-3.01402	-2.5974	-2.63246	-2.61728	-2.7517	-2.71278	-2.81344	-2.80843	-2.65667	-2.69282	-2.73648	-2.93645	-2.91811	-2.75376
Q6IBN4	PECI	Enoyl-CoA delta isomerase 2, mitochondrial	17.218	1	1	4.1	1	40.193	-2.28095	-2.09371	-2.04794	-2.30947	-2.08672	-1.91059	-2.12043	-2.07454	-2.12863	-2.53613	-2.02764	-1.85687	-2.13834	-1.9769	-2.02339	-2.06456	-2.02441	-2.03917
H7C2B1	NOL7	Nucleolar protein 7	6.0554	2	2	22.9	4	9.6631	0.240498	0.178436	0.180914	0.271479	0.299484	0.213076	0.259129	0.187136	0.223837	0.258526	0.147913	0.163755	0.362278	0.188797	0.209749	0.191429	0.121799	0.183334
A0A024R014	RANBP9	Ran-binding protein 9	21.393	3	3	5.3	4	59.546	-1.97881	-1.80083	-1.97046	-1.83377	-1.83162	-1.9197	-1.89168	-1.93116	-1.8803	-1.7983	-1.86853	-1.87479	-1.91995	-2.03679	-1.91836	-1.75294	-1.96447	-1.86999
A0A024QZW7	NUP153	Nuclear pore complex protein Nup153	117.57	20	20	18	24	153.97	2.18899	2.15604	2.04151	2.36125	2.39635	2.29714	2.11246	2.15287	2.16084	2.42074	2.33408	2.2851	2.17919	2.1234	2.04128	2.32212	2.39019	2.34291
A0A2R8YD12	SERPINB6	Serpin B6	14.074	3	3	10.8	4	38.124	0.147146	-0.0888348	-0.115316	-0.10854	0.148989	0.0297947	0.128992	0.0679913	0.020668	-0.0365009	0.0785217	0.0163345	0.333263	-0.037796	0.104143	-0.0501003	0.122185	-0.0255566
A0A024QZY0	BPHL	Valacyclovir hydrolase	9.215	5	5	17.5	7	31.106	0.896648	1.07623	1.07299	1.1046	1.04607	1.15085	1.02433	1.06023	0.765581	0.483713	1.18988	1.20393	1.15117	0.702042	1.06877	0.830074	0.605328	1.12593
A0A024QZY1	JTV1	Aminoacyl tRNA synthase complex-interacting multifunctional protein 2	90.617	10	10	39.4	19	35.348	2.46039	2.34244	2.28332	2.62754	2.5959	2.51987	2.36782	2.35878	2.39038	2.63053	2.44151	2.50689	2.49421	2.36422	2.33266	2.58769	2.52285	2.54783
B4DZQ5	PRPF4B	Serine/threonine-protein kinase PRP4 homolog	6.0576	5	5	5.4	5	115.43	-0.247503	-0.215338	-0.304819	-0.276621	-0.171774	-0.312651	-0.339739	-0.202417	-0.192083	-0.275639	-0.293068	-0.341526	-0.211891	-0.303013	-0.267855	-0.340118	-0.267387	-0.368586
U3KQK0	HIST1H2BN	Histone H2B	78.459	2	10	48.2	67	18.804	6.83291	6.9568	6.95096	6.97673	6.95026	6.85779	6.854	6.9374	6.98019	7.00807	6.91864	7.00698	6.80173	6.79274	6.97161	7.0267	6.88547	6.68946
Q99878	HIST1H2AJ	Histone H2A type 1-J	13.765	1	5	32.8	27	13.936	4.91966	4.94572	5.07163	5.26263	5.09494	5.0395	5.0511	5.03697	5.02287	5.32663	4.80996	4.936	4.87655	4.81489	5.10001	4.99592	4.86312	4.7845
A0A024R029	ABT1	Activator of basal transcription 1	3.7286	1	1	4.4	1	31.079	-2.47954	-2.27563	-2.21035	-2.61408	-2.49635	-2.72821	-2.26641	-2.17088	-2.43789	-2.66707	-2.77027	-2.53846	-1.95002	-2.30549	-2.09694	-2.69076	-2.54613	-2.45148
A0A024R040	OXCT1	Succinyl-CoA:3-ketoacid-coenzyme A transferase	33.178	9	9	16.5	12	56.157	2.59935	2.63792	2.57721	2.49972	2.62638	2.69095	2.61931	2.57733	2.55717	2.44955	2.69715	2.69789	2.60173	2.56213	2.51621	2.50437	2.55305	2.63228
A0A024R045	hCG_37731	Cell cycle checkpoint protein RAD1	2.0549	1	1	3.2	1	31.827	-1.81308	-1.8263	-1.95442	-1.72273	-1.82543	-1.6719	-1.83843	-1.89673	-1.96479	-1.68728	-1.82344	-1.88793	-1.82445	-1.94443	-1.96994	-1.84704	-1.69971	-1.79539
A0A024R046	HMGN4	High mobility group nucleosome-binding domain-containing protein 4	1.3333	1	2	18.9	2	9.5388	-0.901648	-0.903082	-0.836765	-0.991928	-0.784035	-0.902561	-0.795017	-0.81027	-1.13644	-1.26741	-0.843565	-0.958443	-0.966782	-0.714268	-0.843193	-0.980124	-0.822039	-0.740444
Q8N995	HMGCS1	Hydroxymethylglutaryl-CoA synthase, cytoplasmic	29.75	7	7	16.3	12	56.238	2.56252	2.13997	1.54532	2.85705	2.58101	2.02307	2.45982	2.10678	1.50479	2.8404	1.34022	2.03112	2.96397	2.19317	1.64251	2.72192	1.46266	2.02967
A0A7I2YQB7	SKP2	S-phase kinase-associated protein 2	3.7818	2	2	7.4	3	28.834	-0.906183	-0.981583	-1.11642	-0.831272	-0.9648	-1.22974	-0.933489	-1.05182	-1.09991	-0.893225	-1.24677	-1.21183	-0.869036	-1.05499	-1.20519	-0.953796	-1.22197	-1.29955
A0A024R071	NUP155	Nuclear pore complex protein Nup155	242.31	17	17	15.1	22	155.2	2.5125	2.50686	2.45139	2.5876	2.6056	2.58833	2.46679	2.47543	2.5015	2.58195	2.61028	2.57574	2.56292	2.49867	2.45071	2.51974	2.66586	2.67789
E9PMA2	CPSF3L	Integrator complex subunit 11	4.9437	1	1	26.1	1	4.8676	-2.03781	-2.13342	-2.19135	-2.12224	-2.03087	-2.16487	-2.09964	-1.95368	-2.41788	-2.15644	-2.21978	-2.22585	-1.903	-2.03052	-2.22256	-2.23969	-2.1301	-2.19377
G3V1E2	SDF4	45 kDa calcium-binding protein	31.031	3	3	13.4	5	27.868	0.0482178	-0.025423	-0.464216	-0.125437	-0.266754	-0.0967999	-0.0142498	-0.108307	-0.491722	-0.155275	-0.279112	-0.121138	-0.0945778	-0.23204	-0.544676	-0.267885	-0.166792	-0.0463543
Q96S66	CLCC1	Chloride channel CLIC-like protein 1	57.395	8	8	18.1	9	62.022	0.8305	0.931908	1.06949	0.794369	0.802616	0.83647	0.88341	0.965744	0.887732	0.783899	0.791431	0.81839	1.03404	1.01348	1.02549	0.758081	0.796234	0.838726
D6R9X9	RPL37	Ribosomal protein L37	0.95686	1	1	9.5	1	8.4798	-2.73075	-1.41566	-1.08521	-1.85626	-0.873678	-0.936092	-1.95349	-1.33683	-1.44315	-2.77984	-0.323498	-0.203669	-3.21995	-0.947914	-1.26597	-0.788185	-0.574501	-1.88985
A0A024R0A8	AHCYL1	Adenosylhomocysteinase	25.787	4	4	7	5	58.951	-0.555601	-0.581078	-0.716244	-0.547773	-0.511942	-0.32526	-0.820343	-0.649511	-0.547031	-0.589485	-0.399014	-0.419643	-0.824118	-0.753939	-0.769516	-0.595005	-0.382402	-0.352596
Q2TB59	NNT	NAD(P) transhydrogenase, mitochondrial	62.578	14	14	15.5	21	113.88	1.77853	1.73845	1.73268	1.90319	1.98049	2.12523	1.8244	1.81931	1.8702	2.07044	1.9352	2.04498	1.81219	1.61198	1.67446	2.02588	2.03385	2.07427
O75534-4	CSDE1	Cold shock domain-containing protein E1	244.86	28	28	32.9	48	93.741	4.58242	4.39866	4.23015	4.52722	4.46478	4.42455	4.50984	4.38066	4.20045	4.53406	4.30422	4.38469	4.53764	4.34012	4.16948	4.41558	4.40117	4.53505
H0Y612	TRIM33	E3 ubiquitin-protein ligase TRIM33	7.6694	5	5	5.9	5	98.891	-0.695015	-0.391146	-0.337746	-0.531935	-0.493973	-0.637411	-0.694118	-0.631081	-0.849707	-0.615368	-0.347321	-0.466465	-0.932417	-0.361866	-0.469103	-0.482786	-0.434456	-0.500448
B4DKS0	SLC16A1	Monocarboxylate transporter 1	13.689	4	4	10.8	5	51.836	1.6536	1.558	1.61633	1.58403	1.48379	1.53357	1.72001	1.5989	1.43826	1.25921	1.56098	1.49349	1.769	1.5059	1.66997	1.43623	1.40599	1.58613
A0A024R0H2	MRPS12	28S ribosomal protein S12, mitochondrial	2.1206	1	1	7.2	1	15.173	-3.22453	-2.61855	-2.96748	-3.2407	-2.65674	-2.20656	-3.20423	-3.03364	-2.52351	-3.66746	-1.67779	-2.21297	-4.77955	-3.43664	-4.12136	-2.30277	-1.80661	-2.70453
A0A024R0H6	PAF1	RNA polymerase II-associated factor 1 homolog	7.4409	5	5	13.2	5	59.975	-1.53966	-1.43137	-1.34837	-1.3108	-1.21562	-1.21159	-1.52896	-1.30152	-1.30641	-1.30881	-1.10443	-1.08852	-1.59204	-1.32079	-1.28434	-1.31041	-0.948311	-1.22378
A0A024R0H7	WDR77	Methylosome protein 50	64.694	6	6	24.6	8	36.724	1.23506	1.11366	1.12703	1.22211	1.21449	1.20775	1.25002	1.21712	1.1744	1.16041	1.05489	1.11557	1.2148	1.18126	1.23291	1.21614	1.19659	1.13565
A8K724	PAK4	Non-specific serine/threonine protein kinase	10.564	3	3	5.4	3	63.965	-1.72463	-1.4776	-1.75899	-1.74651	-1.82639	-1.97941	-1.65015	-1.61599	-2.02521	-2.65505	-1.73231	-1.97131	-1.94282	-1.94703	-2.029	-1.96817	-2.0082	-1.64647
Q9BUJ2	HNRNPUL1	Heterogeneous nuclear ribonucleoprotein U-like protein 1	87.885	11	11	17.1	16	95.737	2.16251	2.07001	2.1412	2.04541	2.09045	2.01051	2.11579	2.10584	2.09866	2.08436	2.02308	1.99915	2.20253	2.07129	2.16589	2.0311	2.0268	2.03992
Q59EI3	BCKDHA	2-oxoisovalerate dehydrogenase subunit alpha, mitochondrial	1.4459	2	2	3.8	2	50.399	-2.40936	-2.31337	-2.37812	-2.33014	-2.14522	-2.08747	-2.57404	-2.34333	-2.36544	-2.30794	-2.09313	-2.23355	-2.35847	-2.26477	-2.58451	-2.23849	-2.23569	-2.07731
O14858	ZNF248	Zinc finger protein 433	4.2845	1	1	15.3	1	8.6006	-3.19576	-3.04776	-3.15373	-2.98794	-3.08409	-3.60423	-3.20441	-3.43807	-3.62685	-5.13917	-3.10916	-3.59371	-4.24341	-3.79518	-3.92364	-3.33617	-3.90323	-3.05475
P49840	GSK3A	Glycogen synthase kinase-3 alpha	1.4368	1	4	12.4	1	50.98	-3.3688	-3.39649	-3.27772	-3.37417	-3.42504	-3.24126	-3.11195	-3.31776	-3.39341	-3.56072	-3.37905	-3.4861	-3.19028	-3.29209	-3.35524	-3.32728	-3.32025	-3.32708
A0A024R0L6	PAFAH1B3	Platelet-activating factor acetylhydrolase IB subunit gamma	57.106	9	9	42.9	21	25.734	3.42826	3.41681	3.39546	3.69436	3.56104	3.53061	3.33051	3.42515	3.54253	3.60421	3.52312	3.50066	3.38965	3.38998	3.31002	3.57196	3.5154	3.50842
Q0VAB1	TIMM50	Mitochondrial import inner membrane translocase subunit TIM50	16.008	4	4	11.2	6	50.478	0.564068	0.633966	0.689207	0.449421	0.534639	0.444912	0.55452	0.69239	0.676991	0.520702	0.52659	0.409744	0.670656	0.675447	0.700348	0.424961	0.470146	0.415039
Q8IXP7	SAMD4B	Protein Smaug homolog 2	2.601	1	1	4.1	1	39.236	-5.19969	-5.21746	-5.09175	-4.89483	-4.90722	-5.03002	-5.2057	-4.97022	-4.92957	-4.60763	-5.32046	-5.00955	-5.1207	-5.12925	-5.14826	-4.98106	-5.08051	-4.86367
M0R2N0	SMG9	Protein SMG9	12.207	1	1	9.6	2	16.633	-2.37201	-2.27865	-2.43843	-2.4034	-2.18292	-2.26602	-2.49017	-2.23739	-2.37362	-2.43618	-2.2619	-2.21714	-2.2242	-2.35162	-2.34041	-2.30572	-2.25841	-2.21799
Q92970	zf30	Zinc finger protein 792	1.2099	1	1	4.5	1	23.29	-2.02639	-1.75581	-1.78994	-2.05398	-2.08218	-1.93605	-1.82221	-1.72012	-2.13269	-3.17155	-1.83901	-1.9616	-2.41468	-1.62519	-1.8256	-2.20368	-2.10666	-1.92261
A0A8V8TQH6	PLD3	Phospholipase D3	12.064	4	4	7.1	4	52.063	0.118694	0.0675335	0.188776	0.305807	0.429296	0.326529	0.151628	0.121298	0.242971	0.455662	0.184875	0.293617	0.315531	0.0691833	0.269741	0.230186	0.200375	0.279747
Q9BPW0	PPP5C	Serine/threonine-protein phosphatase	26.092	3	3	7.2	4	55.096	-1.5714	-1.54895	-1.46267	-1.61112	-1.54296	-1.5644	-1.51501	-1.51027	-1.77052	-1.79368	-1.6675	-1.60284	-1.81451	-1.38747	-1.45466	-1.71755	-1.82991	-1.34724
A0A2X0SFA4	ARHGEF1	Rho guanine nucleotide exchange factor 1	2.3862	2	2	3.2	2	98.993	-0.896221	-0.840069	-0.940176	-1.05489	-0.964449	-1.16576	-0.978149	-0.947855	-0.817747	-0.967226	-1.26662	-1.20134	-0.8846	-0.873922	-0.938915	-1.10987	-1.16368	-0.92222
A0A024R0R4	SAE1	SUMO-activating enzyme subunit 1	51.25	10	10	40.8	15	38.449	1.02817	1.03507	0.958025	1.1667	1.14473	1.1086	0.991154	1.02935	1.08661	1.23292	0.963045	1.07781	1.07821	0.953117	1.0619	1.16109	1.08468	1.11778
B7Z6F7	SYMPK	Symplekin	24.678	8	8	7.2	10	141.13	0.415684	0.428335	0.447458	0.533943	0.535759	0.549152	0.364183	0.511963	0.602146	0.412973	0.560707	0.52401	0.418465	0.500011	0.362122	0.393288	0.642401	0.562012
A0A024R0R9	NAPA	Alpha-soluble NSF attachment protein	67.798	7	8	33.2	12	33.232	2.7653	2.62864	2.66277	2.50434	2.65938	2.58502	2.70651	2.74139	2.57743	2.54053	2.5386	2.60384	2.7663	2.72004	2.75648	2.51885	2.60028	2.62695
F5H8D7	XRCC1	DNA repair protein XRCC1	9.9836	4	4	6.8	4	66.013	0.0989571	0.110313	0.159765	0.0151958	-0.0553703	0.0659142	0.102911	0.152195	0.135906	0.0211754	0.190079	0.0784817	0.0354939	0.0867252	-0.0372982	-0.00337219	0.122858	0.126043
A0A994J7X3	VASP	Vasodilator-stimulated phosphoprotein	3.9318	2	2	7.5	2	33.077	-1.54247	-1.21604	-1.04703	-1.72376	-1.5112	-1.40421	-1.30102	-1.032	-1.51235	-2.03553	-1.18377	-1.16786	-1.8701	-0.9674	-1.07544	-1.54634	-1.1433	-1.34869
A8K6H9	SLC38A2	Sodium-coupled neutral amino acid transporter 2	2.3088	2	2	4.5	2	56.053	-0.0384407	-0.129416	-0.319593	0.0538197	0.0180931	-0.376396	-0.0474472	-0.25478	-0.462673	0.206783	-0.305578	-0.247524	0.118326	-0.107767	-0.35924	0.188311	-0.283039	-0.187706
A0A024R0X0	AP1GBP1	Synergin gamma	4.3769	2	2	3.1	2	140.64	-3.34129	-3.24527	-3.46805	-3.47248	-3.24962	-3.38049	-3.23368	-3.32948	-3.36315	-3.18685	-3.77718	-3.43114	-3.09429	-3.46114	-3.3667	-3.45015	-3.36067	-3.51146
F8W1A2	NELL2	Protein kinase C-binding protein NELL2	2.7365	1	1	4.4	1	36.417	-3.75644	-3.66187	-3.59382	-3.88275	-3.72339	-4.5732	-3.84611	-3.38793	-3.75351	-3.39744	-4.38742	-4.34489	-3.62786	-3.74228	-3.70994	-3.98653	-4.33218	-4.48698
A0A024R0X8	ZNHIT3	Zinc finger HIT domain-containing protein 3	2.2548	1	1	7.7	1	17.607	-3.32581	-3.03574	-2.95658	-3.29366	-3.07211	-3.25992	-2.97061	-2.93202	-3.00739	-3.92885	-3.09331	-3.26882	-3.83393	-2.96795	-3.28386	-3.22655	-2.93431	-3.19956
P08237-3	PFKM	ATP-dependent 6-phosphofructokinase, muscle type	244.48	19	21	29.1	35	93.253	4.19621	4.25513	4.33411	4.22518	4.17993	4.09972	4.14879	4.27161	4.3707	4.36117	4.09963	4.02824	4.29577	4.32641	4.37809	4.2606	4.04993	4.03521
A0A8V8TR86	DDX23	Probable ATP-dependent RNA helicase DDX23	88.11	15	15	20.4	22	90.684	2.60059	2.55956	2.49507	2.59416	2.60807	2.57031	2.54967	2.56416	2.56304	2.68904	2.50573	2.51878	2.61134	2.50993	2.57687	2.55119	2.51874	2.5011
Q96GM5	SMARCD1	SWI/SNF-related matrix-associated actin-dependent regulator of chromatin subfamily D member 1	94.347	13	13	26	14	58.232	1.39774	1.38247	1.3822	1.42685	1.4434	1.38184	1.36584	1.38099	1.39212	1.47239	1.35012	1.36718	1.35493	1.32985	1.36218	1.43958	1.45773	1.36507
A0A024R104	CNTN1	Contactin-1	65.602	16	16	16.6	21	113.32	2.24041	2.67009	2.65533	2.46454	2.29579	1.58612	2.28384	2.54928	2.52956	2.59038	1.41726	1.60533	2.25529	2.58838	2.54031	2.65056	1.29803	1.53495
G3V1V1	ZCRB1	Zinc finger CCHC-type and RNA-binding motif-containing protein 1	2.5142	1	1	8.5	1	20.113	-1.99717	-2.0439	-2.13791	-2.04848	-2.24181	-2.16774	-1.93663	-2.08355	-2.18961	-2.12554	-2.26578	-2.19809	-1.84482	-2.1117	-2.17629	-2.16633	-2.19496	-2.24952
B4DDW1	METTL7A	Methyltransferase-like protein 7A	12.361	1	1	8.6	1	20.507	-1.4147	-1.25216	-1.08857	-1.51719	-1.44535	-1.46592	-1.40069	-1.00744	-1.0587	-1.48224	-1.23797	-1.44522	-1.39008	-1.24015	-0.883329	-1.43686	-1.11671	-1.50928
F8VWL0	TFCP2	Alpha-globin transcription factor CP2	2.0633	2	2	5	2	43.933	-1.26981	-1.06207	-0.969578	-0.913601	-0.970442	-1.03381	-1.22849	-0.949198	-0.890242	-0.917885	-0.780731	-0.97891	-1.32468	-1.07656	-1.13057	-1.02144	-0.959265	-0.979483
Q8NCD8	SLC38A1	Sodium-coupled neutral amino acid transporter 1	2.7084	3	3	6.3	3	45.641	-1.32557	-1.52165	-1.45803	-1.28226	-1.31385	-1.54488	-1.41536	-1.43805	-1.48456	-1.36832	-1.88868	-1.54296	-1.18156	-1.09612	-1.2678	-1.28317	-1.74113	-1.57678
H0YHF8	PRKAG1	5-AMP-activated protein kinase subunit gamma-1	3.4407	2	2	20.4	2	10.713	-2.48457	-2.06524	-2.03891	-2.58038	-2.53152	-2.40044	-2.20956	-2.1743	-2.42459	-2.65079	-2.28202	-2.51595	-2.39849	-2.29789	-2.11798	-2.53101	-2.38938	-2.1716
Q9H0H5	RACGAP1	Rac GTPase-activating protein 1	3.5252	3	3	4	3	71.026	-1.59789	-1.63852	-1.83892	-1.75772	-1.70212	-1.73202	-1.33131	-1.60681	-2.0529	-2.36295	-1.55983	-1.85412	-1.84597	-1.90816	-2.00904	-1.6598	-1.44461	-1.48188
D3DQV2	hCG_1992840	Guanine nucleotide-binding protein subunit gamma	7.9325	1	1	26.5	2	7.1622	-1.30492	-1.36861	-1.30697	-1.23886	-0.892519	-1.15072	-1.36076	-1.33696	-1.54089	-0.961319	-1.39244	-1.1494	-1.22678	-1.55933	-1.37694	-1.15939	-1.40941	-1.23962
O95347	SMC2	Structural maintenance of chromosomes protein 2	98.454	24	24	20	30	135.65	3.46971	3.4488	3.40465	3.52522	3.42035	3.40327	3.41833	3.4381	3.3552	3.49962	3.38635	3.40217	3.48108	3.40685	3.38995	3.37078	3.44248	3.47372
B2R923	HSDL2	Hydroxysteroid dehydrogenase-like protein 2	7.6174	3	3	10.4	4	37.306	-1.07232	-0.897333	-0.789919	-0.923725	-1.05132	-0.669558	-1.03799	-0.929522	-0.802212	-0.89048	-0.567179	-0.598274	-0.9662	-0.926172	-0.980536	-1.06744	-0.651539	-0.500381
A0A024R169	TEX10	Testis-expressed sequence 10 protein	13.026	4	4	5.9	8	105.67	-0.103989	-0.0214691	-0.09865	-0.0384846	-0.0681019	0.0604153	-0.166	-0.10531	0.00167656	0.061718	0.172247	0.181776	-0.124739	-0.106934	-0.0944614	0.0590076	-0.0426197	0.139168
F2Z3J9	PTGR1	Prostaglandin reductase 1	4.363	1	1	3.3	1	32.729	-2.79713	-2.97865	-2.69651	-3.05515	-3.04577	-3.0541	-2.72538	-2.5764	-2.71031	-2.84396	-2.9706	-2.97969	-2.43341	-2.59152	-2.55426	-2.97046	-2.91562	-2.83592
A0A024R178	ARAF	Serine/threonine-protein kinase A-Raf	37.224	2	3	6.4	2	67.585	-5.03571	-4.11644	-3.97609	-4.49646	-4.25162	-4.70127	-3.97186	-3.85254	-3.88948	-5.64199	-4.80023	-4.3917	-5.51402	-4.2049	-4.5348	-4.37796	-4.5461	-4.84593
A0A024R179	NCBP1	Nuclear cap-binding protein subunit 1	77.2	9	9	18.4	13	91.838	2.31084	2.10741	2.17879	2.16542	2.20475	2.12117	2.25955	2.21923	2.0994	2.20876	1.97242	2.10094	2.37869	2.05547	2.26734	2.11592	2.07619	2.0012
A0A024R1A3	UBE1	Ubiquitin-like modifier-activating enzyme 1	292.48	32	32	36.1	60	117.85	5.20037	5.26347	5.32916	5.13569	5.17482	5.12476	5.17601	5.28187	5.2302	5.16654	5.10788	5.1291	5.19262	5.19073	5.25777	5.11715	5.12293	5.08942
A0A494C112	hCG_2042868	Gamma-glutamyltransferase light chain 2	1.6388	1	1	10	1	10.886	-5.84745	-5.48266	-5.42495	-6.09932	-5.83557	-5.20745	-5.86858	-5.94381	-5.79318	-5.16243	-5.7203	-6.00896	-5.78198	-5.70259	-5.6699	-5.2941	-5.33156	-5.39619
A0A7P0TAH4	PPIL2	Peptidyl-prolyl cis-trans isomerase-like 2	36.256	4	4	15.2	5	38.272	-2.09017	-1.93778	-2.08189	-2.25005	-1.99406	-2.03528	-2.03588	-2.04503	-2.05913	-2.21083	-1.949	-2.13779	-2.15891	-2.08478	-2.11122	-2.103	-1.92735	-2.16776
F8WBN8	CCDC117	Coiled-coil domain-containing protein 117	2.7316	1	1	19.4	1	6.0928	-4.54923	-4.65193	-4.5206	-4.33434	-4.73456	-4.58681	-4.65954	-4.50119	-4.14412	-4.87306	-3.82999	-4.28976	-5.18733	-4.40988	-4.87396	-4.32339	-4.11919	-4.29492
H7C441	THOC5	THO complex subunit 5 homolog	5.5777	3	3	18.2	3	20.803	-2.13787	-1.96544	-1.85983	-2.22107	-2.13539	-2.15151	-2.14923	-2.12109	-1.96003	-2.03288	-2.09058	-2.11022	-2.13155	-2.02055	-2.01881	-2.14994	-2.36879	-2.19146
A0A087WWW8	CABIN1	Calcineurin-binding protein cabin-1	3.2712	2	2	1.3	2	240.76	-2.29455	-2.44338	-2.52883	-2.51189	-2.57867	-2.60178	-2.66773	-2.33287	-2.50791	-1.8965	-2.45532	-2.38234	-2.70523	-2.5924	-2.66221	-2.38973	-2.58378	-2.32061
B4DMD6	RNF185	E3 ubiquitin-protein ligase RNF185	3.8048	1	1	11.5	2	14.061	-3.7625	-3.57619	-3.5358	-3.86358	-3.83593	-3.45298	-3.89418	-3.71358	-3.5817	-4.0369	-3.29773	-3.46014	-3.94886	-3.49334	-3.45791	-3.82916	-3.34027	-3.58084
A0A024R1I3	PDXP	Pyridoxal phosphate phosphatase	37.353	4	4	19.6	5	31.698	0.376417	0.286438	0.262369	0.361677	0.464388	0.228008	0.16494	0.224131	0.331846	0.407526	0.0610313	0.169559	0.246977	0.173027	0.114393	0.410551	0.117558	0.102333
Q8N523	TFIP11	Tuftelin-interacting protein 11	20.303	4	4	7	5	96.793	-0.876598	-0.844687	-0.878784	-0.846403	-0.859436	-0.942448	-0.740189	-0.800545	-0.712616	-0.886848	-0.876785	-0.907328	-0.921299	-0.774542	-0.792591	-0.828911	-0.861263	-0.890217
F6TII1	PICK1	PRKCA-binding protein	0.96958	1	1	34.2	1	4.1187	-4.92516	-5.08653	-5.26475	-5.72195	-5.09876	-5.5513	-4.93997	-4.98281	-5.18796	-5.78198	-5.84613	-5.41796	-5.32147	-5.237	-4.67904	-5.48148	-5.53428	-5.9139
B0QYZ7	EIF4ENIF1	Eukaryotic translation initiation factor 4E transporter	1.4157	1	1	4.2	1	26.034	-1.9297	-1.67154	-1.55742	-2.02818	-2.06121	-1.93812	-1.76371	-1.58425	-1.83254	-2.57563	-1.43176	-1.93188	-2.19477	-1.55839	-1.67367	-2.06255	-1.99878	-1.97699
A0A024R1K7	YWHAH	14-3-3 protein eta	115.92	11	15	54.1	25	28.218	3.19582	3.18681	3.19963	3.04604	3.05691	2.99722	3.19062	3.20126	3.03918	3.00325	2.85468	2.97296	3.25316	3.16675	3.09208	2.97237	2.80491	2.92294
A0A024R1K8	SF3A1	Splicing factor 3A subunit 1	134.33	21	21	29.6	38	88.885	3.67208	3.70509	3.69136	3.69521	3.72151	3.77397	3.70009	3.70345	3.6627	3.65131	3.77106	3.70685	3.68917	3.74563	3.72851	3.66656	3.77745	3.82215
B4DGP7	MGC3731	Nucleolar protein 12	2.1381	1	1	5	1	18.633	-2.05146	-2.35425	-2.61637	-1.78069	-1.83256	-1.76463	-2.21549	-2.4387	-2.30813	-1.67237	-1.91525	-2.00698	-2.12138	-2.45633	-2.35407	-1.87994	-1.86731	-1.6989
P35579	MYH9	Myosin-9	323.31	47	64	37	105	226.53	5.75942	5.65728	5.66414	5.55325	5.49265	5.65327	5.72671	5.6516	5.63021	5.5855	5.56456	5.64375	5.81094	5.64709	5.66529	5.54764	5.58469	5.67059
A0A024R1N2	ZC3H7B	Zinc finger CCCH domain-containing protein 7B	2.9233	1	1	1.6	1	70.292	-2.76027	-2.95834	-2.98318	-2.88693	-3.16726	-2.80222	-2.91354	-3.13327	-3.25458	-3.03875	-2.94828	-2.93403	-2.83991	-2.34914	-3.08451	-2.88561	-3.08666	-2.86931
A0A024R1N4	XRCC6	X-ray repair cross-complementing protein 6	305.15	34	34	57.1	76	69.842	6.16355	6.04308	5.97231	6.59691	6.453	6.51099	5.97472	6.07687	6.25684	6.69877	6.48825	6.52902	6.20684	5.94359	6.01298	6.50763	6.62302	6.51118
Q9UH99-2	SUN2	SUN domain-containing protein 2	94.772	9	9	16.9	10	82.501	1.07084	1.0828	1.06068	0.987286	0.960001	1.14282	1.106	1.06583	1.02198	0.821169	1.06078	1.09015	1.05199	0.99589	0.982048	0.91427	0.972696	1.08891
A0A024R1Q5	NAGA	Alpha-N-acetylgalactosaminidase	4.0646	1	1	2.7	2	46.564	-1.56495	-1.50371	-1.32553	-1.63345	-1.5062	-1.65924	-1.58424	-1.45911	-1.38503	-1.52879	-1.71018	-1.59879	-1.43883	-1.49352	-1.31719	-1.68536	-1.65554	-1.63415
Q9BTQ7	RPL23	60S ribosomal protein L23	66.059	6	6	52.2	15	14.149	3.07077	2.9152	2.82436	3.08321	3.0386	3.06539	3.04708	3.00612	2.82007	3.1023	3.07019	3.0794	3.01624	2.72536	2.93906	3.06251	3.10026	3.09914
A0A024R1R8	hCG_2014768	Translation machinery-associated protein 7	1.7141	1	1	14.1	2	7.0913	0.227211	0.25004	0.0216446	0.449734	0.25491	0.297249	0.21678	0.156881	0.0218563	0.416245	0.411446	0.215084	0.481804	0.305647	0.000806808	0.294954	0.482492	0.451235
A0A024R1S5	GTPBP1	GTP-binding protein 1	60.746	7	7	11.1	7	71.463	1.59641	1.61507	1.57087	1.57768	1.68613	1.39555	1.56024	1.65572	1.58584	1.6916	1.38508	1.36924	1.66374	1.50396	1.67397	1.69329	1.56161	1.40392
Q969G3	SMARCE1	SWI/SNF-related matrix-associated actin-dependent regulator of chromatin subfamily E member 1	22.362	5	6	17	5	46.649	-0.224028	-0.255348	0.0475216	-0.186251	-0.305885	-0.346945	-0.182653	-0.166386	-0.246902	-0.272814	-0.227388	-0.192175	-0.230087	-0.200413	-0.070446	-0.266508	-0.183228	-0.249622
A0A024R1S8	LASP1	LIM and SH3 domain protein 1	26.593	8	8	34.1	13	29.717	1.62738	1.80816	1.82407	1.7538	1.60135	1.86018	1.76439	1.80523	1.6982	1.26379	2.09284	1.89295	1.70042	1.6699	1.71039	1.66185	1.8329	2.0269
A0A024R1T1	RPS19BP1	Active regulator of SIRT1	8.7157	1	1	9.6	1	15.434	-2.02275	-2.11099	-2.09242	-2.00689	-1.93757	-2.00808	-2.04503	-1.97684	-2.06687	-1.8171	-2.12469	-2.12085	-2.01001	-2.18443	-2.06341	-2.19635	-1.98188	-2.00846
H0Y720	TNRC6B	Trinucleotide repeat-containing gene 6B protein	8.8696	2	2	2.3	3	148.57	-2.85662	-2.62848	-2.8217	-2.97731	-2.9158	-2.75947	-2.75532	-2.89059	-2.81557	-2.98797	-2.71731	-2.76438	-3.04576	-2.71259	-2.74367	-2.83101	-2.85046	-2.87353
A0A024R1T5	CNP	2,3-cyclic-nucleotide 3-phosphodiesterase	36.235	10	10	24.4	13	45.098	2.15829	2.20604	2.14501	2.03029	2.10198	2.08921	2.14129	2.20849	2.16517	2.11999	2.04013	2.11327	2.25279	2.21534	2.24829	2.10919	2.09861	2.09352
A0A024R1T9	ACLY	ATP-citrate synthase	317.58	48	48	46.5	108	120.84	6.27183	6.24341	6.1814	6.41288	6.30787	6.11618	6.26396	6.2234	6.19764	6.46648	6.00946	6.07553	6.27793	6.20742	6.21319	6.42641	6.08294	6.06877
A0A024R1U0	RANGAP1	Ran GTPase-activating protein 1	97.368	16	16	34.4	17	63.541	3.01474	2.85435	2.67706	3.13457	3.11306	3.15524	2.88682	2.79023	2.89733	3.19821	3.04732	3.09217	2.96206	2.77324	2.68265	3.05397	3.18895	3.16084
A0A024R1U2	PHF5A	PHD finger-like domain-containing protein 5A	43.439	4	4	41.8	6	12.405	1.07279	1.16219	1.20229	1.01097	1.02378	0.940777	1.09111	1.09776	1.02387	0.735907	1.00464	0.897295	0.982622	1.16076	1.17869	0.992035	0.980574	0.904745
A0A024R1U4	RAB5C	Ras-related protein Rab-5C	64.582	5	8	47.7	11	23.482	2.00886	1.91727	2.04312	1.9248	1.98805	1.96964	2.05716	2.06708	1.91677	1.9574	1.95028	1.96323	2.19183	1.98522	2.08656	1.89549	1.99562	2.06978
A0A024R1U5	PMM1	Phosphomannomutase	9.3214	1	1	5.7	1	29.746	-4.25481	-4.09582	-3.87455	-4.50362	-4.19825	-4.09011	-3.9699	-3.85614	-4.19747	-4.28373	-3.84828	-4.18118	-4.24539	-3.91004	-4.10404	-4.3919	-3.93427	-4.01676
E4W6B6	RPL27	60S ribosomal protein L27	60.206	5	5	46	17	14.257	3.83575	3.65486	3.54191	4.02567	3.94969	3.98757	3.72655	3.69555	3.68064	4.12067	3.94458	4.0101	3.91775	3.5996	3.55907	3.88196	3.97052	4.04484
A0A024R1W3	FKBP10	Peptidyl-prolyl cis-trans isomerase FKBP10	120.86	20	20	39.7	39	64.244	3.90317	3.88116	4.10625	3.83751	3.54553	3.84748	3.89741	3.9835	3.99974	3.82796	3.76337	3.85137	3.97173	3.96606	4.09901	3.74462	3.85498	3.88579
A0A024R1W6	ORMDL3	ORM1-like protein 3	46.602	2	3	22.2	5	17.494	-3.15598	-3.09734	-3.04461	-2.74896	-3.07921	-2.73787	-2.93411	-3.03136	-2.96309	-2.75898	-2.65722	-2.65098	-3.16064	-3.13866	-3.16015	-2.70868	-2.63546	-2.34578
Q59G74	MLX	Max-like protein X	1.62	1	1	6.5	1	17.705	-2.675	-2.83548	-2.93771	-2.44524	-2.39634	-2.8372	-2.77838	-2.74312	-2.60819	-2.13344	-3.17685	-2.94289	-2.55184	-2.78088	-2.90515	-2.2997	-2.8999	-2.79875
B4DKR6	CASC3	Protein CASC3	28.293	4	4	8.7	6	70.077	-0.903158	-0.598024	-0.539938	-0.78723	-0.691463	-0.754135	-0.858271	-0.772648	-0.781605	-1.00413	-0.533487	-0.479155	-1.195	-0.67996	-0.786604	-0.72591	-0.603964	-0.781858
K7EKV4	VPS25	Vacuolar protein-sorting-associated protein 25	14.618	2	2	21.6	2	12.724	-0.898228	-0.960791	-1.19937	-0.753082	-0.743128	-0.856527	-1.00887	-0.962692	-0.962376	-0.730389	-0.872099	-0.693619	-0.948013	-1.07253	-1.2638	-0.795334	-0.822966	-0.72547
K7EPV0	COA3	Cytochrome c oxidase assembly factor 3 homolog, mitochondrial	14.217	3	3	43.7	4	7.8059	0.132915	0.289663	0.498564	0.28488	0.339499	0.463058	-0.0422401	0.162228	0.469118	0.304573	0.490406	0.371866	0.227129	0.277142	0.286722	0.203783	0.596731	0.613333
A0A0S2Z487	JUP	Junction plakoglobin	110.46	7	13	19.6	17	81.744	1.53649	1.41307	1.32934	1.70839	1.74566	1.82397	1.50085	1.40314	1.43033	1.79067	2.02637	1.80826	1.44452	1.48435	1.35271	1.80114	1.83525	1.88404
A0A024R207	PALM	Paralemmin-1	121.42	5	5	20.1	7	37.157	0.154764	0.291935	0.252285	0.199581	0.441118	0.319464	0.235315	0.221249	0.163977	0.202866	0.280819	0.274958	0.173643	0.216812	0.288509	0.274824	0.305254	0.28355
B3KVB0	GHDC	GH3 domain-containing protein	1.2727	1	1	1.7	1	50.965	-3.62074	-3.15168	-3.12734	-3.71137	-3.61583	-3.38533	-3.42415	-3.28609	-3.09903	-4.17028	-3.25019	-3.23884	-4.26622	-3.15579	-3.05901	-3.53915	-3.32298	-3.17094
K7EMM9	CNTNAP1	Contactin-associated protein 1	3.9192	2	2	2.8	2	83.26	-3.29868	-2.95787	-2.75675	-3.34821	-3.08256	-2.90545	-3.15125	-2.74946	-2.98551	-3.38999	-2.92961	-3.14368	-2.99711	-2.79369	-2.64442	-3.0491	-2.68797	-2.94529
K7ERG2	NKIRAS2	NF-kappa-B inhibitor-interacting Ras-like protein 2	8.352	3	3	24.3	4	16.301	-0.874819	-0.991489	-0.919453	-0.936365	-1.00391	-0.672283	-1.03769	-0.968466	-1.08426	-0.714207	-0.335911	-0.667379	-0.947918	-0.862516	-0.818884	-0.707846	-0.367058	-0.421434
A0A024R1Z6	VAT1	Synaptic vesicle membrane protein VAT-1 homolog	89.387	11	12	41.2	14	41.92	2.08119	2.06953	2.01799	2.05558	2.23007	2.34108	1.96856	2.02383	2.22089	2.24136	2.34395	2.32423	2.13225	1.98959	2.09235	2.1411	2.28033	2.27835
Q53GN6	PSMD13	26S proteasome non-ATPase regulatory subunit 13	79.467	12	12	30.3	17	42.917	2.97191	2.93396	2.83928	3.03888	2.95644	3.09115	2.93683	2.84289	2.98551	3.04431	3.10559	3.02029	2.94117	2.85336	2.82014	2.97859	3.03468	3.0247
V9HWJ8	HEL-S-283	Proteasome activator complex subunit 3	78.221	12	12	43.3	25	29.506	3.4985	3.2269	3.14934	3.41239	3.42779	3.35917	3.36311	3.32425	3.08037	3.40886	3.25084	3.38676	3.39931	3.17854	3.17857	3.29713	3.28475	3.33709
U3KQF4	RNF126	E3 ubiquitin-protein ligase RNF126	3.251	1	1	18.9	1	8.202	-3.84009	-4.30981	-4.19378	-4.24773	-4.46781	-4.75802	-4.23799	-4.32762	-4.34609	-4.7677	-4.78878	-4.46044	-4.03341	-4.4472	-4.25494	-4.34932	-4.60516	-4.56132
A0A024R216	HDGFRP3	Hepatoma-derived growth factor-related protein 3	8.9577	3	4	23.2	4	22.619	1.09114	1.01667	1.15344	1.07043	1.03596	0.924484	1.07217	1.03849	1.0723	1.24916	0.840275	1.03064	1.12414	1.04993	1.15829	1.09446	0.976641	1.0138
A0A024R222	PSAT1	Phosphoserine aminotransferase	66.795	11	11	29.2	17	40.422	3.00269	3.04679	3.4505	3.10389	2.66886	2.45506	2.994	3.10335	3.34239	3.20877	2.52897	2.43853	3.25232	3.0857	3.48561	3.14318	2.61864	2.38957
Q9UDY2-7	TJP2	Tight junction protein ZO-2	56.535	9	9	9.5	10	137.34	0.36458	0.210695	0.0738182	0.205347	0.309652	0.316628	0.290712	0.117027	0.292402	0.151926	0.394442	0.259535	0.283108	0.0657463	0	0.119211	0.421555	0.446396
X6R3Q3	ZCCHC6	Terminal uridylyltransferase 7	1.0932	1	1	1	1	90.105	-4.10025	-3.97504	-3.93575	-4.48551	-4.17386	-4.1577	-3.96074	-3.93658	-4.1443	-4.27628	-3.90712	-3.81867	-4.53347	-3.83016	-4.16827	-4.20184	-3.73559	-4.10225
A0A024R240	GNAQ	Guanine nucleotide-binding protein G(q) subunit alpha	17.065	3	5	15.6	5	42.142	-0.456156	-0.412832	-0.190838	-0.347795	-0.458448	-0.550873	-0.341322	-0.232203	-0.343121	-0.422321	-0.625946	-0.452835	-0.279585	-0.296669	-0.189144	-0.432102	-0.718891	-0.496916
A0A024R258	UBQLN1	Ubiquilin-1	25.87	3	8	23	11	59.219	2.38544	2.28474	2.30725	2.38708	2.36286	2.3286	2.24299	2.20132	2.30648	2.27573	2.34887	2.37662	2.27539	2.18186	2.14673	2.43251	2.3505	2.31446
A0A087WXM6	RPL17	60S ribosomal protein L17	30.63	6	6	34.3	16	19.586	2.62368	2.44561	2.45633	3.08623	2.92229	3.0595	2.63696	2.50595	2.58645	3.20987	3.19464	3.10591	2.62819	2.57497	2.52654	3.05611	3.27666	3.09341
K7EIU8	SMAD4	Mothers against decapentaplegic homolog	5.648	3	3	5.7	4	50.052	-0.402893	-0.446711	-0.521492	-0.349268	-0.379564	-0.293974	-0.518175	-0.260324	-0.497929	-0.280169	0.104208	-0.50573	-0.44887	-0.520546	-0.508114	-0.293119	-0.274527	-0.247942
A0A024R275	RFK	Riboflavin kinase	1.307	1	1	5.6	1	18.41	-1.48449	-1.46235	-1.39113	-1.67348	-1.87555	-2.24849	-1.56947	-1.37704	-1.51464	-1.77797	-2.32312	-2.25417	-1.31257	-1.46215	-1.26791	-1.96653	-2.07918	-1.95898
A0A024R277	SPTLC1	Serine palmitoyltransferase 1	29.722	5	5	11.6	5	52.743	0.0127144	0.0238419	-0.0300884	0.0893764	-0.0584335	0.0233955	0.0207615	0.0662212	-0.127424	-0.0459538	-0.0379086	0.0348911	0.0823097	0.0277767	0.133335	-0.00235367	-0.0892086	0.437855
A0A024R297	SPIN	Spindlin-1	5.2423	2	2	11.5	2	29.6	-1.33546	-1.19254	-1.29438	-0.815763	-0.904167	-0.710638	-1.57677	-1.63725	-0.908136	-0.933693	-0.666498	-0.819286	-1.54604	-1.63013	-1.83759	-0.88155	-0.675091	-0.858736
Q53FS4	LMAN1	Protein ERGIC-53	70.308	8	8	18.6	12	57.557	1.27811	1.41949	1.50527	1.26653	1.36057	1.34791	1.39673	1.36672	1.43108	1.51723	1.23875	1.22603	1.49091	1.31753	1.47693	1.38058	1.36884	1.30123
H3BPJ7	TCF4	Transcription factor 4	26.532	1	4	6.2	3	68.482	-1.37432	-1.33318	-1.51867	-0.52763	-0.63196	-0.696516	-1.43225	-1.42288	-1.19238	-0.487186	-0.50823	-0.803528	-1.32679	-1.40935	-1.48954	-0.496704	-0.380287	-0.55978
A8K5D8	VPS4B	Vacuolar protein sorting-associated protein 4B	6.9275	2	3	4.5	3	49.23	-1.88816	-2.00876	-2.06671	-1.94975	-1.93063	-2.045	-2.04238	-1.92355	-2.06623	-1.9972	-2.12938	-2.0151	-2.00212	-2.10124	-1.99648	-1.93684	-1.94508	-1.91288
H7C0R6	THUMPD3	THUMP domain-containing protein 3	1.9529	1	1	4.3	2	25.83	-3.60853	-3.42382	-3.35844	-3.67189	-3.68116	-3.45382	-3.67474	-3.44645	-3.56665	-4.15038	-3.2047	-3.53008	-4.01695	-3.67026	-3.76842	-3.50897	-3.3996	-3.48101
A0A024R2I5	CHCHD4	Mitochondrial intermembrane space import and assembly protein 40	2.6395	1	1	12.7	1	15.996	-3.4312	-3.35865	-3.34307	-3.61002	-3.40752	-3.63472	-3.24786	-3.24748	-3.3501	-3.54583	-3.5838	-3.64779	-3.02766	-3.38842	-3.01435	-3.54463	-3.21236	-3.7821
A0A024R2F9	TMEM43	Transmembrane protein 43	24.89	7	7	22.2	8	44.875	0.356102	0.403809	0.419321	0.35079	0.503019	0.378653	0.392839	0.451273	0.515558	0.476851	0.722086	0.307621	0.476364	0.371567	0.551926	0.380606	0.681616	0.431711
D3YTB1	RPL32	60S ribosomal protein L32	36.527	10	10	53.4	24	15.616	3.79433	3.45986	3.36693	4.37413	4.26743	4.40416	3.73823	3.54382	3.79543	4.49289	4.47393	4.3706	3.85399	3.67	3.45405	4.34562	4.51593	4.38639
B9A6K1	TBC1D5	TBC1 domain family member 5	6.3813	2	2	2.9	4	89.003	-2.13138	-2.11541	-2.15726	-1.47224	-1.61349	-1.81337	-2.25129	-2.2002	-1.80951	-1.46677	-1.11799	-1.94607	-2.00795	-1.97586	-2.15494	-1.55477	-1.09038	-1.76658
A0A024R2H7	TRNT1	CCA tRNA nucleotidyltransferase 1, mitochondrial	2.3163	2	2	6.7	2	50.143	-2.74987	-2.6971	-2.725	-2.80477	-2.84065	-2.64311	-2.71527	-2.83308	-2.80121	-2.6549	-2.53601	-2.99362	-2.65723	-2.82631	-2.67249	-2.54674	-2.27444	-3.06778
B7Z6Z7	ANKRD28	Serine/threonine-protein phosphatase 6 regulatory ankyrin repeat subunit A	1.438	1	1	1.4	1	55.161	-4.299	-4.15451	-4.25702	-4.27941	-4.07505	-4.48015	-4.05979	-3.98056	-4.12991	-4.08286	-4.0792	-4.70141	-4.35502	-4.20146	-3.91374	-3.89948	-3.83827	-4.46243
A0A024R2K1	RAB5A	Ras-related protein Rab-5A	3.4886	1	4	21.4	2	23.658	-2.4061	-2.31741	-2.33661	-2.1981	-2.07505	-2.18832	-2.39448	-2.21911	-2.24053	-2.10292	-2.30466	-2.19428	-2.23045	-2.4627	-2.24045	-2.27489	-2.23257	-2.45202
A0A024R2L1	WDR48	WD repeat-containing protein 48	5.5825	1	1	2.2	1	76.21	-4.73347	-4.73422	-4.82821	-4.7555	-4.51952	-4.60632	-4.80085	-5.10739	-4.71892	-4.70224	-4.67467	-4.82655	-4.39158	-4.55391	-5.20124	-4.88015	-4.93746	-4.60589
C9J9K3	RPSA	40S ribosomal protein SA	174.74	12	13	57	26	29.404	4.3679	4.19221	4.24332	4.39913	4.37652	4.34206	4.32003	4.29749	4.18865	4.52361	4.2155	4.3174	4.49781	4.25996	4.36595	4.39196	4.22372	4.13218
D2CPI9	XPC	DNA repair protein complementing XP-C cells	0.94357	1	1	4.5	1	30.165	0.0412178	-0.0926533	-0.0374584	-0.274485	0.0104179	-0.239292	-0.0880032	0.0730705	-0.122164	-0.177555	-0.262152	-0.252733	0.0453243	-0.130053	0.132946	-0.162582	-0.0883732	-0.248894
C9JPV1	SLC6A6	Transporter	1.2822	1	1	15.6	2	12.063	-2.87686	-2.97885	-3.19794	-3.34469	-3.4081	-3.54115	-2.76084	-2.99602	-3.39843	-3.21483	-2.91573	-3.23781	-2.45262	-2.89605	-3.06694	-3.04542	-2.9471	-3.36478
A0A2R8Y804	CTNNB1	Catenin beta-1	58.777	5	8	13.4	9	77.206	-1.39543	-1.45874	-1.46013	-1.41675	-1.47277	-1.43046	-1.39334	-1.48187	-1.53569	-1.51244	-1.4314	-1.37522	-1.51979	-1.26723	-1.48091	-1.22254	-1.38801	-1.21828
A0A024R2Q4	RPL15	Ribosomal protein L15	52.092	13	13	44.1	29	24.146	5.01099	4.84895	4.77818	5.02603	5.07603	5.14502	5.06293	4.87903	4.79169	5.12382	5.08003	5.10905	5.08835	4.87221	4.80253	5.09754	5.0115	4.73067
C9IYD3	ANO10	Anoctamin	3.3306	1	1	5	2	16.107	-1.12811	-0.985577	-0.725504	-1.17343	-1.04945	-1.29927	-0.870964	-0.816689	-1.25295	-1.12302	-1.06148	-1.36559	-0.84881	-0.734915	-0.84848	-1.21777	-1.04408	-1.03379
B2RDZ9	EXOSC7	Exosome complex component RRP42	9.3503	3	3	16.2	3	31.874	-1.09412	-1.39148	-1.17541	-1.07142	-1.06069	-1.22819	-1.1896	-1.1861	-1.27397	-1.76831	-1.26048	-1.2178	-1.21396	-1.50487	-1.22602	-1.10357	-1.49885	-1.17791
A0A024R2U2	CAMKV	CaM kinase-like vesicle-associated protein	11.684	1	1	5.1	1	34.642	-4.36741	-4.57312	-4.35238	-4.40336	-4.67105	-4.75232	-4.32848	-3.99778	-4.57926	-4.7568	-4.70261	-4.9346	-3.9713	-4.16607	-4.12773	-4.65519	-4.85383	-4.59616
A0A0U1RQJ8	TREX1	ATR-interacting protein	1.1061	1	1	1.8	1	65.123	-1.50462	-1.64712	-1.69524	-1.47052	-1.37869	-1.64475	-1.46691	-1.57581	-1.56594	-1.64148	-1.61341	-1.48278	-1.44232	-1.6673	-1.45349	-1.67859	-1.41303	-1.61781
F8WE23	RBM5	RNA-binding protein 5	4.2373	1	1	16	1	9.5841	-2.91406	-2.84119	-2.78329	-3.12665	-2.87344	-2.70303	-2.8135	-2.79163	-2.84036	-3.03352	-2.95376	-2.99956	-2.8696	-2.94849	-2.88524	-2.98794	-2.86362	-2.69061
A0A0S2Z472	PRKAR2A	cAMP-dependent protein kinase type II-alpha regulatory subunit	58.173	3	5	19.1	3	43.066	-1.15449	-1.01253	-0.869703	-1.26252	-1.09905	-1.13426	-1.02512	-0.970055	-1.0701	-1.24589	-1.17221	-1.03503	-1.12815	-0.87434	-0.846346	-1.21889	-1.1757	-1.17684
A0A024R2X2	IHPK1	Inositol hexakisphosphate kinase 1	2.8455	2	2	5	2	50.235	-3.39373	-3.49275	-3.38942	-3.73419	-3.56211	-3.49433	-3.53808	-3.3846	-3.61344	-3.79749	-3.64535	-3.52617	-3.23205	-3.34593	-3.26915	-3.57603	-3.54012	-3.46837
A0A024R2Z6	GNL3	Guanine nucleotide-binding protein-like 3	13.11	6	6	10.8	9	60.572	2.10843	2.05259	2.07595	2.08623	2.0944	2.04893	2.12188	2.1135	2.02108	2.07355	2.06839	1.98912	2.14037	2.08608	2.15878	2.08679	2.01142	2.03256
P61586	RHOA	Transforming protein RhoA	29.691	8	9	35.2	18	21.768	4.03418	3.95625	4.04054	3.90691	3.81183	3.80828	4.01984	4.02543	3.83972	3.87991	3.77497	3.79486	4.04195	3.97733	4.02944	3.79931	3.80146	3.83311
A0A024R326	RPL29	60S ribosomal protein L29	8.2909	2	2	14.6	8	17.553	2.5235	2.59501	2.27215	3.02526	2.91912	3.06512	2.46914	2.42871	2.52547	3.06017	3.01232	3.00059	2.56527	2.59065	2.02318	3.09945	3.06039	2.9022
Q6I9Y2	THOC7	THO complex subunit 7 homolog	10.687	2	3	20.1	2	23.743	-1.6601	-1.55971	-1.49368	-1.7447	-1.77077	-1.60487	-1.53271	-1.59071	-1.64676	-1.92031	-1.65337	-1.4881	-1.51695	-1.31897	-1.42747	-1.68069	-1.86888	-1.65014
Q6UXN9	WDR82	WD repeat-containing protein 82	24.201	9	9	31	9	35.079	2.095	2.04355	2.04634	2.17798	2.07613	2.21279	2.0267	1.99479	1.9867	2.1932	2.2236	2.08773	2.18879	2.07973	2.09324	2.06829	2.15602	2.17235
Q8IV48	ERI1	3-5 exoribonuclease 1	3.2425	2	2	4.6	3	40.063	-0.502195	-0.470304	-0.396971	-0.547863	-0.510571	-0.424292	-0.50939	-0.451115	-0.641367	-0.485006	-0.415348	-0.553869	-0.361841	-0.43372	-0.459023	-0.604343	-0.380901	-0.526917
B4DZZ0	ARL6IP5	PRA1 family protein 3	7.1297	4	4	20.6	8	19.206	2.41585	2.56486	2.6639	2.36504	2.54728	2.69077	2.5239	2.66	2.63089	2.51543	2.52241	2.70025	2.46479	2.60961	2.73419	2.39338	2.51847	2.63866
P07858	CTSB	Cathepsin B	221.76	11	11	40.7	27	37.821	4.27975	4.2729	4.40267	4.15859	3.94634	4.57985	4.23142	4.20639	4.3161	4.22739	4.28426	4.53255	4.46131	4.3541	4.32487	4.06122	4.30096	4.65242
O60362	44M2.1	THUMP domain-containing protein 1	11.403	4	4	17.8	4	27.31	-0.346655	-0.408068	-0.313679	-0.534313	-0.531958	-0.439192	-0.391577	-0.361774	-0.460146	-0.449598	-0.543953	-0.462158	-0.383337	-0.392189	-0.31595	-0.547058	-0.5033	-0.40379
A0A024R394	CHORDC1	Cysteine and histidine-rich domain-containing protein 1	29.552	11	11	38.3	14	37.533	3.24081	3.18265	3.07006	2.96145	2.96393	2.8701	3.27274	3.17538	2.89296	3.01899	2.86492	2.86165	3.44763	3.19208	3.10366	2.99606	2.84489	2.8857
A0A024R395	MRE11A	Double-strand break repair protein MRE11A	78.227	19	19	27.4	23	80.592	2.47383	2.46659	2.43948	2.44846	2.47595	2.38436	2.43798	2.49879	2.49603	2.55186	2.32437	2.35248	2.54299	2.35524	2.39027	2.44049	2.38579	2.32551
Q9H0W9	C11orf54	Ester hydrolase C11orf54	13.972	3	3	13.3	4	35.117	-0.0432625	-0.149496	-0.17778	0.114443	-0.0160732	-0.0357342	-0.072958	0.00503349	0.0621395	0.235964	-0.276154	-0.0139751	-0.0663319	-0.124971	0.00964737	0.033287	-0.190798	-0.207071
B6ETL5	PANX1	Pannexin	3.4939	2	2	7.3	2	47.936	-0.406603	-0.465275	-0.484295	-0.455753	-0.395521	-0.370102	-0.566122	-0.414652	-0.392097	-0.327446	-0.457806	-0.416937	-0.395674	-0.447397	-0.304302	-0.416246	-0.406979	-0.508278
B4DP84	DCUN1D5	DCN1-like protein	5.8586	2	2	13.7	2	20.055	-1.42386	-1.56817	-1.87464	-1.44393	-1.37308	-1.25707	-1.83128	-1.98052	-1.20417	-1.32097	-1.19504	-1.54526	-1.81373	-1.93269	-2.10241	-1.29672	-1.38609	-1.64538
A0A024R3A8	SRP46	Serine/arginine-rich splicing factor 8	2.5319	1	3	11.3	2	32.287	-1.72121	-1.75238	-1.66718	-1.91115	-1.7734	-1.99736	-1.83106	-1.76804	-1.77874	-1.81486	-2.13427	-1.88614	-1.65806	-1.95278	-1.7398	-1.73436	-1.89017	-1.93638
A0A6Q8PHS7	MTMR2	Myotubularin-related protein 2	2.9686	1	1	1.9	5	60.996	-1.63232	-1.44012	-1.40702	-1.46853	-1.67875	-1.41594	-1.57519	-1.48638	-1.52763	-1.39528	-1.21918	-1.37139	-1.61837	-1.4307	-1.53598	-1.57442	-1.39199	-1.34389
B2R8W4	KDELC2	KDEL motif-containing protein 2	10.843	1	1	3.2	1	46.934	-2.45694	-2.31998	-2.29391	-2.48098	-2.55814	-2.38429	-2.42519	-2.33415	-2.42544	-3.06914	-2.70071	-2.23314	-2.16199	-2.36101	-2.19631	-2.72879	-2.81388	-2.37021
A0A024R3C7	ATM	Serine-protein kinase ATM	95.695	11	11	4.5	12	350.68	0.198339	0.22934	0.223135	0.203075	0.237379	0.247868	0.204399	0.187033	0.284632	0.28841	0.282825	0.259993	0.244427	0.145958	0.22286	0.239149	0.225584	0.19772
A0A024R3D4	DKFZp547C195	RING finger protein 214	104.21	8	8	12.7	9	77.667	1.11093	1.24334	1.13177	1.06904	1.13151	1.06929	0.998798	1.10797	0.98744	0.920547	1.15896	1.1084	0.990202	1.01619	0.988997	1.03651	0.965422	1.17603
Q76KP0	BACE	Beta-secretase 1	6.1461	1	1	9.4	1	13.939	-5.14028	-4.79489	-4.67121	-4.93498	-4.98368	-5.01587	-4.65978	-4.79022	-4.75301	-5.62399	-5.17367	-5.12122	-5.81852	-4.73152	-4.96301	-5.1056	-5.40557	-4.83377
P10515	DLAT	Dihydrolipoyllysine-residue acetyltransferase component of pyruvate dehydrogenase complex, mitochondrial	72.814	9	9	18.4	13	68.996	2.16239	2.05563	2.04485	2.2707	2.34618	2.41378	2.12596	2.07673	2.16341	2.48502	2.32911	2.37134	2.30568	2.14191	2.06506	2.3183	2.38719	2.36212
A0A024R3F4	PHLDB1	Pleckstrin homology-like domain family B member 1	27.898	5	5	4.2	5	144.74	-0.15521	0.114519	-0.0532169	-0.182587	-0.143557	-0.0759811	-0.0926094	0.0236874	0.0768795	-0.129583	-0.209677	-0.127882	-0.212751	-0.00557518	0.0904827	-0.202673	-0.192472	-0.146238
U3KQL4	SLC37A4	Glucose-6-phosphate translocase	1.8552	2	2	7	2	38.311	-3.85482	-3.47042	-3.58723	-3.74778	-3.84877	-3.73713	-3.59225	-3.44815	-3.73607	-4.14183	-3.67934	-3.85862	-3.70068	-3.55167	-3.45859	-3.70109	-3.92279	-3.68948
B4DXH3	DPAGT1	UDP-N-acetylglucosamine--dolichyl-phosphate N-acetylglucosaminephosphotransferase	2.5072	1	1	2.4	2	37.195	-1.63023	-1.73045	-1.51451	-1.49148	-1.52845	-1.55044	-1.45369	-1.60952	-1.80399	-1.67398	-1.53691	-1.30265	-1.40917	-1.46542	-1.47972	-1.54459	-1.66075	-1.07942
B2R642	MCAM	Cell surface glycoprotein MUC18	68.161	13	13	19.5	22	71.635	2.63266	2.64124	2.65038	2.59728	2.74326	2.54932	2.61633	2.69031	2.61352	2.69615	2.27456	2.55399	2.70164	2.6789	2.69677	2.66786	2.28087	2.58738
A0A024R3I8	EI24	Etoposide-induced protein 2.4 homolog	6.0749	2	2	7.1	2	38.964	-1.2335	-1.54329	-1.60414	-0.546618	-0.658081	-0.559395	-1.57133	-1.47911	-1.08215	-0.393709	-0.710789	-0.514542	-1.30495	-1.44082	-1.70829	-0.644798	-0.521599	-0.502853
A0A024R3J7	hCG_2032701	Dolichyl-diphosphooligosaccharide--protein glycosyltransferase subunit STT3A	51.065	13	14	20.6	27	80.428	3.79001	3.71816	3.79224	3.70271	3.75702	3.87666	3.81503	3.83344	3.79547	3.73759	3.75156	3.84678	3.91131	3.72201	3.86496	3.69402	3.84481	3.90324
A0A024R3J8	FXYD6	FXYD domain-containing ion transport regulator 6	23.633	2	2	36.8	2	10.542	-2.08323	-2.34987	-2.25173	-2.05214	-1.96206	-1.94102	-2.12296	-2.14107	-2.17561	-1.84145	-2.41132	-2.07394	-1.93408	-2.33165	-2.00018	-1.88305	-1.96224	-1.92677
A0A024R3K2	RPUSD4	RNA pseudouridylate synthase domain-containing protein 4	17.687	3	3	7.7	3	42.233	-1.04537	-0.940586	-0.894648	-1.00152	-0.818167	-0.847952	-1.04244	-0.991793	-0.787476	-1.07294	-0.819372	-0.826939	-1.06229	-0.849228	-0.700884	-0.848684	-0.848289	-0.869123
A0A024R3K9	NFRKB	Nuclear factor related to kappa-B-binding protein	12.348	3	3	3.3	3	139	-1.65848	-1.61077	-1.69474	-1.78605	-1.66171	-1.82046	-1.69912	-1.65505	-1.70429	-1.58843	-1.7391	-1.86081	-1.53666	-1.66152	-1.77297	-1.85771	-1.83747	-1.87264
G3V179	FAM118B	Protein FAM118B	2.9678	1	1	3.3	2	30.813	-1.4114	-1.5738	-1.60536	-1.70717	-1.68206	-1.82333	-1.45592	-1.52927	-1.77727	-1.74723	-1.42728	-1.58685	-1.35834	-1.46466	-1.71001	-1.89172	-1.67202	-1.55208
Q4G0F5	VPS26B	Vacuolar protein sorting-associated protein 26B	88.887	12	13	42.9	19	39.154	2.47315	2.5605	2.52856	2.37949	2.40851	2.43528	2.47788	2.53275	2.43237	2.28168	2.42007	2.38262	2.51135	2.48635	2.555	2.30499	2.29663	2.38181
A0A024R3M1	THYN1	Thymocyte nuclear protein 1	16.724	6	6	27.1	7	25.697	1.34781	1.45321	1.53688	1.29456	1.34223	1.45448	1.43528	1.50522	1.51273	1.51959	1.48215	1.43884	1.46389	1.46883	1.58161	1.34508	1.44928	1.46122
A0A024R3M7	NRGN	Neurogranin	15.962	2	2	19.2	4	7.6184	0.0302315	-0.349499	-0.742321	-0.64397	-0.509117	-0.00847435	-0.0118732	-0.557062	-0.389898	-0.501884	-0.1999	-0.179657	-0.285009	-0.501635	-0.820642	-0.525497	-0.406561	-0.155455
B4DTV1	APLP2	Amyloid-like protein 2	23.619	3	4	6.7	4	63.547	-0.902653	-0.809034	-0.937923	-1.00604	-0.888844	-0.996744	-0.927349	-0.964273	-1.0354	-1.08052	-1.01695	-1.11614	-0.757498	-0.807526	-1.02619	-1.04301	-1.07585	-0.943293
A0A024R3P1	DEGS1	Sphingolipid delta(4)-desaturase DES1	6.933	2	2	9.6	2	37.866	-3.78892	-3.75685	-3.60645	-3.78262	-3.93015	-3.79376	-3.67794	-3.41149	-3.47349	-3.72899	-3.98355	-3.84675	-3.81155	-3.62325	-3.47101	-3.93247	-4.04358	-4.02641
A0A024R3P9	ACBD3	Golgi resident protein GCP60	83.578	6	6	17.8	9	60.593	0.315069	0.237371	0.290411	0.253263	0.300705	0.295046	0.284176	0.322948	0.287254	0.258526	0.160236	0.236156	0.387466	0.239277	0.334917	0.155886	0.182951	0.273283
P84077	ARF1	ADP-ribosylation factor 1	108.53	5	9	51.9	23	20.697	4.08589	3.91904	4.00755	4.01844	3.96274	3.86749	4.01886	4.05028	3.99941	4.02052	3.57596	3.74692	4.18364	3.91125	4.16173	3.97306	3.7391	3.77178
B3KMB7	PYCR2	Pyrroline-5-carboxylate reductase	6.512	1	2	13.7	1	22.288	1.05046	0.766815	1.03531	0.634436	0.807432	0.461334	1.13435	1.16184	0.445787	0.727938	0.152885	0.419193	1.35867	1.11599	1.29078	0.576103	0.370502	0.331276
A0A024R3R5	LBR	Lamin-B receptor	130.33	10	10	17.6	15	70.729	4.09308	4.04698	3.9148	4.1157	3.97735	3.8599	4.12821	4.05091	3.91145	4.19999	3.92987	3.82124	4.11785	3.93723	3.86085	4.15899	3.89337	3.73165
A0A024R3T8	PARP1	Poly [ADP-ribose] polymerase 1	271.42	41	41	39.8	75	113.08	5.40769	5.39086	5.40296	5.46037	5.51791	5.41139	5.35979	5.43583	5.48429	5.44247	5.46285	5.43937	5.40157	5.36096	5.40289	5.46046	5.54172	5.27886
A0A024R3U3	MRPL55	39S ribosomal protein L55, mitochondrial	24.523	2	2	18	2	15.128	-1.56549	-1.61349	-1.64644	-1.51813	-1.36281	-1.42356	-1.59196	-1.66568	-1.71032	-1.57116	-1.303	-1.43654	-1.65291	-1.71713	-1.47853	-1.4647	-1.38924	-1.5113
H7C0V0	C2orf47	Uncharacterized protein C2orf47, mitochondrial	1.63	1	1	4.4	1	25.006	-1.96772	-2.02729	-2.0793	-2.25379	-2.53066	-1.9685	-2.35465	-2.12505	-1.98405	-1.58787	-1.67976	-1.97844	-1.61666	-1.80209	-1.80627	-2.08076	-1.97468	-1.53941
Q53GC2	RAB4A	Ras-related protein Rab-4A	36.257	0	4	23.9	5	24.331	-0.180145	-0.154097	-0.0746784	-0.305061	-0.183533	-0.381281	-0.177914	-0.0701981	-0.250017	-0.247547	-0.45406	-0.446106	-0.028986	-0.0506802	0.0112019	-0.258505	-0.320213	-0.344069
H0Y7Y8	ARID4B	AT-rich interactive domain-containing protein 4B	5.3557	1	1	2.5	1	61.372	-2.93126	-2.76523	-2.83625	-2.77564	-2.79215	-2.96783	-2.77828	-2.70891	-2.83422	-2.75362	-3.15205	-3.01719	-2.7135	-2.90884	-2.8345	-2.70118	-2.974	-3.16074
A0A024R3V4	PPIL3	Peptidyl-prolyl cis-trans isomerase	9.7989	3	3	22.4	4	18.154	0.356228	0.40823	0.369549	0.257853	0.222727	0.242228	0.384615	0.384146	0.32349	0.396568	0.322393	0.296385	0.455841	0.474998	0.49761	0.145182	0.266077	0.0615978
Q658J0	DKFZp762L015	NIF3-like protein 1	29.273	6	6	20.5	8	37.029	1.24766	1.25369	1.19544	1.27256	1.31671	1.32895	1.17611	1.19495	1.23087	1.29458	1.35089	1.36892	1.20057	1.1488	1.12948	1.34336	1.39211	1.18922
A0A024R3V8	TSNAX	Translin-associated protein X	26.762	8	8	33.4	10	33.112	1.94788	1.91701	1.99191	1.86122	1.8628	1.77672	1.93274	2.01281	1.8955	1.87753	1.73766	1.7503	2.03486	1.96515	2.04634	1.7494	1.84617	1.72788
A0A024R3W2	TOMM20	Mitochondrial import receptor subunit TOM20 homolog	3.5001	2	2	13.8	3	16.298	-1.43021	-0.80541	-0.641363	-1.17673	-0.720179	-0.766296	-1.08657	-0.806211	-0.738277	-1.76911	-0.390764	-0.526796	-2.08604	-0.91349	-0.942194	-0.71471	-0.663431	-0.927504
A0A024R3W5	SLC39A10	Zinc transporter ZIP10	7.2201	2	2	2.6	2	94.131	-2.21898	-2.22927	-2.36928	-1.87035	-1.95907	-2.19232	-2.33383	-2.5151	-2.02732	-1.89375	-2.33216	-2.37584	-2.19752	-2.43667	-2.37015	-2.08793	-2.23547	-2.19123
A0A024R3W7	EEF1B2	Elongation factor 1-beta	34.244	7	11	54.2	16	24.763	3.63656	3.62856	3.63825	3.86404	3.76756	3.73708	3.67659	3.64645	3.61416	3.77299	3.76807	3.72573	3.60332	3.68107	3.65312	3.70336	3.84525	3.72038
P10809	HSPD1	60 kDa heat shock protein, mitochondrial	323.31	34	34	67.4	110	61.054	6.78715	6.69623	6.71437	6.72134	6.75551	6.79585	6.75092	6.744	6.63918	6.77105	6.74623	6.81663	6.88111	6.61707	6.72226	6.65613	6.73585	6.76036
B3KMB8	FASTKD2	FAST kinase domain-containing protein 2	13.096	2	2	3	2	81.434	-0.447826	-0.63151	-0.650072	-0.729378	-0.607676	-0.655308	-0.498823	-0.568535	-0.622114	-0.867685	-0.677794	-0.557251	-0.376629	-0.699823	-0.624722	-0.630663	-0.658628	-0.516556
V9HW78	HEL-216	Isocitrate dehydrogenase [NADP]	45.149	11	12	29.5	20	46.527	2.79572	2.99775	2.98663	2.94448	2.88275	2.86579	2.71129	3.03016	2.99902	3.07198	2.92238	2.86639	2.79229	3.01339	2.99328	2.98655	2.9052	2.88148
A0A024R3Z1	MAP2	Microtubule-associated protein	1.8485	1	22	14.3	2	202.86	-1.46921	-1.54892	-1.20773	-2.31458	-2.39098	-1.97915	-1.00616	-1.10033	-1.9415	-2.4233	-2.26628	-2.10021	-1.39216	-1.28123	-0.698034	-2.31252	-2.10267	-1.88498
A0A5P8PBC0	SUMO1	Small ubiquitin-related modifier 1	3.875	3	3	35.6	4	11.621	-0.363333	-0.0792007	-0.156391	-0.302658	-0.213457	-0.138813	-0.298008	-0.295464	-0.0815964	-0.414829	0.139025	-0.102499	-0.809191	-0.288681	-0.38863	-0.0539856	0	-0.360508
Q6FHH6	LANCL1	LanC-like protein 1	38.119	8	8	23.1	12	45.267	1.34144	1.47024	1.55897	1.33835	1.43744	1.34569	1.38106	1.49672	1.51642	1.30489	1.26522	1.3811	1.36667	1.5167	1.61655	1.35798	1.2829	1.16611
B4DYU9	ORC2L	Origin recognition complex subunit 2	1.3497	1	1	1.8	1	58.667	-1.9057	-1.68659	-1.5498	-1.96269	-1.99019	-1.90572	-1.85522	-1.73245	-1.7617	-2.01944	-1.95797	-1.89683	-1.9573	-1.78039	-1.74234	-1.90827	-1.86716	-1.73396
A0A024R413	NDUFB3	NADH dehydrogenase [ubiquinone] 1 beta subcomplex subunit 3	2.9425	1	1	10.2	1	11.402	-1.92703	-1.88204	-2.14151	-1.79045	-1.70447	-1.70634	-2.20193	-2.1678	-1.95082	-1.74019	-1.84277	-1.74632	-2.00761	-1.97848	-2.31535	-1.75699	-2.03981	-1.87124
H7BZF6	BCS1L	Mitochondrial chaperone BCS1	2.0035	1	1	9.9	1	13.025	-1.96956	-2.08501	-2.31602	-1.97829	-1.93999	-1.93076	-2.03564	-2.03804	-2.15468	-1.97772	-2.01737	-2.00346	-1.92685	-2.16572	-2.14839	-1.93419	-1.98588	-2.03294
A0A384MR03	DKFZp686O12165	Fibronectin	1.5968	1	1	0.6	1	239.62	-4.77882	-4.31885	-3.90238	-4.76097	-4.62296	-4.20429	-4.85144	-4.5585	-3.82163	-5.03734	-3.81626	-4.46733	-4.79777	-4.33259	-4.12765	-4.62157	-3.59785	-3.66564
A0A024R471	COPS7B	COP9 signalosome complex subunit 7b	76.938	4	4	20.1	4	29.622	-0.155809	-0.171282	-0.132122	-0.191454	-0.226828	-0.124832	-0.169024	-0.226562	-0.137829	-0.210955	-0.0807056	-0.153294	-0.376244	-0.28562	-0.227129	-0.141054	-0.10737	-0.382048
Q53S54	CUL3	Cullin-3	48.644	12	12	17	16	86.465	1.66614	1.67958	1.66511	1.62407	1.58117	1.63106	1.69228	1.71043	1.5773	1.63076	1.60619	1.58611	1.71688	1.63689	1.60262	1.63162	1.62636	1.673
B3KN05	ACSL3	Long-chain-fatty-acid--CoA ligase 3	52.811	10	10	17.8	11	79.222	1.82088	1.72709	1.63036	1.8577	1.79356	1.6583	1.82168	1.73458	1.59329	1.75021	1.61994	1.66097	1.90312	1.74338	1.61619	1.87656	1.53056	1.66438
C9JJ54	WDFY1	WD repeat and FYVE domain-containing protein 1	24.005	2	2	10.2	2	24.259	-1.3253	-1.41122	-1.36472	-1.42675	-1.51001	-1.36789	-1.32238	-1.22744	-1.38777	-1.53378	-1.42444	-1.42893	-1.1556	-1.26109	-1.29257	-1.60691	-1.42325	-1.27184
Q676U5	ATG16L1	Autophagy-related protein 16-1	8.0859	2	2	3.5	2	68.264	-2.73003	-2.66424	-2.55623	-2.79304	-3.05374	-3.25913	-2.67496	-2.60401	-2.87864	-2.79841	-3.22021	-3.38431	-2.68409	-2.62432	-2.51818	-2.90418	-3.14531	-3.01097
Q9Y376	CAB39	Calcium-binding protein 39	57.584	4	5	15.2	5	39.869	1.0466	1.16041	1.12035	0.952927	0.97991	0.892082	1.10691	1.18163	0.860123	0.847712	0.784668	0.81752	1.22893	1.16127	1.10912	0.953382	0.787006	0.880581
Q6Y7W6	GIGYF2	PERQ amino acid-rich with GYF domain-containing protein 2	108.94	13	14	14.4	16	150.07	1.50295	1.51803	1.58108	1.43412	1.48566	1.44278	1.53684	1.55255	1.48083	1.45592	1.41026	1.42736	1.60828	1.51399	1.50239	1.42055	1.51752	1.40745
A0A024R4C8	DFFB	DNA fragmentation factor subunit beta	1.6805	1	1	2.7	1	39.081	-4.1273	-3.9172	-3.65793	-3.82891	-3.70815	-3.86844	-4.26592	-3.82509	-3.77782	-4.2257	-3.31961	-3.36472	-5.11901	-3.65352	-4.17015	-3.351	-3.48907	-3.84511
E9PGT6	COPS8	COP9 signalosome complex subunit 8	30.656	3	3	22.5	5	19.344	-0.662498	-0.756557	-0.794872	-0.726152	-0.650705	-0.667187	-0.703325	-0.727989	-0.756144	-0.605385	-0.900448	-0.743992	-0.653189	-0.864094	-0.758236	-0.805513	-0.764864	-0.888556
Q13148	TARDBP	TAR DNA-binding protein 43	105.5	8	8	24.9	12	44.739	2.73979	2.73388	2.81517	2.65698	2.69136	2.73766	2.76764	2.8107	2.77168	2.72163	2.72571	2.74978	2.76769	2.70109	2.70807	2.74542	2.73984	2.69176
Q00341	HDLBP	Vigilin	110.98	24	24	19.3	31	141.45	4.1095	4.01147	4.00275	4.09868	4.03145	4.02181	4.07162	4.01622	3.95165	4.08593	3.97427	4.00561	4.18381	3.95225	3.99012	4.02417	3.98319	4.03204
A0A024R4F1	ENO1	Alpha-enolase	323.31	19	25	71.9	112	47.168	8.10075	8.04732	8.0101	7.95529	7.92481	7.84989	7.85462	8.11247	7.88121	8.03699	7.95067	7.90976	8.17677	7.74013	7.93386	7.90613	7.76789	7.67577
A0A087WYJ2	POLD1	DNA polymerase	22.629	6	6	5.6	7	121.18	0.503365	0.551292	0.70668	0.55431	0.468693	0.398945	0.578056	0.656691	0.566051	0.524549	0.470543	0.496212	0.641752	0.58947	0.550695	0.619759	0.480354	0.537292
A0A024R4H5	DFFA	DNA fragmentation factor subunit alpha	71.003	5	5	24.6	6	29.41	1.1124	1.17551	1.31544	1.32204	1.28069	1.26224	1.18755	1.12042	1.20963	1.19711	1.26178	1.20141	1.13643	1.00451	1.29181	1.36532	1.2799	1.2525
Q75MT9	MDH2	Malate dehydrogenase	210.98	20	20	72.8	52	33.228	5.37314	5.54104	5.63278	5.40615	5.57777	5.45914	5.39631	5.5269	5.62936	5.32851	5.55137	5.50414	5.2049	5.47813	5.562	5.45836	5.50691	5.4339
A0A087WZA9	TMEM120A	Transmembrane protein 120A	2.162	1	1	6.3	1	20.459	-5.40242	-5.05909	-5.23448	-4.95806	-4.72947	-5.3979	-5.00082	-4.836	-4.87562	-5.52582	-4.70549	-5.12435	-5.98376	-4.8884	-5.32907	-4.39003	-5.38739	-5.28333
A0A024R4M0	RPS9	40S ribosomal protein S9	59.765	15	15	46.4	34	22.591	5.81675	5.67794	5.60251	5.91337	5.86756	5.88767	5.75467	5.70136	5.69784	5.92939	5.88216	5.89306	5.66618	5.65453	5.56	5.88306	5.86163	5.80787
M0R0F0	RPS5	40S ribosomal protein S5	125.44	11	11	46	29	22.391	3.45852	3.31393	3.35943	3.62369	3.57053	3.61571	3.39371	3.38914	3.37459	3.53403	3.60867	3.61809	3.48468	3.45051	3.32808	3.55276	3.67843	3.64312
A0A2R8Y7Z8	CNOT3	CCR4-NOT transcription complex subunit 3	1.835	1	1	4.6	1	23.035	-2.62858	-2.69871	-2.58539	-2.79359	-2.52629	-2.55325	-2.87537	-2.75979	-2.64891	-2.62746	-2.50587	-2.64686	-2.74123	-2.71181	-2.89421	-2.65952	-2.61449	-2.6599
A0A0G2JNN3	LENG8	Leukocyte receptor cluster member 8	1.0399	2	2	2.9	2	79.376	-5.07859	-5.14565	-4.95947	-5.69219	-5.21961	-5.51135	-5.20781	-5.15548	-5.07936	-4.98776	-5.47755	-5.28692	-5.18061	-5.48055	-5.26199	-5.32154	-5.35902	-5.34765
B4DU91	EPN1	Epsin-1	11.51	1	1	4.3	1	55.832	-2.46611	-2.80051	-3.02298	-2.21739	-2.14673	-2.1506	-2.93382	-2.82021	-2.31174	-2.0427	-2.31367	-2.22293	-2.73301	-3.02427	-2.83041	-2.17459	-2.04793	-2.20278
A0A024R4T4	UBE2M	NEDD8-conjugating enzyme Ubc12	29.705	6	6	33.3	8	20.9	2.16995	2.26018	2.45493	1.94724	1.94447	1.9489	2.09883	2.23483	2.32523	2.0837	1.88021	1.95351	2.39546	2.39159	2.60818	1.89243	1.94552	1.96927
B7Z6L2	ARFGAP3	ADP-ribosylation factor GTPase-activating protein 3	3.6676	2	2	4.3	3	48.958	-3.07247	-2.45485	-2.555	-2.54071	-2.5249	-2.22912	-2.70467	-2.59845	-2.08762	-2.831	-2.00841	-2.08489	-3.39873	-2.44867	-2.63791	-2.27557	-1.93257	-2.2028
A0A024R4U3	TTLL12	Tubulin--tyrosine ligase-like protein 12	220.23	20	20	39.3	27	74.403	3.08405	3.17002	3.27078	3.01174	3.08657	2.92858	3.03211	3.16249	3.21215	3.01831	3.11721	2.97728	3.05671	3.13979	3.30781	3.06061	3.14262	2.89733
B0QY29	FAM118A	Protein FAM118A	0.94299	1	1	6.9	1	22.483	-4.84299	-5.32141	-4.99927	-4.87603	-4.91951	-4.88774	-4.85784	-4.83073	-4.94664	-4.97101	-4.95893	-4.95679	-4.98997	-4.94923	-4.77139	-4.92372	-5.22565	-4.97453
Q5CZ83	DKFZp686F0325	Bromodomain-containing protein 1	3.4845	2	2	8	2	25.922	-4.10581	-3.68793	-3.66303	-3.99802	-3.77601	-3.95848	-3.85944	-3.71427	-3.86689	-4.38088	-3.7029	-3.74326	-4.50012	-3.65668	-3.67412	-4.01347	-3.71241	-3.63537
H7C089	TTC38	Tetratricopeptide repeat protein 38	76.078	1	1	13.4	1	12.772	-3.40282	-3.1464	-3.19448	-3.91902	-3.91575	-3.59379	-3.48976	-3.22997	-3.35191	-4.05296	-3.56745	-3.49713	-3.62584	-3.32302	-3.40037	-3.90594	-3.54036	-3.60159
P00387-3	CYB5R3	NADH-cytochrome b5 reductase 3	70.898	10	10	38.6	16	38.226	3.04103	2.98849	3.10663	3.01318	2.99125	3.02944	3.13397	3.18624	3.01311	3.05765	2.85186	3.02184	3.28121	3.1318	3.28273	2.98028	2.93481	3.0113
A0A024R4X7	hCG_1989366	Nuclear pore complex protein Nup50	115.21	9	9	30.8	15	50.144	2.03144	1.90586	1.88783	2.13152	2.06267	2.03835	1.9814	1.97241	1.83985	2.23159	1.90824	2.01102	2.10682	1.86967	1.95592	2.08788	2.08386	1.95206
F8WE22	SULT4A1	Sulfotransferase	1.826	1	1	10.7	1	8.3453	-3.19897	-3.25035	-3.15956	-3.18357	-2.88161	-3.2613	-3.34817	-3.17161	-3.1723	-3.15321	-3.70858	-3.31848	-3.11892	-3.26997	-3.08648	-2.92251	-3.70788	-3.5266
A0A0A6YYC7	ZFP91-CNTF	E3 ubiquitin-protein ligase ZFP91	12.059	1	1	4.7	1	59.57	-4.2793	-4.0253	-4.26122	-4.14629	-4.0043	-3.88254	-4.17298	-4.33954	-4.1419	-4.10801	-4.15925	-4.12049	-3.91071	-4.08057	-4.11197	-4.01562	-4.33746	-4.31252
A0A024R4Z6	SSRP1	FACT complex subunit SSRP1	163.19	18	18	29.6	35	81.074	4.15542	4.02949	4.02911	4.35683	4.28932	4.25161	3.96675	4.04052	4.05488	4.3962	4.17284	4.2262	4.24711	3.89993	4.04442	4.26044	4.30306	4.25879
A0A140VJH7	DAK	Bifunctional ATP-dependent dihydroxyacetone kinase/FAD-AMP lyase (cyclizing)	14.799	6	6	14.8	7	58.946	-0.34255	-0.15612	-0.131729	-0.211187	-0.180874	-0.136745	-0.320042	-0.166061	-0.0707054	-0.103672	-0.315811	-0.123402	-0.226082	-0.102861	-0.0120544	-0.189281	-0.216669	-0.179829
A0A024R534	MTA2	Metastasis-associated protein MTA2	84.897	13	17	25.3	26	75.022	3.47039	3.47515	3.36876	3.50932	3.46375	3.61319	3.45982	3.38205	3.39836	3.4735	3.70256	3.52198	3.29006	3.42173	3.21878	3.45366	3.67966	3.65429
B4E0P8	UBXN1	UBX domain-containing protein 1	12.424	3	3	14	6	22.941	0.21166	0.10022	0.217216	0.618233	0.5574	0.596571	0.205524	0.156778	0.331388	0.769999	0.743134	0.650509	0.324621	0.105879	0.319372	0.59284	0.80093	0.779552
A0A024R542	TNKS1BP1	182 kDa tankyrase-1-binding protein	17.246	7	7	4.3	8	181.79	-0.768009	-0.548656	-0.347265	-0.882975	-0.824219	-0.739767	-0.692564	-0.625257	-0.659721	-1.0614	-0.519262	-0.678467	-0.90172	-0.432919	-0.485817	-0.782709	-0.447464	-0.603909
Q7KZI7	MARK2	Serine/threonine-protein kinase MARK2	49.065	2	3	6.2	2	87.91	-1.08004	-1.19115	-1.27708	-1.40538	-1.06735	-1.37905	-1.24709	-1.25817	-1.26122	-1.37392	-1.39162	-1.40629	-1.29738	-1.40668	-1.45206	-1.27901	-1.29667	-1.43457
A0A024R565	HSPC152	Multifunctional methyltransferase subunit TRM112-like protein	41.84	3	3	32.8	8	14.199	0.627804	0.512203	0.504337	0.549288	0.544437	0.396891	0.597694	0.60347	0.443552	0.694704	0.365601	0.450424	0.72612	0.449142	0.576031	0.601744	0.416111	0.266121
Q15637-6	SF1	Splicing factor 1	34.073	5	9	18	14	61.888	2.21707	2.12985	2.01749	2.32284	2.28572	2.26014	2.1139	2.13965	2.12523	2.30906	2.20053	2.23574	2.23932	2.10263	2.04208	2.20105	2.27407	2.23009
A0A024R573	ASRGL1	Isoaspartyl peptidase/L-asparaginase	7.8521	3	3	14	3	32.054	-0.956114	-0.757837	-0.765663	-1.0467	-0.972326	-1.42087	-0.940207	-0.841196	-0.815531	-0.946508	-1.85514	-1.45354	-0.869669	-1.10463	-0.765316	-0.998667	-1.71965	-1.57593
E9PJX1	ZFPL1	Zinc finger protein-like 1	4.901	1	1	21.5	1	7.1163	-2.50082	-2.51686	-2.44262	-2.50918	-2.51725	-2.58711	-2.4197	-2.49824	-2.70702	-2.49829	-2.5637	-2.77469	-2.34869	-2.3605	-2.52136	-2.67124	-2.61382	-2.61719
A0A024R578	MRPL49	39S ribosomal protein L49, mitochondrial	42.404	5	5	34.9	6	19.198	0.987473	0.946342	0.685051	0.939312	0.965828	1.07682	0.830004	0.704109	1.08605	1.09446	1.04299	1.1486	0.677334	0.533447	0.522532	1.06758	1.02559	0.857204
A0A024R5A3	CAPN1	Calpain-1 catalytic subunit	23.525	6	6	9.4	7	81.467	1.89535	1.9327	1.97823	1.81214	1.83537	1.91081	1.9031	1.95198	1.98087	1.86927	1.88691	1.85353	1.8677	1.98487	2.00379	1.92612	1.88173	1.86305
A0A994J414	DPF2	Zinc finger protein ubi-d4	41.796	5	5	14.1	7	40.662	0.622038	0.555902	0.667763	0.397417	0.450163	0.510708	0.631134	0.65555	0.528885	0.412857	0.509674	0.457779	0.630144	0.587135	0.602146	0.460627	0.471733	0.454922
A0A024R5A7	TAF6L	TAF6-like RNA polymerase II p300/CBP-associated factor-associated factor 65 kDa subunit 6L	52.881	2	2	4.8	3	67.814	-2.53233	-2.43503	-2.34863	-2.55316	-2.4126	-2.16541	-2.66682	-2.28411	-2.46114	-2.86723	-2.00193	-2.17462	-2.69448	-2.32291	-2.43431	-2.50763	-2.20128	-2.16937
B4DMW4	AYP1	Ribonuclease H2 subunit C	29.872	2	2	13.4	2	14.522	-3.26591	-3.31246	-3.39462	-3.44551	-3.45056	-3.55244	-3.29629	-3.36506	-3.73461	-3.79262	-3.25962	-3.59338	-3.34254	-3.4828	-3.30574	-3.47085	-3.46003	-3.47203
E9PLI6	EIF1AD	Probable RNA-binding protein EIF1AD	22.643	2	2	27.4	3	13.062	-1.51989	-1.59064	-1.48265	-1.57218	-1.70807	-1.78696	-1.58817	-1.47715	-1.45159	-1.4101	-1.92753	-1.7936	-1.39828	-1.47072	-1.41997	-1.63508	-1.716	-1.83286
B7Z361	RTN3	Reticulon	11.885	1	1	5.4	2	22.928	-0.580847	-0.646688	-0.498293	-0.685553	-0.648066	-1.09479	-0.517487	-0.513216	-1.12302	-0.891968	-1.35239	-1.1605	-0.0744495	-0.296276	-0.103456	-0.871403	-1.37872	-1.02618
A0A024R5C5	PC	Pyruvate carboxylase	200.16	19	19	20.4	30	129.63	3.63275	3.68454	3.6483	3.47706	3.52897	3.40212	3.54659	3.65646	3.6824	3.53537	3.34653	3.34797	3.64326	3.59451	3.6418	3.47747	3.28759	3.31531
E7EN32	MEN1	Menin	10.416	4	4	9.5	4	61.418	-1.05273	-1.03512	-1.18548	-0.621325	-0.616491	-0.43508	-1.13685	-1.20162	-0.778543	-0.631439	-0.415657	-0.463593	-1.3253	-1.09836	-1.41857	-0.465752	-0.3393	-0.537628
A0A6E1YH78	ANKRD13D	Ankyrin repeat domain-containing protein 13D	2.4483	1	1	7.7	1	15.923	-5.817	-5.51913	-5.45197	-5.21975	-4.98229	-5.20276	-5.72727	-5.31393	-5.20281	-6.64168	-5.31893	-5.02609	-5.91831	-5.37784	-5.49033	-5.38891	-5.47309	-4.95051
A0A024R5E0	CHKA	Choline kinase alpha	1.6953	1	1	2.4	1	39.281	-3.02604	-3.19233	-3.3504	-2.99598	-2.9659	-2.91072	-3.06545	-3.17219	-3.21368	-2.63161	-3.30271	-3.26224	-2.69846	-2.99518	-3.33135	-2.95589	-3.3166	-3.07194
Q5H9R7-5	PPP6R3	Serine/threonine-protein phosphatase 6 regulatory subunit 3	66.793	8	8	11	12	98.484	1.43741	1.36532	1.32967	1.48099	1.42599	1.3333	1.37113	1.38379	1.41554	1.63542	1.31874	1.37561	1.38179	1.36148	1.38094	1.55269	1.40518	1.47135
A0A024R5F4	CPT1A	Carnitine O-palmitoyltransferase 1, liver isoform	157.55	16	16	24.3	22	88.367	2.15334	2.06447	2.18577	2.24705	2.26837	2.7033	2.16067	2.11417	2.16762	2.29013	2.67303	2.68612	2.27948	2.1415	2.24909	2.25129	2.67039	2.73399
Q9UBM7	DHCR7	7-dehydrocholesterol reductase	32.615	5	5	9.3	7	54.489	1.39592	1.38606	1.21484	1.62703	1.68812	1.61841	1.53617	1.41573	1.37801	1.72224	1.31914	1.64164	1.38868	1.4894	1.15073	1.85213	1.4068	1.51292
F5GXB9	ANAPC15	Anaphase-promoting complex subunit 15	2.8492	1	1	22.7	1	5.3059	-6.13939	-6.13215	-5.88273	-6.43361	-6.38729	-6.16887	-6.12734	-5.9038	-5.64885	-6.30023	-5.99166	-6.1428	-6.17042	-5.94322	-5.97961	-6.11493	-6.62606	-7.25827
A0A024R5H0	BANF1	Barrier-to-autointegration factor	46.414	6	6	57.3	15	10.058	3.89522	3.92684	3.90822	4.1916	4.15326	4.19529	3.85375	3.95399	3.99833	4.30796	4.16084	4.28041	4.11548	3.9849	4.03165	4.16463	4.12562	4.34377
C9JM66	FCHSD2	F-BAR and double SH3 domains protein 2	3.64	2	2	15	2	16.569	-2.36078	-2.24735	-2.15207	-2.04268	-2.04287	-2.1859	-2.05995	-2.178	-2.23258	-2.3418	-1.91703	-2.20441	-2.70844	-1.98571	-2.10279	-1.99107	-2.10989	-1.99719
P20340	RAB6A	Ras-related protein Rab-6A	100.16	12	13	52.9	25	23.593	3.5473	3.51793	3.50779	3.45447	3.46663	3.35242	3.50459	3.52904	3.48098	3.53423	3.27522	3.34259	3.57537	3.46665	3.58362	3.5005	3.29599	3.25071
A0A024R5K1	CORO1B	Coronin	14.29	5	5	9.8	8	54.234	1.47533	1.42171	1.41653	1.4477	1.26049	1.37753	1.40565	1.44762	1.4207	1.53149	1.31762	1.36625	1.48514	1.33223	1.40186	1.36914	1.3257	1.44574
E9PKH6	NDUFS8	NADH dehydrogenase [ubiquinone] iron-sulfur protein 8, mitochondrial	10.426	4	4	33.3	4	15.892	0.340994	0.573488	0.515062	0.383255	0.623325	0.679266	0.429495	0.540539	0.567114	0.188387	0.965843	0.748507	0.122749	0.546778	0.474369	0.501547	0.85965	0.520422
A0A024R5K6	NDUFC2	NADH dehydrogenase [ubiquinone] 1 subunit C2	11.042	3	3	22.7	5	14.187	1.39268	1.58708	1.61398	1.37072	1.58346	1.63874	1.53859	1.56901	1.4729	1.49715	1.75258	1.6386	1.45365	1.56894	1.58184	1.52158	1.67673	1.55493
P50454	SERPINH1	Serpin H1	156.63	10	10	36.1	14	46.44	2.51984	2.44106	2.76744	2.17313	2.26749	3.51833	2.6061	2.60913	2.83727	2.21015	2.19585	3.50785	2.79365	2.5164	2.79432	2.08027	2.31094	3.48888
B7Z7Q6	PRCP	Lysosomal Pro-X carboxypeptidase	35.384	2	5	14.6	7	43.933	1.36041	1.25908	1.21251	1.25678	1.34436	1.91313	1.21911	1.23508	1.37221	1.38633	1.6126	1.89797	1.27373	1.1998	1.34036	1.30553	1.58652	1.8927
B5BU72	PICALM	Phosphatidylinositol-binding clathrin assembly protein	20.062	3	5	9.2	7	66.393	0.475307	0.483341	0.423172	0.523735	0.487373	0.250563	0.448465	0.454449	0.45339	0.549925	0.231297	0.279568	0.354275	0.416166	0.475632	0.56674	0.327749	0.246889
Q14980-2	NUMA1	Nuclear mitotic apparatus protein 1	2.5678	1	81	44.2	1	236.51	-0.206141	-0.271107	-0.296516	-0.263485	-0.42112	-0.52664	-0.246799	-0.218649	-0.444649	-0.280735	-0.518097	-0.634537	-0.0978088	-0.373991	-0.328766	-0.364124	-0.364628	-0.575159
A0A024R5Q1	hCG_2003792	Huntingtin-interacting protein K	130.06	3	3	25.6	5	14.665	-0.255007	-0.546146	-0.515055	-0.434378	-0.438931	-0.561676	-0.431021	-0.453812	-0.470425	-0.331457	-0.596834	-0.48007	-0.308449	-0.466679	-0.357536	-0.394369	-0.662933	-0.791952
B4E1L0	ADSS	Adenylosuccinate synthetase isozyme 2	163.74	15	15	38.2	22	47.938	2.8861	2.71593	2.74788	2.80948	2.68969	2.70389	2.84213	2.75957	2.75445	2.75511	2.56594	2.67433	2.94723	2.74685	2.76033	2.61802	2.74579	2.64093
A0A024R5Q8	CTDSPL2	CTD small phosphatase-like protein 2	7.9964	2	2	5.2	2	52.998	-0.837946	-0.776056	-0.894552	-1.0413	-0.976105	-1.10058	-0.809687	-0.908369	-1.06713	-1.09953	-1.24112	-1.03548	-0.766912	-0.85038	-0.954556	-0.955889	-1.47432	-1.52454
H9ZYI9	GABPB1	GA-binding protein subunit beta-1	4.5746	2	2	4.9	2	36.85	-2.48219	-2.58619	-2.48137	-2.61942	-2.68154	-2.62797	-2.6808	-2.51514	-2.61665	-2.63204	-2.75595	-2.60429	-2.57401	-2.63749	-2.63269	-2.45425	-2.59089	-2.4382
A0A075B720	USP8	Ubiquitin carboxyl-terminal hydrolase	9.2327	2	2	5.6	2	54.544	-2.35215	-2.11049	-2.05941	-2.4382	-2.36719	-2.27487	-2.11438	-2.00128	-2.08024	-2.47651	-1.98661	-1.97213	-2.44856	-1.8664	-2.17909	-2.09079	-2.36833	-2.45489
A0A024R5S5	EIF3S1	Eukaryotic translation initiation factor 3 subunit J	54.739	11	11	50.4	22	29.062	3.73729	3.76612	3.76706	3.69775	3.67983	3.5436	3.73354	3.78233	3.67573	3.71132	3.50573	3.49562	3.88038	3.76384	3.72582	3.60779	3.53257	3.6752
B4DZH5	TCF12	Transcription factor 12	57.374	3	4	8.2	6	72.597	1.09382	1.0469	0.993294	1.08912	1.07488	0.683847	1.07842	1.10471	0.911592	0.96162	0.6063	0.877344	1.21968	1.04565	0.966761	1.06731	0.634258	0.653175
H3BQ52	ARPP19	cAMP-regulated phosphoprotein 19	13.519	3	4	71.8	3	7.6866	-1.09988	-1.06534	-1.19492	-1.12524	-1.17218	-1.47332	-1.2303	-1.30811	-1.20756	-0.985962	-1.31785	-1.34097	-1.10632	-1.2788	-1.2686	-1.33784	-1.49334	-1.36378
A0A024R5U5	ADAM10	Disintegrin and metalloproteinase domain-containing protein 10	1.1801	2	2	4	2	84.141	-4.24079	-4.00116	-3.97248	-4.36423	-4.55002	-4.68441	-4.0448	-4.19186	-4.18226	-4.56217	-4.43601	-5.22321	-4.17503	-4.1426	-3.9745	-4.76144	-4.55039	-4.75192
A0A024R5V2	DMXL2	DmX-like protein 2	9.1836	2	2	0.9	2	339.64	-6.54646	-6.24291	-6.25136	-6.65277	-6.43703	-7.41646	-6.59123	-6.25958	-6.60782	-6.45827	-6.08899	-6.82979	-6.84579	-5.66081	-6.77588	-6.48234	-6.66788	-6.44371
A0A024R5W0	HERC1	Probable E3 ubiquitin-protein ligase HERC1	2.3855	1	1	0.2	1	532.22	-4.97177	-4.81167	-4.76045	-5.08112	-5.23171	-5.4519	-4.6859	-4.9416	-5.01816	-6.03139	-5.21744	-5.05538	-5.19702	-5.03709	-4.73822	-4.93028	-5.2901	-4.80671
H0YL38	ZNF280D	Zinc finger protein 280D	4.1556	2	2	3.1	2	84.099	-4.95906	-4.80051	-4.63104	-4.82914	-5.22439	-5.05876	-5.24665	-4.78193	-4.96629	-5.28255	-4.83186	-5.01927	-4.87252	-4.85634	-4.77789	-5.46063	-4.95506	-4.85833
Q9HCP0	CSNK1G1	Casein kinase I isoform gamma-1	1.9833	2	2	4.7	2	48.511	-1.08072	-1.15079	-1.31686	-0.892658	-0.941994	-0.974215	-1.19564	-1.03711	-1.16086	-0.974949	-1.14343	-1.0045	-0.977087	-1.21791	-1.1553	-1.03583	-0.965796	-1.10811
Q9H072	DKFZp586J151	ATP-dependent Clp protease ATP-binding subunit clpX-like, mitochondrial	15.685	6	6	13.5	6	58.095	0.738161	0.549671	0.510553	0.660353	0.823309	0.790554	0.607349	0.555605	0.634018	0.80357	0.655596	0.748865	0.624174	0.512278	0.507156	0.726635	0.731573	0.599264
H0YML6	SPG21	Maspardin	2.379	1	1	25	1	4.6262	-2.52038	-2.5599	-2.72601	-2.51203	-2.74998	-2.63929	-2.58736	-2.53691	-2.50348	-2.73624	-2.9135	-2.73416	-2.26987	-2.58035	-2.41017	-2.44025	-2.53107	-2.60448
A0A024R5Z3	SMAD3	Mothers against decapentaplegic homolog	8.8884	1	2	5.9	2	48.08	-1.80109	-1.80541	-1.88713	-1.84494	-2.09763	-1.79896	-1.82231	-1.73307	-1.84254	-1.91332	-2.00982	-1.83811	-1.6047	-1.8043	-1.66131	-1.94213	-2.02064	-2.08866
H0YK39	GTF2A2	Transcription initiation factor IIA subunit 2	1.0407	1	1	9.7	2	8.3655	-1.80662	-1.59787	-1.74007	-1.04205	-0.809927	-0.838341	-1.82145	-1.5645	-1.01629	-1.36263	-0.52845	-0.690434	-2.29388	-1.4735	-1.86141	-0.856255	-0.514475	-0.650023
P07355	ANXA2	Annexin A2	323.31	25	25	70.2	76	38.604	6.775	6.79753	6.84885	6.80166	6.62803	6.68604	6.68429	6.80862	6.80263	6.7313	6.84848	6.65346	6.72049	6.7391	6.81506	6.61647	6.91076	6.76817
H3BSC1	RAB11A	Ras-related protein Rab-11A	41.908	1	10	53.5	14	22.486	3.46581	3.41677	3.41694	3.41587	3.38143	3.24496	3.43856	3.44125	3.40872	3.54621	3.09807	3.19458	3.50922	3.33297	3.44785	3.35105	3.262	3.19473
A0A024R5Z9	PKM2	Pyruvate kinase	4.4065	2	34	66.1	3	58.061	1.14474	1.12738	0.99711	0.923548	0.994099	1.14002	0.989677	0.942465	1.13043	1.28662	1.0622	1.13033	0.879982	0.85351	0.659296	0.90995	0.942009	0.968813
Q7Z612	RPLP1	60S acidic ribosomal protein P1	13.552	2	2	37.2	5	11.399	1.42161	1.17727	1.69126	1.19786	1.24584	1.10354	0.40538	1.65923	0.491892	1.33334	0.968044	1.22198	1.64871	0.635845	1.32097	1.22185	1.12531	0.96534
A0A024R611	CORO1A	Coronin	54.103	8	9	19.3	10	51.026	0.573801	0.843006	0.813295	0.615135	0.497156	0.602186	0.576639	0.748535	0.811447	0.559729	0.77166	0.520884	0.416647	0.838081	0.704372	0.663256	0.696329	0.638006
Q5U086	PPP4C	Serine/threonine-protein phosphatase	27.562	4	6	21.5	6	35.079	-0.0755463	-0.203136	-0.163582	-0.221865	-0.145615	-0.215046	-0.180145	-0.131805	-0.18384	-0.0903511	-0.330347	-0.243694	-0.0997734	-0.265581	-0.0957794	-0.182272	-0.355757	-0.37072
Q14807	KIF22	Kinesin-like protein KIF22	15.231	3	3	6	4	73.261	-1.94528	-1.82919	-1.99429	-1.93802	-1.98369	-1.83146	-1.97397	-1.96414	-1.94687	-1.852	-1.72112	-1.95483	-1.87192	-2.11619	-2.06014	-1.9066	-1.92571	-1.92774
A0A024R637	TBC1D4	TBC1 domain family member 4	10.717	3	3	3.3	3	146.55	-2.34028	-2.27835	-2.09554	-2.42174	-2.36063	-2.22493	-2.28065	-2.16032	-2.18815	-2.2907	-2.11459	-2.1396	-2.43477	-2.15261	-2.18866	-2.13962	-2.00902	-2.33465
Q6NUM7	AGPAT5	1-acyl-sn-glycerol-3-phosphate acyltransferase epsilon	23.142	4	4	9	5	41.165	-2.57948	-2.30299	-2.38618	-1.89424	-1.78478	-1.6476	-2.44348	-2.41981	-2.13301	-2.05908	-1.35635	-1.66339	-2.50517	-2.23658	-2.5378	-1.81206	-1.42367	-1.39856
A0A024R648	TIMM9	Mitochondrial import inner membrane translocase subunit Tim9	16.784	5	5	59.6	7	10.378	1.56429	1.6462	1.55127	1.60455	1.67107	1.60117	1.58203	1.47342	1.60284	1.72728	1.68636	1.54308	1.76724	1.61442	1.64752	1.63696	1.59483	1.65097
G3V4W4	GNPNAT1	Glucosamine 6-phosphate N-acetyltransferase	65.716	4	4	28.8	5	18.057	-0.697546	-0.834114	-0.842707	-0.773327	-0.926037	-0.937784	-0.668297	-0.818733	-1.02523	-0.71817	-0.847532	-0.979666	-0.394892	-0.736357	-0.746965	-0.909323	-0.844053	-0.981625
A0A024R663	KTN1	Kinectin	216.48	36	36	25.6	49	156.27	3.45288	3.5966	3.61401	3.50144	3.42969	3.40401	3.50366	3.52909	3.50441	3.39864	3.41615	3.41952	3.4418	3.58123	3.54718	3.47027	3.36032	3.42979
A0A024R669	MNAT1	CDK-activating kinase assembly factor MAT1	5.1731	2	2	10.5	2	31.148	-2.92343	-2.51023	-2.76048	-2.8166	-2.68617	-2.68501	-2.60506	-2.50859	-2.85618	-2.78676	-2.70048	-3.1067	-2.49989	-2.45575	-2.79656	-2.99213	-2.6807	-2.69723
A0A024R670	SYNJ2BP	Synaptojanin-2-binding protein	13.124	1	1	8.3	2	15.928	-0.997793	-1.15404	-1.20043	-1.13938	-1.03116	-1.05684	-0.983177	-1.15582	-1.04576	-0.843737	-1.11119	-1.02407	-0.917736	-1.10022	-1.00594	-0.930843	-1.19967	-1.03186
P49757-2	NUMB	Protein numb homolog	6.9735	4	4	5	4	65.899	-0.203407	-0.227348	-0.168509	-0.228125	-0.256094	-0.252193	-0.171186	-0.155886	-0.291576	-0.509842	-0.174171	-0.206257	-0.308018	-0.0597782	-0.123371	-0.277094	-0.155434	-0.134539
Q9H3H0	VATD	V-type proton ATPase subunit D	17.794	5	5	19	7	28.161	0.910446	0.852295	0.91493	0.976686	0.894243	0.910271	0.967257	0.814987	0.881824	1.10308	0.836864	0.892496	0.986681	0.923441	0.956821	0.960321	0.924017	0.979046
Q96AC1-3	FERMT2	Fermitin family homolog 2	111.35	24	24	34.6	34	78.675	3.62962	3.45139	3.4032	3.53559	3.51967	3.53276	3.5649	3.4104	3.42541	3.53873	3.46164	3.50424	3.61332	3.45597	3.43334	3.49831	3.61009	3.51243
Q86TY5	LGALS3	Galectin	10.224	2	2	18.2	2	13.897	-1.29378	-1.44067	-1.23656	-1.33512	-1.32086	-0.560942	-1.07407	-1.35629	-1.44658	-1.22756	-0.803671	-0.649748	-1.03786	-1.37819	-1.21089	-1.36537	-0.725542	-0.502653
P12814	ACTN1	Alpha-actinin-1	260.42	24	37	52	65	103.06	4.75024	4.5433	4.53336	4.63779	4.41512	4.56696	4.67134	4.58956	4.55599	4.6348	4.30357	4.54172	4.76187	4.52046	4.57542	4.54323	4.35255	4.49105
G3V3Z0	PSEN1	Presenilin	1.3959	1	1	14.1	1	15.331	-4.27731	-4.29041	-4.35604	-4.19472	-4.47956	-4.53236	-4.35706	-4.67676	-4.63393	-4.3834	-4.44433	-4.63665	-4.38743	-4.4622	-4.0514	-4.80117	-4.49349	-4.42072
B5BUD5	PPM1A	Protein phosphatase 1A	23.804	4	5	15.7	5	42.477	-0.221073	-0.258787	-0.151108	-0.292933	-0.219742	-0.237532	-0.216547	-0.19013	-0.326918	-0.106604	-0.38241	-0.166752	-0.0832958	-0.139013	0.078804	-0.331379	-0.256838	-0.152044
A0A024R6C9	DLST	Dihydrolipoyllysine-residue succinyltransferase component of 2-oxoglutarate dehydrogenase complex, mitochondrial	44.073	9	9	24.7	13	48.755	2.9144	2.93052	2.91158	2.85073	2.97857	3.09814	2.96333	2.99409	2.93114	2.93292	3.01886	3.06978	2.88807	2.95006	2.91649	2.89368	3.06026	3.15121
A0A024R6D1	NEK9	Serine/threonine-protein kinase Nek9	17.58	5	5	6.6	5	107.15	0.861404	0.900192	0.925859	1.3046	1.29773	1.3681	0.869453	0.883013	1.37243	1.43456	1.32856	1.32407	1.09828	1.00476	0.919153	1.33121	1.19176	1.21363
P84090	ERH	Enhancer of rudimentary homolog	72.387	4	4	44.2	19	12.259	3.91804	3.85892	3.84106	3.77607	3.71421	3.74534	3.90346	3.9492	3.69387	3.71429	3.76025	3.71934	4.0006	3.91627	3.91022	3.65026	3.71034	3.71378
A0A024R6D8	SFRS5	Serine/arginine-rich splicing factor 5	11.455	3	4	13.6	5	31.263	2.66937	2.54232	2.64165	2.75679	2.6882	2.7205	2.68005	2.57432	2.61472	2.67106	2.66517	2.6935	2.7125	2.65397	2.61401	2.48544	2.68382	2.76173
A0A024R6G6	NDUFB1	NADH dehydrogenase [ubiquinone] 1 beta subcomplex subunit 1	8.1624	1	1	20.7	1	6.9611	-1.15869	-1.13739	-0.932747	-0.986853	-0.874891	-0.791506	-0.958025	-0.837255	-1.21363	-0.925552	-0.955379	-0.660786	-1.15053	-1.04884	-0.874517	-0.983387	-0.463259	-0.654173
A0A024R6H0	CPSF2	Cleavage and polyadenylation specificity factor subunit 2	11.617	5	5	6.9	5	88.486	0.300486	0.409258	0.474249	0.404148	0.459196	0.402584	0.284451	0.418598	0.472448	0.204893	0.463398	0.467276	0.139898	0.361734	0.426874	0.484346	0.531208	0.286957
G3V3C0	ITPK1	Inositol-tetrakisphosphate 1-kinase	7.3024	1	1	9.4	1	20.679	-1.94087	-2.09242	-2.19355	-2.25219	-2.06061	-2.35452	-2.02853	-1.96134	-2.02363	-2.1192	-2.64666	-2.33588	-1.91727	-2.25477	-1.88752	-1.96452	-2.54821	-2.55963
A0A024R6I3	TMED10	Transmembrane emp24 domain-containing protein 10	10.271	6	6	31.1	10	24.976	2.40886	2.3574	2.538	2.14726	2.20383	2.37182	2.35876	2.41888	2.35833	2.09705	2.32263	2.36869	2.37792	2.38331	2.56032	2.25356	2.34174	2.34226
G3V235	CCNK	Cyclin-K	5.8315	1	1	17.4	1	12.628	-2.86197	-2.89172	-3.14584	-2.77335	-2.83417	-2.82208	-2.95666	-3.06207	-3.13778	-2.89998	-2.7899	-2.9316	-2.75609	-2.95952	-3.01363	-2.85757	-2.8692	-2.74213
A0A024R6K3	SETD3	Histone-lysine N-methyltransferase setd3	13.736	4	4	8.9	4	67.256	-1.01479	-1.02224	-1.00799	-1.15678	-1.04821	-1.15859	-1.08209	-1.03236	-0.941179	-1.21159	-1.13231	-1.0357	-1.20159	-1.04893	-1.00033	-1.05142	-1.13029	-1.01594
P23381	WARS	Tryptophan--tRNA ligase, cytoplasmic	66.967	12	12	31.2	18	53.165	1.47042	1.51293	1.66545	1.38421	1.3859	1.29604	1.51695	1.58521	1.60052	1.38719	1.23278	1.30017	1.66141	1.54148	1.75226	1.39539	1.24259	1.36251
H0YJ44	TDP1	Tyrosyl-DNA phosphodiesterase 1	3.4213	1	1	7.5	1	31.121	-3.0246	-3.06672	-2.97068	-3.09432	-3.04771	-3.32596	-3.0171	-3.06449	-2.91563	-2.94064	-3.28794	-3.11745	-2.96827	-3.11931	-2.9549	-2.95658	-3.19226	-3.32859
P51003	PAPOLA	Poly(A) polymerase alpha	8.5994	4	4	5.4	5	82.842	0.557053	0.492668	0.387346	0.315229	0.460899	0.3293	0.417561	0.491781	0.357733	0.379793	0.364655	0.20837	0.512251	0.413704	0.340736	0.359072	0.346857	0.307611
A8K5J7	BAG5	BAG family molecular chaperone regulator 5	3.0501	2	2	6.3	2	51.24	-1.4886	-1.62083	-1.46958	-1.40783	-1.40706	-1.52472	-1.56306	-1.47169	-1.2802	-1.33538	-1.56336	-1.6486	-1.50607	-1.60897	-1.49622	-1.47249	-1.45419	-1.60448
H0YLY0	CDC42BPB	Non-specific serine/threonine protein kinase	8.0122	5	8	4.5	8	191.65	0.373592	0.465641	0.525602	0.582546	0.51004	0.461094	0.362053	0.478155	0.358551	0.17238	0.506201	0.491625	0.254393	0.507923	0.447899	0.440401	0.31724	0.507172
A0A024R6Q1	EIF5	Eukaryotic translation initiation factor 5	80.444	12	12	29	22	49.222	2.86363	2.81169	2.98657	2.86701	2.81845	2.8461	2.81923	2.90882	2.85658	2.8718	2.72544	2.79773	2.99258	2.90341	2.99899	2.79817	2.85187	2.83132
A0A024R6Q2	C14orf172	tRNA (adenine(58)-N(1))-methyltransferase catalytic subunit TRMT61A	47.386	4	4	21.1	6	31.381	-1.66733	-1.81689	-1.90798	-1.43326	-1.48607	-1.66295	-1.76924	-1.91524	-1.63756	-1.38098	-1.76821	-1.62552	-1.60824	-1.93063	-1.78832	-1.53065	-1.70626	-1.67943
A0A024R6R2	GPT2	Alanine aminotransferase 2	6.3303	4	4	11.1	4	57.903	0.176001	0.210302	0.377081	-0.293753	-0.0882111	-0.375824	0.167809	0.218611	0.102207	-0.287275	-0.238997	-0.374437	0.149984	0.164549	0.400049	-0.234537	-0.194149	-0.267853
A0A024R6S1	DNAJA2	DnaJ homolog subfamily A member 2	43.715	10	10	25	15	45.745	2.94032	2.86887	2.88749	2.84278	2.84302	2.80378	2.97475	2.90256	2.70368	2.85587	2.80741	2.79994	3.05218	2.92242	2.8042	2.79167	2.73222	2.81586
H3BN22	FAM192A	Protein FAM192A	10.413	4	4	73.4	5	7.8506	0.720644	0.607031	0.606119	0.728933	0.763365	0.626862	0.701727	0.631168	0.455341	0.666092	0.735826	0.615448	0.663038	0.639744	0.405468	0.569054	0.670868	0.746586
H3BNT2	COQ9	Ubiquinone biosynthesis protein COQ9, mitochondrial	96.948	4	4	19.1	5	33.886	-0.548964	-0.490667	-0.602613	-0.559385	-0.561007	-0.284189	-0.505905	-0.491131	-0.487085	-0.528587	-0.363674	-0.379629	-0.479984	-0.574873	-0.620558	-0.611704	-0.347338	-0.283157
H3BU49	ARL2BP	ADP-ribosylation factor-like protein 2-binding protein	1.3252	1	1	9.8	1	13.812	-4.09113	-3.88141	-4.05158	-4.06836	-4.08175	-3.80515	-4.0425	-4.27359	-4.26321	-4.5527	-3.77639	-4.07281	-4.25397	-4.14486	-4.14265	-4.20887	-3.74349	-3.81711
Q9ULP0-6	NDRG4	Protein NDRG4	21.659	3	3	10.5	3	42.885	0.485773	0.246767	-0.00865746	0.509012	1.0679	0.441664	0.369328	0.303728	0.037981	0.675529	-0.0586948	0.450544	0.547403	0.270124	0.218544	0.598475	-0.0957966	0.387606
B3KUZ8	GOT2	Aspartate aminotransferase	36.425	8	8	26.4	10	41.326	1.49368	1.26018	1.32066	1.44953	1.59068	1.42506	1.40904	1.58171	1.41031	1.54353	1.43058	1.451	1.43588	1.32369	1.38157	1.56208	1.38124	2.35393
B2R6U8	NUDT21	Cleavage and polyadenylation specificity factor subunit 5	48.833	10	10	42.3	19	26.215	3.53545	3.42106	3.3108	3.60276	3.60299	3.59803	3.39577	3.37452	3.54181	3.67966	3.48024	3.53333	3.45818	3.32648	3.33821	3.60638	3.57466	3.41252
A0A024R6X2	CBFB	Core-binding factor subunit beta	3.467	1	4	22	1	21.508	-1.57376	-1.72974	-2.08533	-1.5458	-1.73492	-1.32394	-1.59686	-1.85266	-1.70111	-1.30544	-1.43914	-1.33281	-1.49109	-1.70377	-2.03288	-1.67317	-1.24848	-1.09394
A0A024R6Y2	NUTF2	Nuclear transport factor 2	23.454	3	3	22.8	8	14.478	2.41756	2.3042	2.21456	2.5327	2.48532	2.44435	2.23014	2.21024	2.38085	2.71926	2.3652	2.40791	2.50978	2.29751	2.22178	2.54837	2.53699	2.50941
A0A024R6Z0	DYNC1LI2	Cytoplasmic dynein 1 light intermediate chain 2	70.865	10	10	26.2	11	54.099	1.74248	1.7236	1.74422	1.56004	1.57435	1.52811	1.78183	1.81744	1.72295	1.57593	1.46906	1.56948	1.86485	1.66775	1.89789	1.51176	1.54916	1.55541
H3BPZ8	PRMT7	Protein arginine N-methyltransferase 7	4.1738	1	1	5.8	2	24.763	-2.52776	-2.61014	-2.4882	-2.33342	-2.49971	-2.25945	-2.58125	-2.54446	-2.68977	-2.63465	-2.21001	-2.16968	-2.6344	-2.58532	-2.47106	-2.42053	-2.18948	-1.53818
A0A994J591	SRPK2	SRSF protein kinase 2	3.3724	1	4	5.9	1	81.887	-3.02328	-3.25913	-3.21582	-3.37165	-3.40021	-3.15106	-3.12648	-3.06478	-3.25613	-3.35484	-3.31197	-3.45376	-3.0499	-3.27442	-3.2015	-3.20553	-3.25182	-2.98653
I3L4J1	VPS4A	Vacuolar protein sorting-associated protein 4A	14.169	2	3	9.8	3	48.07	-0.62903	-0.709635	-0.746685	-0.559654	-0.595184	-0.780933	-0.745176	-0.691957	-0.718817	-0.474043	-0.957071	-0.771021	-0.470407	-0.744587	-0.700884	-0.617249	-0.755728	-0.710724
B3KY43	PRKAR2B	cAMP-dependent protein kinase type II-beta regulatory subunit	158.82	6	8	26.4	10	44.866	0.918507	0.997169	1.07127	0.797768	0.837402	0.765266	0.895967	1.01897	1.03517	0.883556	0.891376	0.795321	1.03846	0.942265	1.10054	0.743963	0.87746	0.736967
B4DFL1	DLD	Dihydrolipoyl dehydrogenase	31.429	9	9	21.1	15	48.899	2.81629	2.8586	2.53236	2.87433	3.02183	3.1426	2.74258	2.65255	2.60139	2.86369	3.14434	3.14982	2.64405	2.68926	2.39045	2.84216	2.81573	2.7724
P43490	NAMPT	Nicotinamide phosphoribosyltransferase	64.513	11	11	29.1	17	55.52	2.85479	2.83735	2.89965	2.91452	2.92435	2.78451	2.81814	2.86063	2.92134	2.75776	2.79766	2.74325	3.02223	2.83488	2.94764	2.78191	2.81566	2.85851
P20839-6	IMPDH1	Inosine-5-monophosphate dehydrogenase 1	10.62	4	6	10.4	6	64.319	0.9524	0.670534	0.543409	0.563482	0.551098	0.641666	0.889391	0.699013	0.645962	0.675091	0.676285	0.565559	0.960609	0.684101	0.588423	0.650805	0.613531	0.649481
A0A024R745	NDUFA5	NADH dehydrogenase [ubiquinone] 1 alpha subcomplex subunit 5	36.517	5	5	44	8	13.459	0.331049	0.348955	0.267767	0.345579	0.44417	0.560658	0.412548	0.430605	0.583721	0.529682	0.543989	0.575624	0.441641	0.214573	0.356722	0.578403	0.549391	0.467669
A0A804HI90	HSPC049	WD repeat-containing protein 91	2.4436	1	1	4.2	2	41.509	-3.6063	-3.37774	-3.35118	-3.42962	-3.6027	-3.50539	-3.58658	-3.35109	-3.38396	-3.8193	-3.71551	-3.66769	-3.4444	-3.53735	-3.53546	-3.4055	-3.57128	-3.45336
A0A024R753	RBM28	RNA-binding protein 28	27.876	11	11	15.3	14	85.737	1.64737	1.62181	1.67123	1.49336	1.61999	1.60859	1.61923	1.67194	1.6069	1.42679	1.64688	1.59017	1.69201	1.60691	1.67253	1.44985	1.67843	1.58337
C9JP85	NRF1	Nuclear respiratory factor 1	9.0352	2	2	10	2	22.689	-1.05486	-0.986677	-0.964886	-1.06212	-1.1064	-1.13365	-1.07356	-0.989948	-1.08393	-0.953472	-1.1818	-1.0834	-1.00496	-0.984442	-0.953819	-1.08809	-1.06386	-1.15377
A0A024R782	BPGM	Bisphosphoglycerate mutase	7.6725	3	3	15.4	3	30.005	-3.75469	-3.27718	-3.25775	-3.76439	-3.47507	-3.33129	-3.33448	-3.25228	-3.51743	-3.92933	-3.23808	-3.24542	-3.91109	-3.42788	-3.4667	-3.47191	-3.25351	-3.25983
A0A024R784	TRIM24	Transcription intermediary factor 1-alpha	47.992	3	3	5.3	3	113.02	-2.43006	-2.61344	-2.70871	-2.53749	-2.5189	-2.55595	-2.36603	-2.34524	-2.6841	-2.3488	-2.67885	-2.44057	-2.3981	-2.45851	-2.56357	-2.55404	-2.49066	-2.44885
E9PFH4	TNPO3	Transportin-3	25.996	8	8	11.6	9	96.669	0.79501	0.794188	0.888966	0.575825	0.558338	0.650524	0.81284	0.788719	0.593067	0.498503	0.564131	0.540781	0.937246	0.794102	0.825815	0.590605	0.570032	0.534983
A0A024R7A8	AKR1B1	Aldose reductase	85.519	14	14	41.8	25	35.853	5.17615	5.1602	5.16406	5.22756	5.21842	5.06011	5.06221	5.16528	5.14319	5.26759	5.1151	5.02087	5.1455	5.14725	5.12918	5.14935	5.06401	4.99441
B2R4N3	UBL5	Ubiquitin-like protein 5	3.999	4	4	50.7	4	8.5478	1.06686	0.980707	0.875443	1.30662	1.19908	1.27619	0.967157	0.965744	0.802155	1.38573	1.35333	1.30915	0.947819	0.962954	0.801819	1.30247	1.45592	1.55532
A0A024R7B7	CDC37	Hsp90 co-chaperone Cdc37	31.085	10	10	29.4	12	44.468	1.73207	1.80945	1.82298	1.81594	1.83653	1.8237	1.79574	1.83763	1.79362	1.69881	1.94674	1.88888	1.61585	1.84272	1.92626	1.80633	2.05794	1.83886
K7EKI4	MRPL4	39S ribosomal protein L4, mitochondrial	32.405	3	3	35.4	6	14.056	1.41909	1.39525	1.43138	1.26121	1.31181	1.31029	1.44633	1.48759	1.32106	1.27737	1.41683	1.33438	1.31583	1.33306	1.32804	1.32587	1.36539	1.3869
A0A024R7D0	DHPS	Deoxyhypusine synthase	3.9842	2	2	6	2	40.97	-1.93934	-2.11158	-2.337	-1.66804	-1.84516	-1.92512	-2.06527	-2.16619	-2.0125	-1.75769	-2.1579	-2.03086	-1.98894	-2.40785	-2.27607	-1.81615	-2.03139	-1.94602
K7ELQ9	TMEM205	Transmembrane protein 205	55.786	4	4	24.1	5	19.27	1.07181	0.985001	0.986891	1.04812	1.03766	0.995825	1.12011	1.08068	1.11981	1.48118	0.815334	1.00366	1.17382	1.07757	1.11362	1.1449	0.785883	0.996222
A0A024R7E0	BTBD14B	Nucleus accumbens-associated protein 1	8.9421	3	3	7.2	3	57.258	-1.26669	-1.3846	-1.4257	-1.29903	-1.27825	-1.19987	-1.33046	-1.41846	-1.34745	-1.18018	-1.46308	-1.4592	-1.2725	-1.33832	-1.38336	-1.2956	-1.33619	-1.29607
P26358	DNMT1	DNA (cytosine-5)-methyltransferase 1	124	20	20	15.4	32	183.16	3.17073	3.05611	2.89698	3.08923	2.97849	2.95268	3.08275	3.06119	2.87749	3.13731	2.95098	2.95492	2.98026	2.89742	2.7632	3.09142	2.9868	3.1053
K7EN05	ELOF1	Transcription elongation factor 1 homolog	5.2757	1	1	23.7	2	8.6531	-2.09681	-2.21014	-2.0457	-2.37673	-2.153	-2.21633	-2.22465	-2.21719	-1.95211	-1.20135	-2.27225	-2.26953	-1.94972	-1.9303	-1.96611	-2.0918	-2.10973	-2.56054
A0A024R7F1	PRKCSH	Glucosidase 2 subunit beta	249.78	16	16	39.1	30	59.296	3.4572	3.4791	3.5805	3.37879	3.35025	3.42853	3.46174	3.51551	3.47458	3.41573	3.37866	3.4509	3.533	3.45468	3.59088	3.33917	3.44469	3.48771
B4DRY5	TNPO2	Transportin-2	24.203	3	10	11.8	4	99.665	0.0958347	0	0.227112	-0.00322914	-0.00553894	-0.139725	0.176172	0.339626	-0.0814838	-0.0900192	-0.282288	-0.0409851	0.453272	0.31876	0.498787	-0.211916	0.00125694	0.0235825
Q92947	GCDH	Glutaryl-CoA dehydrogenase, mitochondrial	18.946	4	4	12.1	5	48.127	-0.121994	-0.10379	-0.111725	-0.076292	-0.207756	-0.239096	-0.207748	-0.0895576	0.0397682	-0.0317974	-0.188732	-0.226166	-0.126631	-0.156647	-0.00465775	-0.218258	-0.14006	-0.240288
A0A024R7G2	RAB3D	Ras-related protein Rab-3D	1.6855	0	2	6.8	2	24.267	-0.741552	-0.720161	-0.554491	-0.651693	-0.597002	-0.837353	-0.809519	-0.68458	-0.698677	-0.566013	-1.06816	-0.922089	-0.684151	-0.679012	-0.607847	-0.632336	-0.88534	-1.09354
A0A024R7G4	ASF1B	Histone chaperone ASF1B	12.316	3	3	20.8	6	22.433	1.16655	1.03424	0.969652	1.22357	1.13696	1.15837	1.16802	1.01628	0.887873	1.26787	1.02463	1.09311	1.1524	0.956812	0.801548	1.12362	1.0738	1.23525
A5PKY0	EPS15L1	Epidermal growth factor receptor substrate 15-like 1	49.525	9	10	20.7	10	66.347	0.45273	0.451344	0.573578	0.488684	0.489986	0.367092	0.438887	0.510214	0.534433	0.474499	0.3571	0.475924	0.380669	0.455975	0.556612	0.514904	0.446939	0.393688
A8K1J3	RAD23A	UV excision repair protein RAD23 homolog A	27.128	5	9	30.4	5	39.466	1.07143	1.12648	1.10336	1.1175	1.15256	0.994799	1.07238	1.16719	1.12907	1.19207	0.879646	1.01744	1.0225	1.07854	1.13612	1.09094	0.955114	0.881632
A8K2I7	GIPC1	PDZ domain-containing protein GIPC1	13.147	3	3	13.2	5	36.039	-0.882845	-0.797314	-0.692528	-1.00873	-0.873348	-1.05753	-0.838194	-0.787979	-1.02972	-1.24579	-0.878492	-0.877045	-0.758421	-0.713444	-0.700808	-0.976744	-0.856705	-0.862677
A0A024R7I3	RAB8A	Ras-related protein Rab-8A	12.321	4	7	27.1	5	23.668	1.9847	1.92048	1.944	1.90409	1.94143	1.83221	1.92213	1.94889	1.79973	1.93412	1.85222	1.83176	1.89461	1.85045	1.94487	1.88517	1.85068	1.77854
B2R547	FAM32A	Protein FAM32A	2.1022	1	1	7.1	1	13.194	-2.27533	-2.13653	-2.3054	-2.05537	-2.1568	-2.04084	-2.41144	-2.43155	-2.20041	-2.25969	-1.90793	-2.0962	-2.54318	-2.14045	-2.49868	-2.16533	-1.96316	-1.89853
A0A024R7I5	TRMT1	tRNA (guanine(26)-N(2))-dimethyltransferase	23.732	5	5	8.5	7	72.233	-1.25147	-0.974421	-0.974588	-1.35754	-1.23713	-1.18083	-1.15472	-1.10943	-1.11471	-1.6622	-0.973291	-1.10904	-1.48386	-1.04	-1.07494	-1.22214	-1.02541	-1.17577
S4R3Q3	RAB3A	Ras-related protein Rab-3A	1.6854	1	2	16.8	1	14.066	-4.6936	-4.32907	-4.19762	-4.31773	-4.13028	-4.64726	-4.60682	-4.54693	-4.15174	-4.23309	-4.30105	-4.4051	-4.85859	-4.13185	-4.28349	-4.48928	-4.75151	-4.68365
A8K8B9	PRKACA	cAMP-dependent protein kinase catalytic subunit alpha	7.782	2	5	15.5	3	39.879	-3.53636	-3.79454	-3.15092	-3.68561	-3.67063	-3.79737	-3.16818	-3.1889	-3.81727	-4.22093	-3.72432	-3.43997	-3.47797	-3.11967	-2.93253	-3.75069	-3.52112	-3.72011
M0R226	MRPL34	Ribosomal protein L34	4.601	2	2	6.5	3	19.802	-0.865856	-0.596802	-0.672039	-0.760281	-0.723648	-0.702885	-0.64353	-0.651241	-0.576675	-0.844156	-0.351465	-0.636833	-0.846046	-0.704721	-0.788568	-0.836266	-0.677181	-0.760124
A8K5G0	SFRS14	SURP and G-patch domain-containing protein 2	32.226	9	9	9.8	11	120.23	0.611849	0.720215	0.701036	0.609882	0.739738	0.661427	0.702761	0.730307	0.558666	0.390106	0.781021	0.655521	0.614302	0.693495	0.620195	0.617689	0.66774	0.757483
A0A024R7K7	GATAD2A	Transcriptional repressor p66-alpha	22.099	6	7	16.3	9	68.062	0.720776	0.693169	0.682825	0.711981	0.583698	0.650806	0.70739	0.642204	0.608694	0.626955	0.707359	0.534216	0.567677	0.643837	0.594185	0.65044	0.605328	0.602686
Q9BXS5-2	AP1M1	AP-1 complex subunit mu-1	22.393	5	5	12.4	6	49.84	1.1235	1.01282	0.995447	0.99671	1.02008	0.879648	1.06709	1.00919	0.997612	1.13299	0.791197	0.937246	1.15347	1.06151	1.08143	0.954168	0.938843	0.925756
J3KQS6	BABAM1	BRISC and BRCA1-A complex member 1	39.177	4	4	26.8	5	28.164	-2.70347	-2.41949	-2.11127	-2.65401	-2.6034	-2.49623	-2.39458	-2.26437	-2.36269	-2.88374	-2.12547	-2.34294	-3.0824	-2.49537	-2.33837	-2.3928	-2.1396	-2.45189
Q92900	UPF1	Regulator of nonsense transcripts 1	121.68	19	19	20.1	23	124.34	3.09513	3.02847	2.98354	3.06413	3.07121	3.08472	3.02374	3.03214	3.01778	3.1003	3.04091	3.0522	3.06046	3.00228	3.00975	3.08515	3.0659	3.04964
E9PJW8	MVB12A	Multivesicular body subunit 12A	12.128	1	1	13.1	1	20.765	-5.67441	-6.04081	-5.93949	-6.16759	-5.98455	-5.97887	-5.63115	-6.19883	-5.45602	-5.79614	-6.04138	-6.19744	-5.99665	-5.81112	-5.42153	-6.41291	-5.85382	-6.13033
B2R8A2	TMED9	Transmembrane emp24 domain-containing protein 9	10.787	2	2	8.4	4	25.077	1.79241	1.63819	1.76215	1.68972	1.59824	1.6469	1.834	1.78169	1.54696	1.69309	1.5868	1.6654	1.95581	1.6569	1.87557	1.52273	1.76834	1.81278
Q96CT7	CCDC124	Coiled-coil domain-containing protein 124	40.272	9	9	28.3	15	25.835	2.30114	2.34244	2.3058	2.2286	2.20878	2.11965	2.23943	2.29075	2.16681	2.1471	2.14907	2.05964	2.27907	2.36661	2.26349	2.19953	2.13221	2.14039
A0A024R7P3	ATP13A1	Manganese-transporting ATPase 13A1	49.171	11	11	11.7	13	121.11	1.28009	1.3819	1.39335	1.28775	1.2889	1.35803	1.3148	1.35455	1.32477	1.27901	1.26696	1.3686	1.37361	1.38436	1.40201	1.3226	1.30826	1.39017
A0A024R7P2	FKBP8	Peptidyl-prolyl cis-trans isomerase FKBP8	1.0815	1	3	7.8	1	44.561	-3.96907	-3.73907	-3.65703	-3.88887	-3.85667	-3.88556	-3.84569	-3.92175	-3.79461	-3.90196	-3.69468	-4.11802	-3.95768	-3.59031	-3.7307	-3.78671	-3.91132	-3.5989
D6RC40	UIMC1	BRCA1-A complex subunit RAP80	57.935	1	1	11.5	2	17.752	-2.07842	-1.94367	-1.93263	-1.89934	-1.95045	-1.93394	-1.99595	-1.97551	-1.98823	-1.86369	-1.89227	-1.87197	-1.80879	-1.86116	-1.91488	-1.86794	-1.77915	-2.13341
A0A024R7S3	CLTB	Clathrin light chain B	4.039	3	3	11.8	4	23.181	0.982626	1.03335	0.994062	0.885311	0.995726	0.993662	1.0501	0.884834	0.824415	0.761711	0.796124	0.822977	0.996576	1.04393	0.890184	0.85593	0.657816	0.966885
A0A024R7T3	HNRPF	Heterogeneous nuclear ribonucleoprotein F	129.78	12	14	40.7	35	45.671	4.50578	4.40423	4.37937	4.39479	4.39009	4.63576	4.4841	4.45905	4.36042	4.50587	4.54077	4.59754	4.57033	4.36187	4.38612	4.36675	4.62007	4.53444
A0A3B3IU45	MCM4	DNA replication licensing factor MCM4	157.71	25	25	36.8	34	91.19	4.09793	4.08166	4.02817	4.29201	4.19513	4.07738	4.06094	4.10833	4.00576	4.17094	4.01034	4.05283	4.07535	4.04915	4.01019	4.16269	4.14493	4.15852
B4E054	ATP6V1H	V-type proton ATPase subunit H	23.746	5	5	14.7	6	52.711	-0.313801	-0.350592	-0.378262	-0.0461941	-0.0690479	-0.114391	-0.361498	-0.366999	-0.227926	0.0123253	-0.293423	-0.124117	-0.407919	-0.399509	-0.326324	0.00576973	-0.210356	-0.0634079
A0A024R7V6	RAB2	Ras-related protein Rab-2A	77.78	4	10	45.3	21	23.545	3.80319	3.8437	3.87013	3.89865	3.89314	3.82279	3.82453	3.8739	3.86131	3.85887	3.84803	3.80339	3.86274	3.8483	3.90123	3.85389	3.78324	3.84504
E5RG23	PDE7A	High affinity cAMP-specific 3,5-cyclic phosphodiesterase 7A	0.94644	1	1	8.2	1	9.8573	-2.46257	-1.7497	-1.49891	-2.1111	-1.76068	-1.85633	-2.05841	-1.79026	-1.66593	-2.81847	-1.41643	-1.57183	-3.24915	-1.68021	-1.92607	-1.66513	-1.50661	-2.02737
A0A024R7W9	COPS5	COP9 signalosome complex subunit 5	8.1464	4	4	12.6	5	37.578	-0.0669994	-0.0215721	0.116089	-0.189579	-0.100657	-0.115108	0.0333576	0.00457191	-0.11846	-0.321596	-0.157293	-0.145096	-0.0418892	0.0768566	-0.0601692	-0.20187	-0.198408	-0.0166531
A0A024R7X0	ARFGEF1	Brefeldin A-inhibited guanine nucleotide-exchange protein 1	6.6733	3	3	2.4	3	208.76	-1.02593	-1.0566	-1.05041	-1.13389	-1.02858	-1.07383	-0.94816	-1.03058	-1.04532	-1.01608	-1.02012	-1.05685	-0.868221	-1.07157	-0.993515	-1.00733	-1.01585	-1.07037
Q9NUL3	STAU2	Double-stranded RNA-binding protein Staufen homolog 2	15.191	5	7	13.9	9	62.608	1.05884	0.984158	0.981159	1.27213	1.26347	1.13774	1.04645	1.02215	1.01562	1.42401	1.16822	1.12509	1.18714	1.06293	1.02122	1.2669	1.2962	1.25217
E5RHG8	TCEB1	Transcription elongation factor B polypeptide 1	77.1	5	5	60.7	11	9.9601	2.53972	2.46887	2.47904	2.51141	2.46347	2.41782	2.43754	2.48032	2.33835	2.48724	2.34989	2.28802	2.58902	2.46999	2.48044	2.41057	2.28421	2.26693
A0A024R7Y9	PKIA	cAMP-dependent protein kinase inhibitor alpha	4.0713	1	1	19.7	1	7.9884	-3.95672	-3.95094	-3.9827	-4.56742	-4.28814	-4.64892	-3.96223	-3.92351	-3.89923	-4.58445	-5.98013	-4.92928	-3.77914	-3.935	-3.87521	-4.7433	-5.39689	-5.73592
A0A024R7Z5	SDCBP	Syntenin-1	109.78	4	4	23.5	7	32.444	-0.523645	-0.63151	-0.622606	-0.633263	-0.609783	-0.795815	-0.354351	-0.46417	-0.651957	-0.642576	-1.00746	-0.796282	-0.262955	-0.559805	-0.462091	-0.808626	-0.805197	-0.895296
I3L2F8	MAFG	Transcription factor MafK	1.7136	1	1	7.1	1	11.233	-3.13974	-3.09479	-3.27036	-2.98071	-3.04478	-2.99602	-2.8378	-3.0364	-3.29935	-3.19973	-3.02452	-3.05769	-3.13804	-3.02528	-3.08447	-3.0751	-2.9037	-2.6792
A0A024R806	MGC10911	Proteasome assembly chaperone 3	7.7762	2	2	18.9	2	13.104	-3.73332	-3.70456	-4.01933	-3.73354	-3.66354	-3.81709	-3.78685	-3.85087	-3.69299	-3.30068	-3.92114	-3.80797	-3.52312	-3.98533	-3.92833	-3.73006	-3.9881	-4.00028
A0A024R811	LACTB2	Beta-lactamase-like protein 2	11.866	4	4	16.7	4	32.805	-0.401754	-0.252398	-0.294573	-0.339455	-0.422005	-0.450771	-0.301203	-0.253813	-0.412191	-0.587845	-0.40893	-0.4184	-0.337526	-0.320503	-0.264601	-0.43803	-0.468321	-0.284189
A0A024R816	TTYH3	Protein tweety homolog	1.3344	2	2	4.6	2	57.544	-2.54863	-2.67988	-2.79601	-2.34667	-2.57076	-2.72233	-2.72611	-2.96283	-2.81749	-2.41348	-2.61411	-2.67631	-2.85708	-2.88365	-3.31818	-2.24257	-2.79984	-2.81655
A0A024R819	NUDT1	7,8-dihydro-8-oxoguanine triphosphatase	35.153	4	4	30.8	4	17.951	1.27824	1.21093	1.12187	1.37027	1.28014	1.18456	1.15334	1.10036	1.2144	1.34055	1.14213	1.15805	1.3079	1.08956	1.09839	1.30784	1.20543	1.15203
B4DV79	EIF3B	Eukaryotic translation initiation factor 3 subunit B	206.59	24	24	36	41	85.134	4.32459	4.13917	4.08393	4.31998	4.27406	4.19124	4.2297	4.18436	4.17725	4.37155	4.09015	4.1854	4.3365	4.10957	4.16612	4.27203	4.2121	4.18762
A0A024R829	POLE3	DNA polymerase epsilon subunit 3	23.006	4	4	36.1	8	16.859	0.551805	0.580698	0.385002	0.578396	0.482521	0.999117	0.480619	0.814327	0.480738	0.743692	1.57906	0.57555	0.595596	0.413635	0.363413	0.569012	0.632132	0.832966
A0A024R830	IMPA1	Inositol monophosphatase 1	29.958	5	5	25.3	6	30.188	-0.202974	-0.209196	-0.16983	0.0623531	0.0343781	-0.0268707	-0.090662	-0.081255	-0.184139	0.123337	-0.226843	-0.190987	0.0699921	-0.0985584	-0.06007	0.124233	-0.117674	-0.0547085
A0A024R843	TRIM32	E3 ubiquitin-protein ligase TRIM32	6.4475	2	2	3.2	2	71.988	-4.1009	-4.1269	-3.9374	-3.7058	-3.98476	-4.03085	-3.90581	-4.3113	-3.966	-3.48564	-4.12094	-3.9447	-3.9637	-4.10061	-4.03458	-3.93538	-4.10596	-3.91904
A0A024R845	RAB14	Ras-related protein Rab-14	107.73	8	8	52.1	11	23.897	1.65043	1.70564	1.80263	1.69593	1.86009	1.72755	1.5281	1.69477	1.86071	1.70135	1.64647	1.76502	1.53223	1.68203	1.74222	1.75945	1.65125	1.56439
A0A024R850	MRRF	Ribosome-recycling factor, mitochondrial	1.171	1	1	2.7	1	36.962	-3.87358	-3.55093	-3.78544	-4.06622	-4.13608	-4.29105	-3.58895	-3.59173	-3.97941	-3.96026	-3.97878	-3.94444	-3.84243	-3.57224	-3.80535	-4.00202	-3.79213	-4.14835
A0A024R861	PPP6C	Serine/threonine-protein phosphatase	27.893	7	7	24.3	8	35.144	1.69313	1.66229	1.57234	1.5518	1.58506	1.55573	1.5722	1.55724	1.66692	1.69102	1.4477	1.53388	1.66354	1.52034	1.57608	1.68509	1.57047	1.37936
Q14C86-6	GAPVD1	GTPase-activating protein and VPS9 domain-containing protein 1	67.208	13	13	10.6	17	166.17	1.56878	1.51022	1.53555	1.48103	1.49449	1.36366	1.56676	1.5899	1.46409	1.52141	1.36529	1.38146	1.67344	1.57574	1.67473	1.48387	1.39005	1.4413
A0A024R872	C9orf88	Niban-like protein 1	5.4109	2	3	4.9	4	82.682	0.18693	0.217138	0.172691	0.0221043	-0.0568695	0.0421848	0.203732	0.319515	0.311836	-0.119823	-0.163918	0.0353737	0.373186	0.00300598	0.367649	0.0152302	-0.184834	0.148901
Q5T9B9	ENG	Endoglin	53.154	8	8	15	12	67.541	1.47261	1.86693	2.31054	1.18054	1.11002	2.30755	1.52903	1.98642	2.20142	0.897915	1.76772	2.29574	1.53779	1.86317	2.28604	1.09595	1.83451	2.85877
B5BU53	CDK9	Cyclin-dependent kinase 9	11.443	4	5	16.7	4	42.778	-0.239912	-0.44981	-0.468874	-0.599674	-0.583252	-0.632864	-0.329313	-0.324858	-0.634432	-0.486204	-0.723204	-0.594631	-0.230726	-0.538054	-0.36064	-0.533384	-0.682383	-0.713583
B4E2V5	STOM	Erythrocyte band 7 integral membrane protein	0.93314	1	1	6.8	1	25.964	-2.01198	-2.06403	-2.27963	-1.95647	-1.99373	-1.90925	-2.28676	-2.47804	-1.87508	-1.83485	-1.9255	-1.92224	-2.29704	-2.43425	-2.61773	-1.92042	-2.20621	-2.08289
A0A024R883	ATP6V1G1	V-type proton ATPase subunit G 1	24.982	2	3	28.8	6	13.757	2.04287	1.96605	1.96181	1.90402	1.88956	1.67987	1.9131	1.95427	1.82632	1.99848	1.51617	1.64514	2.0727	1.91415	2.04393	1.91314	1.67494	1.5879
H0Y5D5	CIZ1	Cip1-interacting zinc finger protein	16.957	2	2	3.9	4	91.124	-4.72803	-4.27126	-4.41321	-4.90765	-4.75335	-4.358	-4.63843	-4.57678	-4.56777	-4.46247	-4.32857	-4.63121	-4.71995	-4.45939	-4.29425	-4.92016	-4.52823	-4.70048
A0A024R886	TRUB2	Probable tRNA pseudouridine synthase 2	1.5841	1	1	2.4	1	36.694	-4.86056	-4.59358	-4.50509	-4.67911	-4.65826	-4.5553	-4.65541	-4.53291	-4.74652	-5.2558	-4.10636	-4.55612	-5.28596	-4.65071	-4.61206	-4.57841	-4.64784	-4.73674
B7ZC39	SH3GLB2	Endophilin-B2	5.2057	5	6	15.2	6	41.668	-0.268639	-0.204416	-0.283464	-0.266996	-0.205606	-0.249762	-0.284185	-0.236225	-0.232477	-0.280169	-0.220398	-0.335018	-0.226488	-0.318853	-0.359118	-0.255468	-0.443684	-0.421625
A0A024R897	ARPC5L	Actin-related protein 2/3 complex subunit 5	6.2416	1	1	8.5	1	16.941	-3.01856	-3.07508	-2.81342	-3.03595	-2.81324	-3.03786	-2.93658	-3.00809	-3.12707	-2.95186	-2.95745	-3.11394	-2.85557	-3.05605	-2.79636	-2.98522	-2.95045	-3.10298
A0A024R8A7	hCG_31253	Far upstream element-binding protein 3	124.32	15	17	33.7	24	61.64	3.27321	3.20866	3.21593	3.24223	3.24187	3.27294	3.19135	3.17313	3.29435	3.25892	3.23062	3.28201	3.12489	3.05744	3.09146	3.27761	3.28329	3.21727
A0A024R8B1	TBC1D13	TBC1 domain family member 13	28.383	1	1	6.2	1	32.171	-3.77771	-3.88469	-3.6229	-3.42863	-3.49181	-3.63074	-3.80561	-3.68766	-3.68332	-3.43863	-3.50149	-3.68851	-3.67938	-3.54032	-3.67861	-3.41903	-3.37957	-3.22105
A0A024R8B2	FREQ	Neuronal calcium sensor 1	8.461	4	4	26.8	6	21.878	-0.0220432	-0.100971	-0.0156116	0.35079	0.221334	0.190454	0.120041	0.0676594	0.00424194	0.287453	0.0999851	0.155619	0.165049	-0.051672	-0.017664	0.303268	0.260319	0.361187
A0A024R8B5	DOLPP1	Dolichyldiphosphatase 1	6.1211	1	1	8	1	27.03	-2.08346	-1.96676	-2.06033	-2.1068	-1.70904	-1.87025	-1.85293	-1.9851	-2.21261	-1.9072	-1.93825	-1.77594	-1.98654	-2.11662	-2.09777	-2.13379	-2.34303	-2.18696
A0A8Q3SHZ4	NUP214	Nuclear pore complex protein Nup214	60.995	12	12	8.4	17	191.07	1.40056	1.48001	1.42606	1.33623	1.44541	1.40248	1.38285	1.47595	1.38244	1.33476	1.49357	1.43871	1.37647	1.37114	1.39412	1.33002	1.48646	1.37693
E9PGW7	MED22	Mediator of RNA polymerase II transcription subunit 22	68.873	2	2	20.7	4	12.853	-2.49966	-2.25623	-1.96174	-2.48895	-2.42875	-2.28994	-2.2326	-2.1536	-1.9958	-2.65358	-1.99372	-2.26161	-2.37465	-2.1041	-2.01981	-2.46593	-2.11614	-2.24489
A0A024R8D4	MRPS2	28S ribosomal protein S2, mitochondrial	5.6004	4	4	10.7	4	35.552	0.461599	0.27392	0.262497	0.481073	0.53899	0.535728	0.399597	0.366314	0.443321	0.577784	0.400616	0.522791	0.532919	0.376598	0.46278	0.465973	0.626308	0.61549
A0A024R8E4	C9orf32	N-terminal Xaa-Pro-Lys N-methyltransferase 1	54.261	5	5	18.4	9	25.387	1.00554	1.12773	0.743355	1.13969	1.12439	1.2669	0.820236	0.702116	1.47205	1.45456	1.32323	1.11139	0.447359	0.495911	0.351971	1.36722	1.11241	0.895468
A0A024R8E8	SETX	Probable helicase senataxin	5.9389	1	1	0.8	1	200.01	-5.8693	-5.27901	-5.97086	-5.11573	-5.68435	-6.07528	-5.71869	-6.10407	-6.11018	-5.63524	-5.62639	-6.28782	-5.6012	-6.1829	-6.40462	-6.00814	-5.52422	-6.08899
B4DGI3	TRAF2	TNF receptor-associated factor 2	14.264	3	3	9	3	50.605	-1.09171	-1.31724	-1.32605	-1.06097	-1.08139	-1.26913	-1.28231	-1.18215	-1.2557	-0.992081	-1.62683	-1.22431	-1.08903	-1.34144	-1.27835	-1.05828	-1.46835	-1.36233
A0A024R8H6	BRD3	Bromodomain-containing protein 3	33.514	6	9	12.7	10	79.541	0.987553	1.10267	0.896036	0.953554	0.967241	0.859909	0.925373	0.976713	0.989872	1.05978	0.894817	0.788776	0.970457	0.942408	0.852209	1.03002	0.935041	0.898205
A0A024R8I8	C9orf140	Suppressor APC domain-containing protein 2	12.498	2	2	8.1	3	42.567	-2.85654	-2.53765	-2.78347	-3.00084	-3.07277	-3.33614	-2.71682	-2.58406	-2.95319	-2.90563	-3.36731	-3.36027	-2.81465	-2.47837	-2.90696	-3.11165	-3.25241	-3.22127
A0A024R8K3	MAP2K6	Dual specificity mitogen-activated protein kinase kinase 6	9.8504	3	3	11.2	3	31.339	-0.319639	0.298929	0.334984	-0.217966	-0.313406	-0.0529346	-0.318243	0.217665	0.318705	-0.14991	-0.0531998	-0.181643	-0.1222	0.308632	0.298536	-0.184292	-0.0729237	-0.199251
A0A024R8K8	HELZ	Probable helicase with zinc finger domain	3.1391	1	1	0.5	1	219	-4.20786	-4.18947	-4.29021	-4.32491	-4.40995	-4.17008	-4.45656	-4.32657	-4.04152	-4.49758	-4.00886	-4.38826	-4.56586	-4.28585	-4.60385	-4.16787	-3.98644	-3.80711
A0A024R8L0	MRPS7	28S ribosomal protein S7, mitochondrial	37.257	5	5	26	5	28.134	-0.787687	-0.803823	-0.806705	-0.701694	-0.704428	-0.823309	-0.874044	-0.867289	-0.710384	-0.619549	-0.961023	-0.768499	-0.731754	-0.955235	-0.862043	-0.667425	-0.727623	-0.760204
K7EIJ0	WBP2	WW domain-binding protein 2	6.0438	2	2	12	3	18.224	-1.71727	-1.6877	-1.76808	-0.98806	-0.874891	-0.776953	-1.87754	-1.88812	-1.51466	-0.755009	-0.729548	-0.851824	-1.63004	-1.86572	-1.89142	-1.06704	-0.635506	-0.531342
A8K2R8	EVPL	Envoplakin	1.1765	1	1	1	2	98.913	-0.78388	-0.709635	-0.485294	-0.776035	-0.967266	-0.891043	-0.607197	-0.563387	-0.621145	-1.00812	-1.22637	-1.11721	-0.632065	-0.679085	-0.584465	-0.896137	-1.0896	-2.49895
A0A024R8M0	GNA13	Guanine nucleotide-binding protein subunit alpha-13	32.453	8	9	22.5	12	44.049	2.01554	2.03322	2.02804	2.07101	2.08395	1.97765	2.0552	2.03561	2.01785	2.1068	1.90402	1.97247	2.08116	1.98464	2.03839	2.06591	1.88173	1.89955
B4DP31	PRPSAP1	Phosphoribosyl pyrophosphate synthase-associated protein 1	19.313	2	3	18.4	3	31.265	-1.1227	-1.28648	-1.34915	-1.223	-1.11198	-1.12821	-1.25074	-1.23848	-1.34465	-1.09527	-1.32807	-1.30197	-1.15527	-1.2908	-1.18822	-1.06133	-1.26009	-1.13097
A5YM55	RECQL5	ATP-dependent DNA helicase Q5	3.41	2	2	1.7	4	108.83	1.23451	1.529	1.08491	2.58527	2.74236	3.06116	1.45121	1.42289	1.74998	1.69643	3.24061	3.11232	0.465061	1.82197	1.05013	2.99079	3.13763	2.62458
A0A024R8N4	hCG_1776081	RING finger protein unkempt homolog	11.985	3	3	4.4	3	88.084	2.06544	2.05587	2.20051	1.89827	1.89115	1.86369	2.20815	2.22978	1.90211	1.9187	1.62358	1.80223	2.31706	2.13144	2.114	1.69812	1.79602	2.07852
A0A024R8P4	C17orf80	Uncharacterized protein C17orf80	19.471	3	3	4.8	4	67.291	-1.40953	-1.05786	-1.07764	0.101057	-0.0815201	0.297474	-1.1215	-1.08291	-0.177067	0.263008	0.42111	0.17762	-1.55188	-0.103891	-1.04428	0.229807	0.477499	0.490446
A0A024R8P8	RPL38	60S ribosomal protein L38	5.8635	3	3	38.6	7	8.2178	2.2066	2.1474	2.00926	2.45436	2.42248	2.41389	2.05982	2.03434	2.30574	2.61816	2.33569	2.32641	2.23963	1.95177	2.05938	2.43804	2.37352	2.424
A0A024R8Q1	GAA	Lysosomal alpha-glucosidase	29.413	7	7	8.5	7	105.34	0.375546	0.415934	0.411701	0.669258	0.820795	0.93778	0.31019	0.377869	0.659769	0.900629	0.771524	0.901405	0.401981	0.401913	0.396269	0.679413	0.762091	0.917564
A0A024R8R0	SAP30BP	SAP30-binding protein	40.06	4	4	15.3	6	33.87	0.186502	0.305239	0.271284	0.26202	0.287029	0.246889	0.224329	0.310568	0.25708	0.105213	0.217272	0.228605	0.0617542	0.350975	0.325254	0.243341	0.30864	0.294786
A0A024R8R4	NPLOC4	Nuclear protein localization protein 4 homolog	48.156	16	16	26	22	68.119	2.81346	2.70436	2.75999	2.693	2.71315	2.74129	2.79061	2.79399	2.70561	2.65583	2.65663	2.69696	2.80972	2.80171	2.79773	2.64438	2.76055	2.82175
I3L2L5	FAM195B	Protein FAM195B	6.4172	3	3	37	4	10.463	-0.307119	-0.295691	-0.436718	-0.19898	-0.303434	-0.330946	-0.43667	-0.371941	-0.372959	-0.161097	-0.399704	-0.292484	-0.442997	-0.387768	-0.42754	-0.236406	-0.399775	-0.305138
A0A024R8S3	SUMO2	Small ubiquitin-related modifier	15.903	4	4	34.7	13	10.871	3.56434	3.66922	3.48981	3.58729	3.57865	3.71457	3.38715	3.36679	3.74846	3.62031	3.90596	3.53838	3.28635	3.42819	3.42634	3.66566	3.49135	3.41531
P07237	P4HB	Protein disulfide-isomerase	166.2	27	27	51.2	54	57.116	5.51646	5.57269	5.62349	5.54714	5.4442	5.60869	5.48001	5.51871	5.58811	5.49289	5.59409	5.59088	5.56271	5.48619	5.54737	5.49761	5.59057	5.609
J3KP15	SRSF2	Serine/arginine-rich splicing factor 2	39.355	7	9	49.6	25	15.371	4.45926	4.48574	4.4631	4.4085	4.43364	4.42022	4.45581	4.45928	4.36368	4.29287	4.46335	4.4544	4.39609	4.49607	4.44506	4.35698	4.4648	4.37462
P32322-3	PYCR1	Pyrroline-5-carboxylate reductase 1, mitochondrial	143.28	8	9	36.1	17	35.98	2.18709	2.29414	2.3956	2.76174	2.61564	2.58741	2.19183	2.18101	2.53924	2.96278	2.45979	2.54763	2.22804	2.31722	2.39497	2.7494	2.58028	2.76798
Q9UHD8	45544	Septin-9	323.31	24	24	47.3	43	65.401	4.47354	4.49374	4.50144	4.31586	4.23774	4.30858	4.47332	4.46722	4.40109	4.32609	4.21606	4.30291	4.533	4.49538	4.44384	4.27127	4.15413	4.31488
A0A024R8V6	USP36	Ubiquitin carboxyl-terminal hydrolase	36.995	5	5	6	6	122.91	-2.09008	-2.12738	-1.98199	-2.206	-2.09756	-2.20109	-2.11605	-2.13729	-1.99092	-1.95463	-1.96451	-2.1213	-2.1643	-2.13744	-2.23488	-2.0604	-2.00125	-2.2654
P38919	EIF4A3	Eukaryotic initiation factor 4A-III	73.797	15	20	40.4	29	46.871	4.23289	4.2724	4.19946	4.18329	4.25241	4.21689	4.14222	4.1516	4.19327	4.08886	4.2086	4.21937	4.16072	4.17718	4.12568	4.18388	4.22926	4.16611
B4E0G1	CSNK1D	Casein kinase I isoform delta	2.2263	1	8	21.8	1	40.929	-4.36364	-3.60355	-3.43343	-3.84352	-3.58219	-3.61063	-4.00821	-3.74208	-3.48396	-4.50319	-3.44055	-3.56601	-4.58679	-3.62348	-3.85887	-3.76695	-3.41247	-3.76661
A0A024R8X4	FLJ22222	2-oxoglutarate and iron-dependent oxygenase domain-containing protein 3	1.3185	1	1	2.7	3	33.068	-2.41475	-2.11598	-1.84445	-2.32366	-2.57401	-2.2257	-2.28374	-2.32378	-2.02103	-2.44692	-2.39666	-2.25652	-2.34718	-1.92548	-2.06164	-2.48245	-2.57327	-2.21604
B4DF62	POGK	Pogo transposable element with KRAB domain	5.2055	1	1	2.9	1	55.732	-1.94753	-1.98866	-1.93671	-2.35813	-1.88704	-2.02551	-2.01856	-2.08968	-2.04189	-2.09555	-1.98313	-2.13399	-1.90825	-2.05411	-1.97909	-2.2062	-2.02236	-2.16017
H0YLC5	POU2F3	POU domain protein	2.1923	1	1	5.6	1	16.897	-3.48128	-3.26324	-3.31841	-3.44736	-3.32265	-3.26045	-3.44437	-3.36972	-3.4774	-3.3039	-3.17585	-3.35018	-3.33108	-3.19064	-3.4524	-3.49844	-3.42103	-3.39667
Q53GB9	MGST3	Microsomal glutathione S-transferase 3	30.37	4	4	23.7	7	16.53	1.13279	1.34594	1.56687	1.04556	1.45559	1.62206	1.34071	1.52869	1.37229	0.927073	1.68836	1.64267	0.9722	1.25404	1.31335	1.31613	1.62604	1.41982
Q5R3B4	MPC2	Mitochondrial pyruvate carrier 2	3.966	2	2	19	3	11.681	-3.19206	-2.78846	-2.53719	-1.93425	-1.91469	-1.71433	-2.79677	-2.55693	-2.6417	-1.68045	-1.41142	-1.68745	-3.54211	-2.80349	-2.79718	-1.84076	-1.24922	-1.33113
E9PNU1	NME7	Nucleoside diphosphate kinase 7	11.28	3	3	16.4	3	28.888	-0.104103	-0.208904	-0.39455	-0.0718727	-0.12837	-0.121944	-0.279684	-0.295393	-0.0593529	0.379494	-0.0164185	-0.114067	-0.201025	-0.329874	-0.492342	0.047987	-0.22344	-0.313965
Q6NVY0	CACYBP	Calcyclin-binding protein	42.302	11	11	45.6	19	26.182	4.08554	3.91791	3.96184	4.13169	4.09031	3.87632	4.05791	4.10503	3.85107	4.09908	3.86982	3.8873	4.25541	3.93672	4.05633	4.01119	4.07202	3.91942
Q6MZT2	DKFZp686D1354	Discoidin domain-containing receptor 2	5.9867	4	4	5.4	5	96.745	0.15752	0.0682068	0.155828	0.453382	0.406811	0.30353	0.196409	0.0577812	0.370605	0.487051	0.275356	0.216686	0.22344	-0.0349426	0.143337	0.478338	0.224688	0.364561
A0A3B3ITU3	C1orf21	Uncharacterized protein C1orf21	12.474	2	2	22.5	3	11.546	-0.906284	-0.937199	-0.799486	-1.35284	-1.27553	-0.982267	-0.720886	-0.823751	-1.26336	-1.51064	-1.22108	-1.02318	-0.688139	-0.844225	-0.840302	-1.19072	-1.23905	-0.79965
A0A2R8Y544	ACBD6	Acyl-CoA-binding domain-containing protein 6	23.644	3	3	11	4	28.129	-2.79003	-2.90097	-2.86596	-2.44773	-2.54472	-2.63095	-2.99555	-2.86452	-2.90597	-2.18674	-2.76075	-2.77765	-2.7573	-2.89382	-2.7494	-2.38259	-2.77264	-2.80566
Q6IAJ3	TMEM9	Transmembrane protein 9	4.8267	2	2	17.5	3	20.502	-2.64039	-2.47777	-2.42225	-2.6241	-2.64677	-2.70786	-2.42449	-2.49991	-2.64766	-2.94184	-2.78269	-2.69598	-2.29685	-2.28281	-2.47475	-2.67607	-2.73016	-2.6511
A0A024R972	LAMC1	Laminin subunit gamma-1	70.569	13	13	10.4	15	174.01	2.12013	1.87425	1.81607	1.90446	1.84485	1.92617	2.03774	1.74477	1.86112	1.90577	1.90143	1.89829	2.15802	1.85298	1.74506	1.79981	1.90149	1.94338
A0A024R977	ARL8A	ADP-ribosylation factor-like protein 8A	12.04	4	4	23.7	7	21.416	0.433308	0.407011	0.434818	0.636435	0.589901	0.459286	0.35887	0.46788	0.484154	0.655752	0.623034	0.482286	0.472975	0.346571	0.496433	0.604044	0.534899	0.445635
A0A024R983	TROVE2	60 kDa SS-A/Ro ribonucleoprotein	44.076	14	14	25.8	22	60.67	2.74229	2.78775	2.78969	2.70285	2.75986	2.78547	2.79457	2.7914	2.67933	2.48446	2.89772	2.8155	2.8467	2.64685	2.83285	2.70107	2.75389	2.71759
O75131	CPNE3	Copine-3	70.852	11	12	22.7	14	60.13	2.11479	2.154	2.29647	2.24807	2.26137	2.20419	2.16582	2.23459	2.14895	2.21715	2.07144	2.17398	2.2942	2.24364	2.35722	2.19524	2.08102	2.0398
A0A8V8TNE2	UBE2T	Ubiquitin-conjugating enzyme E2 T	75.07	7	7	48.2	13	18.959	1.75878	1.48578	1.29647	1.6277	1.60874	1.30378	1.62513	1.44853	1.25706	1.55952	1.09627	1.26488	1.67134	1.34924	1.12446	1.49932	1.28328	1.31028
A0A024R9B5	RBBP5	Retinoblastoma-binding protein 5	5.5379	1	9	18.8	1	59.152	-5.0629	-5.62287	-5.43411	-5.28925	-5.74596	-5.13863	-5.24461	-5.05186	-5.08293	-5.6011	-5.75976	-5.16445	-5.1561	-5.62038	-5.26245	-5.45705	-5.59586	-5.60982
A0A024R9B7	COX6C	Cytochrome c oxidase subunit 6C	4.2925	4	4	40	6	8.7813	1.9238	2.10095	2.13191	2.77682	2.90049	3.28721	2.10789	2.15483	2.25743	2.97342	3.36237	3.25456	2.14486	2.21121	1.98125	2.79625	3.58862	3.67394
B3KPZ7	PPM2C	[Pyruvate dehydrogenase [acetyl-transferring]]-phosphatase 1, mitochondrial	12.907	1	1	2.8	2	60.796	-3.29666	-3.15379	-3.13584	-3.39207	-3.15517	-3.32044	-3.27552	-3.16401	-3.26845	-3.40831	-3.00853	-3.25705	-3.65551	-3.23216	-3.23604	-3.216	-2.84109	-2.93054
P11940	PABPC1	Polyadenylate-binding protein 1	228.92	18	25	40.6	50	70.67	4.95217	4.75627	4.69254	5.15278	5.08803	4.96301	4.9144	4.86007	4.72955	5.25006	5.02208	5.05689	5.15137	4.80582	4.85604	5.08834	5.19511	5.16079
A0A024R9D2	MTDH	Protein LYRIC	90.845	13	13	32.1	17	63.836	2.09576	2.05842	2.2128	2.06503	2.03532	2.05877	2.14042	2.16572	2.04605	2.07379	1.96144	1.99394	2.25715	2.20222	2.33811	2.04691	2.0027	2.07203
A0A024R9D3	RPL30	60S ribosomal protein L30	66.448	7	7	66.1	18	12.784	2.92188	2.75086	2.82291	2.8599	2.79431	2.81889	2.92264	2.87801	2.74596	2.85414	2.78558	2.78794	2.86933	2.88581	2.8844	2.8314	2.79657	2.77475
A0A024R9D7	DECR1	2,4-dienoyl-CoA reductase, mitochondrial	102.97	10	10	33.7	18	36.067	2.65216	2.59167	2.61171	2.85469	2.9346	3.10226	2.67434	2.67632	2.72478	2.96866	3.008	3.07401	2.69086	2.61087	2.68508	2.84525	3.03544	3.07673
A0A024R9G3	DERL1	Derlin-1	14.749	4	4	12.7	5	28.8	1.00763	1.11748	1.226	0.828697	0.822359	0.93977	1.03423	1.07431	1.13927	0.831223	0.9223	0.873014	1.01012	1.05792	1.02509	0.883951	0.910095	0.990749
Q9NUQ9	FAM49B	Protein FAM49B	106.1	11	11	50.3	20	36.748	2.69564	2.69206	2.68859	2.68052	3.02367	2.50846	2.63347	2.68401	2.57012	2.77321	2.60294	2.55818	2.64302	2.65383	2.69119	2.85697	2.51984	2.32579
A0A024R9G7	ATAD2	ATPase family AAA domain-containing protein 2	49.236	9	9	6.5	9	158.55	1.112	1.15527	1.10305	1.11318	0.997984	0.842951	1.13218	1.13672	0.917572	1.13611	0.764975	0.902138	1.08203	1.05011	0.89315	0.955973	0.722715	0.837988
A0A024R9H2	HRSP12	Ribonuclease UK114	12.012	3	3	32.1	4	14.494	-0.523415	-0.57159	-0.402361	-0.377848	-0.685942	-0.947338	-0.437256	-0.469217	-0.66678	-0.446093	-0.783829	-1.01707	-0.285372	-0.49577	-0.313944	-0.581631	-0.646938	-0.887945
A0A024R9I0	ATP6V1C1	V-type proton ATPase subunit C 1	42.738	8	8	20.9	11	43.941	1.3262	1.27223	1.33798	1.25587	1.28046	1.05298	1.32541	1.31944	1.2535	1.20161	1.0287	1.12607	1.39438	1.40476	1.44478	1.15868	1.09619	1.11456
Q9HCQ4	meis1	Homeobox protein Meis2	10.442	2	2	28.8	2	7.5756	-0.632618	-0.546663	-0.718512	-0.547506	-0.761856	-0.852333	-0.705675	-0.55442	-0.940878	-1.06436	-0.969532	-0.920948	-0.515819	-0.957447	-0.564819	-0.849943	-1.21564	-0.768698
A0A024R9J0	RAD21	Double-strand-break repair protein rad21 homolog	204.64	15	15	31.5	20	71.689	2.29446	2.1402	2.11361	2.23727	2.28732	2.1728	2.23791	2.21699	2.14278	2.33158	2.00505	2.16559	2.28904	2.14222	2.23101	2.31677	2.12694	2.09529
E5RFJ1	NSMCE2	E3 SUMO-protein ligase NSE2	7.3128	1	1	7.5	1	21.807	-3.5626	-3.61514	-3.59839	-3.71648	-3.91321	-4.00357	-3.49301	-3.4564	-3.72535	-3.91928	-3.80071	-3.5472	-3.62413	-3.64894	-3.60385	-3.80285	-3.89184	-3.55776
A0A024R9J7	DCC1	Sister chromatid cohesion protein DCC1	4.6679	1	1	2	1	61.728	-3.63452	-3.54232	-3.49458	-3.52588	-3.47514	-3.40076	-3.26163	-3.37344	-3.46855	-3.62727	-3.21394	-3.51335	-3.28881	-3.36347	-3.49269	-3.74941	-3.30418	-3.2793
H0YDT8	EMC7	ER membrane protein complex subunit 7	1.1368	1	1	8.3	1	20.885	-1.25919	-1.24759	-1.36262	-1.37639	-1.07442	-1.29709	-1.35018	-1.35096	-1.36504	-1.34265	-1.19557	-1.36729	-1.30312	-1.38819	-1.31849	-1.3136	-1.18305	-1.31379
H0YNB7	NDUFAF1	Complex I intermediate-associated protein 30, mitochondrial	4.2303	1	1	5.3	2	23.782	-2.04353	-2.08631	-2.0026	-2.14413	-2.11099	-2.04544	-2.16587	-2.07857	-2.10025	-1.92518	-2.18949	-2.16912	-1.88663	-2.14815	-2.02797	-2.06584	-2.19717	-2.13598
B0AZM4	AQR	Intron-binding protein aquarius	20.338	5	6	5	6	156.84	0.227762	0.366415	0.368679	0.320992	0.365896	0.264378	0.232576	0.255936	0.0943699	-0.329695	0.571693	0.355654	0.287622	0.199879	0.294479	0.150915	0.219345	0.599638
H3BSW0	LRRC57	Leucine-rich repeat-containing protein 57	4.3402	2	2	14.9	2	16.324	-1.85664	-1.96242	-2.1917	-1.7462	-1.66683	-1.77045	-2.04466	-1.89772	-1.92305	-1.59448	-1.9785	-1.96696	-1.86291	-2.1269	-1.97137	-1.74059	-2.15724	-1.76507
A0A024R9M9	CHP	Calcineurin B homologous protein 1	33.286	2	2	11.3	3	22.456	-0.743536	-0.818533	-0.81064	-0.768446	-0.764202	-0.873024	-0.791435	-0.813833	-0.93766	-0.692404	-0.98015	-0.797995	-0.6434	-0.753784	-0.813204	-0.682743	-0.999109	-0.773689
H0YK61	EMC4	ER membrane protein complex subunit 4	5.5842	2	2	28.2	2	8.3403	-2.18371	-1.92773	-1.86458	-2.17786	-2.05132	-1.98439	-2.01642	-1.81039	-1.86636	-2.30217	-1.96971	-2.02623	-1.92363	-2.10966	-2.09225	-2.10052	-1.97493	-2.07456
A0A024R9P0	CEP27	HAUS augmin-like complex subunit 2	2.796	1	1	6	1	26.933	-1.74988	-1.97355	-1.76759	-1.89796	-1.65884	-1.85579	-1.83315	-1.68303	-1.89429	-1.64494	-1.81475	-1.72549	-1.7184	-1.8883	-1.71956	-1.89278	-1.74582	-1.88165
H0YMB1	RMDN3	Regulator of microtubule dynamics protein 3	6.4585	1	1	5.6	1	34.038	-3.83908	-3.70022	-3.50956	-3.94644	-3.81717	-3.96683	-3.76479	-3.50033	-3.44005	-3.66203	-3.73063	-3.49219	-3.69952	-3.53868	-3.62957	-3.73107	-3.74686	-3.67543
A0A024R9R3	VPS18	Vacuolar protein sorting-associated protein 18 homolog	42.684	4	4	4.8	5	110.18	-1.30612	-1.17066	-0.970379	-1.5521	-1.36004	-1.31265	-1.29335	-1.06716	-1.10633	-1.57886	-0.985203	-1.31431	-1.35074	-1.22461	-1.10483	-1.40234	-1.31129	-1.36415
A0A024R9T6	hCG_17415	SLAIN motif-containing protein 2	20.163	3	3	7.6	4	62.543	-1.75375	-1.89873	-1.91903	-1.65637	-1.6282	-1.77025	-1.77726	-1.69932	-1.91032	-1.76609	-1.68269	-1.65398	-1.73662	-1.89068	-1.86334	-1.75364	-1.60712	-1.54284
A0A024R9U3	OCIAD1	OCIA domain-containing protein 1	53.489	6	6	25.7	9	27.626	1.94746	2.03458	2.12255	1.89856	1.93256	2.04049	1.92416	1.98612	2.1227	1.84038	1.9508	1.97414	2.0511	2.08286	2.17674	1.82041	1.99536	2.02551
Q7Z6Z7	HUWE1	E3 ubiquitin-protein ligase HUWE1	302.35	37	39	10.8	57	481.89	3.62469	3.69721	3.7638	3.68	3.65328	3.56914	3.60247	3.69712	3.69897	3.66414	3.62524	3.62152	3.62582	3.7266	3.75683	3.72009	3.64901	3.6199
D6RAA6	TMEM33	Transmembrane protein 33	12.754	6	6	25.7	12	25.223	2.47306	2.31824	2.36023	2.36952	2.39658	2.48773	2.38577	2.35958	2.36098	2.34303	2.32773	2.38566	2.57137	2.41136	2.42576	2.29842	2.39359	2.47181
B2R745	SLC30A9	Zinc transporter 9	2.7115	2	2	4.2	2	63.482	-2.75019	-2.56664	-2.55416	-2.90168	-2.85898	-2.87953	-2.69773	-2.49807	-3.24883	-3.68508	-2.66486	-2.82984	-2.54049	-2.79885	-2.52343	-3.12617	-3.21003	-2.65282
P10636-3	MAPT	Microtubule-associated protein tau	17.004	6	6	24.4	8	32.944	0.917395	0.965477	1.07064	0.758699	1.01581	0.681713	0.891932	0.982388	0.798512	0.738428	0.383482	0.730402	1.0181	0.907215	1.06472	0.832039	0.368071	0.703232
A0A6I8PS19	GNL3L	Guanine nucleotide-binding protein-like 3-like protein	2.2757	1	1	1.6	2	58.012	-0.186323	-0.36561	-0.326494	-0.133959	-0.131329	-0.1924	-0.0907135	-0.238138	-0.396578	-0.0112534	-0.23325	-0.287998	0.0256424	-0.157663	-0.170227	-0.139442	-0.173332	-0.266264
Q9UNF1	MAGED2	Melanoma-associated antigen D2	164.73	9	9	20.3	11	64.953	0.444042	0.542824	0.462732	0.722309	0.697269	0.511173	0.359583	0.553276	0.797998	0.745226	0.475441	0.463308	0.52911	0.517672	0.574566	0.590649	0.598738	0.554419
A0A024R9Z0	NDUFA4	Cytochrome c oxidase subunit NDUFA4	18.918	5	5	55.6	8	9.3697	2.2038	2.33415	2.33636	2.39485	2.50609	2.65448	2.1954	2.37631	2.30245	2.47511	2.59382	2.64932	2.29147	2.48993	2.43869	2.39677	2.53636	2.63441
A0A024RA24	FLJ20323	WD repeat-containing protein mio	1.8601	1	1	1.5	2	98.583	-3.18612	-2.96949	-2.96688	-2.875	-2.90158	-2.95917	-2.90433	-2.85606	-3.57582	-3.69583	-2.72117	-2.88321	-2.83871	-3.08594	-2.76516	-3.08806	-3.15629	-2.66011
A0A024RA36	KIAA0241	Late secretory pathway protein AVL9 homolog	4.0205	1	1	1.5	1	71.947	-4.88299	-4.02867	-4.27846	-4.28723	-4.20489	-3.97706	-4.36377	-4.71375	-3.96346	-4.48014	-3.81831	-3.89832	-5.21005	-4.19201	-4.52068	-4.21795	-4.32062	-4.37595
H7C0X5	CPVL	Probable serine carboxypeptidase CPVL	2.1096	1	4	21.7	1	21.076	-1.27358	-1.17829	-1.23451	-1.23484	-1.40689	-1.13159	-1.15002	-1.2474	-1.27182	-1.458	-1.15866	-1.34056	-1.19613	-1.13315	-1.37165	-1.48793	-1.221	-1.13884
B7Z4K8	BZW2	Basic leucine zipper and W2 domain-containing protein 2	56.641	18	19	41	33	45.308	4.3371	4.2155	4.21922	4.36415	4.24555	4.41671	4.24091	4.22672	4.28187	4.47865	4.32344	4.41729	4.31363	4.17577	4.27402	4.37271	4.46176	4.52883
H7C0Y6	ANLN	Actin-binding protein anillin	1.6814	1	1	13	1	7.1516	-3.69493	-3.825	-3.88492	-4.09661	-3.76502	-3.87961	-3.67812	-3.76577	-3.97677	-4.15925	-3.95326	-4.08447	-4.19114	-3.58466	-4.09242	-4.00212	-3.80072	-3.95144
Q53GF5	PSMA2	Proteasome subunit alpha type	43.562	4	4	18.4	5	25.84	-0.425655	-0.509092	-0.603157	-0.131491	-0.172857	-0.212164	-0.344492	-0.406254	-0.443081	-0.344444	-0.144842	-0.205626	-0.360186	-0.323639	-0.53282	-0.143156	-0.0568199	0.947201
A0A2R8YEB7	CDK13	Cyclin-dependent kinase 13	2.8264	1	2	14.7	1	16.387	-2.7891	-2.74207	-2.91669	-3.16352	-3.00242	-3.16819	-2.56984	-3.00446	-2.99438	-3.04748	-2.97347	-3.20719	-2.75897	-2.78873	-2.95973	-3.0795	-2.94851	-3.3921
P31937	HIBADH	3-hydroxyisobutyrate dehydrogenase, mitochondrial	17.062	4	4	20.5	5	35.329	-1.50531	-1.36717	-1.22469	-1.51761	-1.26485	-1.26143	-1.31137	-1.20388	-1.24672	-1.33849	-1.23797	-1.24324	-1.0654	-1.27339	-1.07424	-1.43924	-1.26575	-1.26694
A0A090N7U2	NT5C3	5-nucleotidase	4.7719	3	3	11.2	3	32.558	-1.73465	-1.82991	-1.58395	-1.77518	-1.71104	-1.68205	-1.7935	-1.65973	-1.77633	-1.79068	-1.85357	-1.64412	-1.54516	-1.62618	-1.43259	-1.90418	-1.62074	-1.59933
A0A024RAA5	CDC42	Cell division control protein 42 homolog	23.71	6	7	41.4	17	21.258	2.9342	2.97693	3.04634	2.97351	2.86183	2.80583	3.05143	2.97946	2.8943	3.00169	2.74837	2.79797	2.85878	2.75559	2.83718	2.8418	2.78164	2.7191
B4DKB2	ECE1	Endothelin-converting enzyme 1	17.756	2	2	4.3	2	83.573	-2.72575	-2.78968	-2.68379	-2.64736	-2.68062	-2.78376	-2.65511	-2.56644	-2.73642	-2.64918	-2.86622	-2.84463	-2.65974	-2.71247	-2.56697	-2.70151	-2.89013	-2.53796
A0A024RAC0	LUZP1	Leucine zipper protein 1	8.6966	4	4	4.1	5	120.3	-1.81308	-1.61891	-1.58645	-1.61411	-1.83653	-1.77013	-1.72848	-1.76846	-1.84803	-1.58098	-1.67258	-1.75868	-1.9675	-1.74625	-2.00835	-1.74779	-1.783	-1.58765
Q9P258	RCC2	Protein RCC2	313.29	21	21	44.8	47	56.084	4.97416	4.89835	4.8493	5.08196	5.01368	4.98166	4.92496	4.89951	4.907	5.14378	5.0314	4.98506	4.96306	4.88966	4.85761	5.10201	5.02289	5.00116
A0A024RAC6	TCEB3	Transcription elongation factor B polypeptide 3	25.454	5	5	8	5	87.229	-0.189945	-0.245794	-0.372894	-0.329556	-0.306479	-0.139177	-0.312082	-0.355383	-0.313953	-0.172106	-0.164177	-0.222265	-0.319414	-0.442183	-0.517254	-0.355074	-0.211082	-0.192711
A0A0C4DGS1	DDOST	Dolichyl-diphosphooligosaccharide--protein glycosyltransferase 48 kDa subunit	98.896	11	11	25.1	19	48.799	3.72483	3.79861	3.78125	3.95683	3.96697	4.13608	3.70606	3.70878	4.11201	4.13523	4.07716	4.11029	3.5875	3.54637	3.66846	4.0292	4.11318	4.07732
Q9UKD2	MRTO4	mRNA turnover protein 4 homolog	47.209	9	9	36	14	27.56	2.75176	2.56895	2.53474	2.81537	2.75764	2.67953	2.69542	2.63465	2.50916	2.79973	2.57611	2.65385	2.89375	2.67348	2.64855	2.67653	2.6685	2.65762
B7Z6Y2	BIN1	Myc box-dependent-interacting protein 1	57.039	6	6	20.8	12	43.165	1.44916	1.16224	1.12119	0.955814	0.995123	1.01188	1.44277	1.15784	0.986092	0.799908	0.840567	1.04867	1.58445	1.08767	1.17032	0.960648	0.764835	0.93022
P61158	ACTR3	Actin-related protein 3	99.603	15	15	43.1	25	47.371	2.9446	2.8382	2.73865	2.88294	2.92791	2.87553	2.8195	2.79374	2.79475	2.96018	3.062	2.87216	2.91703	2.81161	2.71032	2.87726	3.02074	2.85336
Q92552-2	MRPS27	28S ribosomal protein S27, mitochondrial	9.3866	4	4	12.9	5	49.149	-1.03099	-1.0718	-1.13011	-0.926151	-0.940378	-0.919594	-1.07488	-1.02916	-0.961763	-0.800655	-0.9121	-0.930414	-0.962042	-1.1646	-1.13005	-0.966776	-0.718029	-0.90905
A0A2R8YFI2	COL4A3BP	Collagen type IV alpha-3-binding protein	96.947	9	9	25.7	9	35.381	0.508146	0.703472	0.772799	0.548538	0.180508	0.260509	0.59375	0.700975	0.673872	0.586052	0.333408	0.197142	0.563492	0.74349	0.719494	0.54365	0.28833	0.221867
A0A024RAJ7	GFM2	Ribosome-releasing factor 2, mitochondrial	3.9721	2	2	2.3	3	81.199	-0.313868	-0.394329	-0.275406	-0.347874	-0.358919	-0.279757	-0.375088	-0.444	-0.48613	-0.277241	-0.156515	-0.266171	-0.381334	-0.258091	-0.503466	-0.500385	-0.26663	-0.205765
E9PF17	VCAN	Versican core protein	13.514	5	5	3.4	6	176.83	1.41883	1.48249	1.72533	1.22945	0.822325	1.10095	1.3493	1.45331	1.6785	1.2294	1.18595	1.03887	1.27658	1.30423	1.41385	1.03639	1.32633	1.10141
A0A024RAM0	TNPO1	Transportin-1	146.92	16	22	27.6	34	102.35	3.60272	3.62393	3.58494	3.66636	3.69387	3.47094	3.56413	3.6445	3.64412	3.7198	3.61693	3.57394	3.65665	3.67298	3.74059	3.76359	3.63171	3.45831
A0A024RAM4	MAP1B	Microtubule-associated protein 1B	323.31	76	79	39.8	157	270.62	6.2252	6.34071	6.44072	6.2664	6.28401	6.07392	6.20582	6.34946	6.39633	6.19351	6.1102	6.10454	6.2517	6.31839	6.41784	6.19399	6.09701	6.03254
A0A7P0Z481	HMGCR	3-hydroxy-3-methylglutaryl coenzyme A reductase	2.3066	1	1	1.4	1	95.994	-4.61981	-4.88224	-5.58438	-4.63627	-4.67628	-5.24911	-4.98217	-4.859	-5.03019	-4.70455	-5.78223	-5.45155	-4.20452	-4.46461	-5.02862	-4.76973	-5.669	-4.83673
A0A024RAQ8	XRCC4	DNA repair protein XRCC4	4.5229	4	4	12.5	4	38.286	-1.16521	-1.10043	-1.31673	-1.01376	-0.90777	-1.03132	-1.09353	-1.33753	-1.1795	-1.08808	-0.74592	-0.982693	-1.06799	-1.15401	-1.514	-1.08701	-0.958755	-0.815836
Q53GJ1	E4-DBP	Probable ATP-dependent RNA helicase DDX47	84.061	8	8	21.7	10	49.881	1.35168	1.2532	1.23229	1.37971	1.29526	1.28911	1.31139	1.1727	1.21282	1.34901	1.22096	1.17817	1.49755	1.23491	1.20922	1.16283	1.24628	1.1696
A0A024RAV0	BCAT1	Branched-chain-amino-acid aminotransferase	57.637	8	8	25.1	12	42.966	2.71613	2.57057	2.65233	2.57631	2.61161	2.41875	2.6823	2.63837	2.66013	2.6398	2.21412	2.45131	2.84939	2.56198	2.69376	2.55087	2.27731	2.52137
A0A024RAV2	RECQL	ATP-dependent DNA helicase Q1	21.214	11	11	16	19	73.457	2.31907	2.25437	2.29543	2.38066	2.39726	2.52726	2.30462	2.27659	2.25491	2.36275	2.43905	2.50698	2.35863	2.31255	2.25775	2.35887	2.49915	2.54161
A0A8I5KUB5	KRAS	GTPase KRas	7.6043	1	4	40.2	1	14.191	-1.06542	-1.08814	-1.06433	-1.06644	-1.01237	-1.42506	-1.08933	-0.895697	-1.15641	-0.97238	-1.86091	-1.47999	-0.886797	-1.08698	-0.826269	-1.09093	-1.68322	-1.64641
F5H872	MED21	Mediator of RNA polymerase II transcription subunit 21	5.6548	1	1	11.3	1	17.278	-3.38808	-3.67626	-3.56784	-3.70986	-3.4397	-3.78369	-3.62088	-3.31736	-3.50452	-3.55806	-3.9594	-3.77252	-3.429	-3.51549	-3.41032	-3.55684	-3.69345	-3.49408
B4DMD3	WBP11	WW domain-binding protein 11	26.313	7	7	11.7	11	64.907	1.41133	1.6164	1.63474	1.40104	1.39479	1.50927	1.4767	1.56594	1.5431	1.2171	1.59575	1.48548	1.2673	1.5426	1.43756	1.37748	1.53918	1.53598
A0A8V8TRE5	PLEKHA5	Pleckstrin homology domain-containing family A member 5	2.2454	1	1	2.8	1	65.751	-3.65957	-3.76006	-3.6776	-3.80771	-3.72553	-3.76727	-3.53591	-3.60718	-3.89962	-3.91434	-3.5003	-3.73085	-3.49469	-3.57642	-3.66712	-3.95062	-3.53228	-3.37165
P09651	HNRNPA1	Heterogeneous nuclear ribonucleoprotein A1	271.14	16	20	53.8	61	38.746	5.83102	5.74294	5.70955	5.84725	5.83835	5.70067	5.78367	5.78237	5.754	5.76633	5.62102	5.70748	5.90558	5.47762	5.80296	5.76535	5.65995	5.69438
D6RA78	SMUG1	Single-strand selective monofunctional uracil DNA glycosylase	16.931	1	1	9.9	1	19.205	-2.65403	-2.82017	-2.70584	-2.70584	-2.83062	-2.84471	-2.75704	-2.84103	-2.68033	-2.49364	-2.77714	-2.84498	-2.61014	-2.86509	-2.73625	-2.8215	-2.90104	-2.76995
A0A024RB09	RAB5B	Ras-related protein Rab-5B	9.5576	1	4	20.5	2	23.707	-2.223	-1.80949	-1.69188	-2.20723	-1.89426	-1.92886	-1.9446	-1.71176	-1.90715	-2.79462	-1.54284	-1.87205	-2.91079	-1.71785	-1.69141	-2.13613	-1.79833	-1.94086
A0A024RB14	RPS26	40S ribosomal protein S26	23.357	5	5	48.7	10	13.015	2.67276	2.32682	2.3259	2.98055	2.87614	2.87846	2.8052	2.67487	2.38095	2.88229	2.81815	2.91221	2.90431	2.70962	2.78188	2.85898	2.82515	2.79086
B3KY56	FAM62A	Extended synaptotagmin-1	31.412	7	7	7.9	8	117.39	0.980526	0.98551	0.877558	1.051	1.01913	1.00447	0.961813	0.946501	0.901129	0.912506	0.951645	0.950539	0.906534	0.767399	0.807741	0.9498	0.966198	1.09197
Q59G16	SMARCC2	SWI/SNF complex subunit SMARCC2	128.87	11	16	16.3	15	127.38	2.05511	2.201	2.17846	2.01007	2.05611	2.07263	2.11767	2.11964	2.11231	1.98604	2.10922	2.07271	2.08339	2.12413	2.13576	2.00966	2.06045	2.056
A0A024RB27	hCG_24991	Ras-related protein Rab-13	6.532	1	3	15.8	2	22.745	-1.31026	-1.7194	-1.53154	-1.44906	-1.49179	-1.40411	-1.35755	-1.43288	-1.69511	-1.33908	-1.761	-1.55063	-1.39099	-1.52769	-1.40368	-1.44956	-1.18948	-1.39211
A0A024RB32	PTGES3	Prostaglandin E synthase 3	192.13	9	9	55.6	21	18.697	4.06041	3.97156	4.02139	4.45	4.18285	4.23111	4.09479	4.03639	3.9298	4.55951	4.33724	4.21253	4.20412	4.02349	3.94132	4.32199	4.48535	4.45235
F8VZJ2	NACA	Nascent polypeptide-associated complex subunit alpha	77.056	6	6	56.6	26	15.016	3.52003	3.36182	3.21511	3.39861	3.41275	3.25593	3.41212	3.41095	3.26241	3.57681	3.11158	3.25474	3.5651	3.18833	3.30354	3.38866	3.22339	3.17715
A0A024RB62	METTL1	tRNA (guanine-N(7)-)-methyltransferase	23.912	2	2	8.6	3	34.092	-1.60572	-1.82226	-1.78192	-1.77214	-1.94866	-1.79112	-1.70351	-1.74956	-1.76285	-1.62043	-1.89329	-1.7626	-1.66711	-1.77585	-1.75727	-1.90351	-1.84614	-1.91423
Q53FU3	COPZ1	Coatomer subunit zeta-1	31.282	5	5	39.5	12	20.267	1.18634	1.02337	1.07076	1.01751	0.986294	0.942703	1.11528	1.13133	1.05277	0.982929	0.834747	0.910172	1.25308	1.04962	1.18609	0.938475	0.937969	0.865021
O75390	CS	Citrate synthase, mitochondrial	55.651	9	10	21.2	25	51.712	3.78599	3.70261	3.60636	3.91597	3.93185	4.04348	3.74455	3.71537	3.87924	3.98581	4.12968	4.11857	3.77896	3.61408	3.6749	3.94944	4.20587	4.13677
A0A024RB76	C12orf31	Protein LLP homolog	3.6415	2	2	21.7	2	15.225	-1.74148	-1.88357	-1.79415	-1.66698	-1.57088	-1.53948	-1.47397	-1.63198	-1.84119	-1.32265	-1.75682	-1.67034	-1.53969	-1.72216	-1.71051	-1.43977	-1.77041	-1.81672
A0A024RB77	CDK2	Cyclin-dependent kinase 2	14.368	5	7	26.8	5	33.929	0.960258	0.833118	0.676992	1.00828	0.847355	0.781071	0.937998	0.919081	0.688911	0.929077	0.840178	0.818916	1.13383	0.751558	0.697016	0.854105	1.01005	0.967512
A0A024RB85	PA2G4	Proliferation-associated protein 2G4	178.91	23	23	57.9	58	43.786	5.28606	5.24147	5.17541	5.40744	5.31562	5.30727	5.28594	5.25372	5.22306	5.39109	5.28521	5.30261	5.30382	5.18409	5.13189	5.31989	5.25475	5.26849
P61224	RAP1B	Ras-related protein Rap-1b	24.075	3	8	35.3	13	20.825	2.87219	2.84566	2.94473	2.68109	2.67217	2.7256	2.96887	2.94616	2.85781	2.70333	2.73394	2.74586	2.99954	2.87391	2.97807	2.73601	2.73261	2.66575
A0A0C4DGI8	DTX3	Probable E3 ubiquitin-protein ligase DTX3	4.2463	1	1	5.2	2	20.948	-2.25602	-2.12533	-2.38565	-2.37764	-2.36685	-2.25839	-2.34182	-2.11021	-2.30131	-2.18242	-2.18198	-2.20719	-2.5533	-2.3068	-2.36139	-2.28075	-2.34617	-2.35881
P34897	SHMT2	Serine hydroxymethyltransferase, mitochondrial	149.14	20	20	39.1	35	55.992	4.0296	4.09954	4.19302	4.04195	3.8882	4.13092	3.99729	4.06421	4.32813	4.07821	4.18895	4.10823	4.03725	4.08059	4.14565	4.00118	4.10246	4.04616
Q9UL25	RAB21	Ras-related protein Rab-21	16.039	7	7	28.4	8	24.347	0.284075	0.0900078	0.0436134	0.287724	0.248043	0.292431	0.162407	0.21422	0.173538	0.263721	0.177599	0.151335	0.329876	0.10643	0.162245	0.276085	0.0811939	0.210985
A0A024RBB5	CSRP2	Cysteine and glycine-rich protein 2	22.58	3	3	19.7	3	20.954	-1.9681	-1.88646	-2.09081	-1.87104	-1.90987	-2.05097	-1.95059	-1.8671	-2.27395	-1.85732	-1.69073	-2.08273	-1.83377	-1.95027	-2.10651	-1.95048	-1.55563	-2.01279
F8VYH9	CDK4	Cyclin-dependent kinase 4	19.359	3	4	27.1	5	18.685	0.442457	0.42886	0.539444	0.38838	0.414495	0.422956	0.357033	0.464355	0.461447	0.41309	0.284592	0.447657	0.489944	0.260601	0.479416	0.381241	0.46382	0.512638
P55209	NAP1L1	Nucleosome assembly protein 1-like 1	47.983	2	8	29.7	12	45.374	3.98201	3.83119	3.73846	3.81892	3.71654	3.463	3.88203	3.83547	3.7966	3.9864	3.29454	3.46595	4.00455	3.71331	3.84898	3.85438	3.51673	3.37118
F5H4C6	GNS	N-acetylglucosamine-6-sulfatase	10.89	1	1	4.9	1	28.349	-2.27632	-2.43192	-2.34346	-2.00425	-1.83885	-2.14236	-2.27865	-2.23851	-2.28252	-2.02013	-2.10718	-2.03694	-2.04127	-2.31159	-2.08069	-2.2308	-2.16446	-2.2038
P20020-1	ATP2B1	Plasma membrane calcium-transporting ATPase 1	35.041	4	4	4.3	7	138.75	-1.91833	-1.94525	-2.05088	-2.2592	-1.9447	-1.83019	-1.97236	-1.97337	-2.02227	-2.22226	-1.85113	-1.85178	-1.96558	-1.98138	-2.05258	-2.09959	-1.88109	-1.77922
A0A024RBD0	NUDT4	Diphosphoinositol polyphosphate phosphohydrolase 2	34.449	2	3	26.1	4	20.306	-1.91809	-1.80018	-1.68321	-2.10235	-2.09637	-2.08844	-1.8792	-1.7292	-1.93453	-1.98995	-2.14721	-2.16258	-2.01814	-1.81349	-1.71685	-2.01114	-2.10752	-2.15275
F8VQF4	CNOT2	CCR4-NOT transcription complex subunit 2	0.96953	1	1	11.1	1	15.746	-2.42574	-2.55191	-2.40353	-2.59424	-2.46788	-2.46638	-2.55649	-2.51209	-2.38462	-2.39207	-2.68097	-2.26077	-2.401	-2.6163	-2.47046	-2.51633	-2.65518	-1.76198
Q05CT8	NEDD1	Protein NEDD1	35.553	1	1	3.9	1	57.505	-4.54482	-4.31714	-4.36695	-4.48714	-4.62182	-4.47167	-4.51515	-4.32088	-4.38708	-5.22464	-4.31949	-4.48328	-4.57847	-4.40998	-4.44267	-4.43111	-4.56904	-4.75714
A0A024RBE7	TMPO	Lamina-associated polypeptide 2, isoforms beta/gamma	112.03	3	15	46.9	14	50.67	2.83204	2.88462	2.86971	2.96621	3.01068	2.9159	2.84949	2.87176	2.9096	3.05184	2.8758	2.87709	2.84691	2.87565	2.83252	2.90271	2.90429	2.86085
Q8NCF7	SLC25A3	Phosphate carrier protein, mitochondrial	39.24	9	9	24.4	17	39.932	2.93892	3.1735	3.1479	3.37463	3.49851	3.52179	2.89084	3.00857	3.31082	3.46147	4.14907	3.50814	2.97712	3.07021	3.0612	3.40705	4.00122	3.45198
A0A994J7L5	SYT1	Synaptotagmin-1	29.861	4	4	11.2	4	41.738	0.310427	0.253687	0.230032	0.136204	0.292486	0.295361	0.216324	0.221945	0.183546	0.142859	0.0658684	0.174906	0.278742	0.253616	0.170488	0.109173	0.142014	0.19998
F8VSL3	NFYB	Nuclear transcription factor Y subunit beta	30.26	2	2	8.2	2	22.957	-2.38138	-2.39079	-2.65864	-2.25794	-2.37905	-2.35729	-2.43446	-2.50092	-2.38618	-2.13088	-2.52597	-2.42505	-2.4263	-2.53009	-2.46896	-2.32731	-2.55128	-2.54788
F5H6Z0	CDK17	Cyclin-dependent kinase 17	1.7226	1	2	4.3	1	53.533	-3.45021	-3.5691	-3.90276	-3.55677	-3.50532	-3.4072	-3.53541	-3.59229	-3.46995	-3.33138	-3.50934	-3.65253	-3.5435	-3.70874	-3.84674	-3.26353	-3.50355	-3.58694
A0A024RBH2	CKAP4	Cytoskeleton-associated protein 4	323.31	22	22	44	31	66.022	3.98347	4.08345	4.14706	3.99264	3.95695	4.14494	3.99524	4.07996	4.23048	4.03213	4.15931	4.13331	4.05143	4.0413	4.13945	3.95821	4.18946	4.18723
B4DNL1	PWP1	Periodic tryptophan protein 1 homolog	18.34	8	8	17.7	10	45.812	1.44143	1.38486	1.3346	1.47644	1.44567	1.39614	1.51192	1.44503	1.25165	1.44923	1.54002	1.44758	1.54137	1.5725	1.34622	1.37601	1.50141	1.64234
A0A024RBH7	TMPO	Lamina-associated polypeptide 2, isoforms beta/gamma	2.8176	1	13	47.2	1	38.737	-3.40607	-3.53305	-3.32305	-3.80796	-3.49289	-3.0493	-4.02847	-3.31805	-3.11926	-3.96256	-3.07885	-2.80047	-3.80683	-3.0651	-3.3488	-3.68802	-3.48408	-2.78373
Q9ULV4-3	CORO1C	Coronin-1C	59	12	13	22.6	20	58.947	3.70662	3.74846	3.59554	3.88087	3.82939	3.92666	3.58033	3.5766	3.92659	3.89323	4.03178	3.90671	3.54694	3.61013	3.43505	3.8773	3.93296	3.88866
A0A024RBI8	GIT2	ARF GTPase-activating protein GIT2	1.4338	1	2	6.3	1	37.232	-1.52754	-1.38171	-1.31991	-1.64439	-1.66462	-1.59041	-1.51831	-1.26735	-1.55636	-1.65829	-1.36728	-1.52454	-1.28706	-1.29426	-1.35444	-1.73195	-1.53811	-1.29665
H0YIR4	IFT81	Intraflagellar transport protein 81 homolog	1.7348	1	1	9.6	1	12.307	-3.49294	-3.44363	-3.54758	-3.95585	-3.81083	-3.32602	-3.47718	-3.60669	-3.49651	-3.43727	-3.27281	-3.24625	-3.71291	-3.26633	-3.32954	-3.57641	-3.2162	-3.33253
B3KMP2	ANAPC7	Anaphase-promoting complex subunit 7	10.342	4	4	8.5	6	56.313	-0.0214424	0.0703735	-0.170578	0.131655	0.112158	0.205431	-0.0699768	-0.149506	0.103477	0.247879	0.319649	0.208086	0.127157	0.0811749	-0.293097	0.174921	0.0623608	0.126303
Q8TBK5	RPL6	60S ribosomal protein L6	110.29	16	16	48.3	31	32.741	5.22163	5.13268	5.06004	5.21211	5.14941	5.1585	5.23796	5.1596	5.02331	5.21878	5.16828	5.12537	5.30395	5.10043	4.97974	5.09079	5.16097	5.08094
A0A024RBK4	TRAFD1	TRAF-type zinc finger domain-containing protein 1	15.168	4	4	7.6	5	64.84	-1.95004	-1.77952	-1.642	-1.97781	-1.91394	-1.87957	-1.95909	-1.81332	-2.04671	-2.68038	-1.67321	-1.82316	-2.09338	-1.94393	-1.92235	-2.03151	-1.68627	-1.64692
Q16881	TXNRD1	Thioredoxin reductase 1, cytoplasmic	253.15	18	18	36.1	30	70.905	3.6798	3.62016	3.66156	3.55829	3.42768	3.37315	3.71956	3.72676	3.43901	3.37512	3.55836	3.45166	3.79722	3.72166	3.74297	3.43792	3.6841	3.6529
F8VZ97	SDSL	Serine dehydratase-like	2.1011	1	1	34.5	1	3.2166	-5.35998	-5.3245	-5.07287	-5.44044	-5.2747	-4.75142	-5.1617	-4.95364	-5.40561	-6.01735	-5.11243	-4.78511	-5.70988	-4.96311	-5.11255	-6.06878	-5.02592	-4.85395
Q9UEG9	COX6A1	Cytochrome c oxidase subunit 6A, mitochondrial	19.997	1	1	33.7	2	9.7499	-1.26734	-1.18689	-1.06829	-1.17233	-0.876986	-0.972481	-0.979666	-0.994793	-0.892771	-0.804186	-0.993391	-0.949638	-1.07101	-1.21527	-1.10493	-0.7906	-0.653185	-0.894945
A0A024RBP2	PPP1CC	Serine/threonine-protein phosphatase	8.7751	2	13	48	3	36.983	0.323446	0.34947	0.397076	0.370178	0.244852	0.236706	0.445751	0.475573	0.228231	0.34889	0.248514	0.210974	0.571117	0.411098	0.382103	0.174189	0.201422	0.369499
F5GZ00	CAMKK2	Calcium/calmodulin-dependent protein kinase kinase 2	1.3757	1	1	2	1	38.616	-3.13297	-3.19857	-3.00274	-3.6159	-3.36276	-3.74185	-3.30615	-3.00465	-3.11017	-3.45126	-3.7887	-3.62066	-3.30092	-3.36132	-3.14379	-3.43805	-3.58296	-3.78659
F5H145	OGFOD2	2-oxoglutarate and iron-dependent oxygenase domain-containing protein 2	1.8295	1	1	9.4	1	17.534	-4.10173	-3.5596	-3.51633	-3.22309	-3.18022	-3.0197	-4.02525	-3.72795	-3.51168	-3.62545	-2.81777	-3.08368	-4.41413	-3.83614	-4.14391	-3.26134	-3.10835	-3.11359
F8VVL1	DENR	Density-regulated protein	32.202	5	5	43.1	5	17.77	0.843019	1.01842	1.11097	0.876322	0.955082	0.937347	1.03812	1.10799	0.945339	0.644491	1.06245	0.950708	0.72369	1.09793	1.13886	0.952036	1.01586	0.955009
F5H5U2	DDX55	ATP-dependent RNA helicase DDX55	7.1024	4	4	6.2	4	65.19	-2.09453	-2.10368	-2.2081	-1.79412	-1.98962	-1.98011	-2.28264	-2.10813	-2.05532	-1.67574	-2.13866	-2.15761	-2.23175	-2.24581	-1.96049	-1.95604	-1.95402	-2.04986
P05388	RPLP0	60S acidic ribosomal protein P0	82.528	11	11	44.5	18	34.273	4.79052	4.66797	4.62585	4.69251	4.68189	4.65625	4.7625	4.70399	4.59786	4.68817	4.55999	4.60741	4.86606	4.6857	4.67572	4.59864	4.74499	4.73861
F5H5E8	SCARB1	Scavenger receptor class B member 1	1.7552	1	1	5.5	2	16.562	-0.769112	-0.635035	-0.586266	-0.864351	-0.936119	-0.926401	-0.752123	-0.709007	-0.741779	-0.852144	-0.806004	-0.941202	-0.639149	-0.579432	-0.725073	-0.898268	-1.07574	-1.05746
A0A024RBS6	PUS1	tRNA pseudouridine synthase	14.287	7	7	23.7	8	37.831	0	0.0451927	-0.0959187	0.0404472	-0.0475254	0.0205669	0.00518417	0.0370827	0.00648689	-0.0236244	-0.0121937	0.0201721	-0.0040207	0.00273323	-0.0509491	0.0321064	0.0211048	-0.0364494
A0A024RBT2	DIABLO	Diablo homolog, mitochondrial	83.113	7	7	39.8	7	18.919	2.0094	2.12893	2.07134	2.124	2.10072	1.99133	2.08031	2.05569	1.93745	1.7375	2.06367	2.00161	2.17656	1.92704	2.07004	1.84202	1.82668	2.13599
A0A024RBV5	RAB9A	Ras-related protein Rab-9A	1.8937	2	2	10	3	22.837	-2.39796	-2.20071	-2.20803	-2.45029	-2.38915	-2.25654	-2.23762	-2.29571	-2.24532	-2.28701	-2.12142	-2.16489	-2.48275	-2.20914	-2.21754	-2.31689	-2.20374	-2.08671
A0A804HJZ5	TBL1X	F-box-like/WD repeat-containing protein TBL1X	3.3477	1	3	8	2	47.573	-2.21787	-2.15274	-2.30957	-2.31114	-2.24899	-2.30112	-2.4085	-2.26763	-2.25658	-2.47625	-2.23581	-2.37721	-2.28556	-2.24622	-2.25664	-2.3886	-2.21182	-2.37911
A0A024RBX2	FAM51A1	Gem-associated protein 8	11.434	1	1	5	2	28.636	-2.2117	-2.05729	-2.13291	-2.28928	-2.30678	-2.28603	-2.25395	-2.24759	-2.38892	-2.25529	-2.18808	-2.34817	-2.16093	-2.23563	-2.34436	-2.24495	-2.33622	-2.15094
A0A024RBX6	PIR	Pirin	14.385	7	7	25.9	8	32.113	1.93173	1.99509	2.02152	1.86087	1.90528	1.97302	1.94653	1.955	1.9979	1.86756	2.09284	1.92769	1.96574	1.96	1.81536	1.89694	2.1052	1.94485
P08559-4	PDHA1	Pyruvate dehydrogenase E1 component subunit alpha, somatic form, mitochondrial	14.2	8	8	16.4	13	47.579	1.67052	1.75769	1.75208	1.62468	1.74407	1.79	1.7165	1.7548	1.74322	1.58678	1.74009	1.79373	1.76054	1.80889	1.75591	1.66982	1.70556	1.75539
P53701	HCCS	Cytochrome c-type heme lyase	6.7267	2	2	9.3	3	30.601	-1.53544	-1.59439	-1.41845	-1.66756	-1.68052	-1.67028	-1.47144	-1.30396	-1.64701	-1.75885	-1.84856	-1.83266	-1.15031	-1.35876	-1.1722	-1.7249	-1.66365	-1.73804
Q9NRF8	CTPS2	CTP synthase 2	6.9423	5	6	10.1	6	65.677	-0.264231	-0.0633354	0.0329704	-0.000669479	-0.0249119	0.0872326	-0.200825	0.0330658	-0.0262432	-0.0092926	0.38446	0.0735455	-0.356691	0.0876694	0.0589447	-0.0233154	0.6077	0.400816
A0A024RC33	MAPRE2	Microtubule-associated protein RP/EB family member 2	9.3315	4	6	19	6	37.031	0.118942	0.109846	-0.11681	-0.0590076	-0.0705624	-0.202215	0.0611763	-0.144756	-0.114424	-0.0722313	-0.261246	-0.282394	-0.0138454	-0.0993404	-0.371586	0.00627518	-0.34947	-0.22196
A0A0C4DGQ6	RPRD1A	Regulation of nuclear pre-mRNA domain-containing protein 1A	43.407	3	4	18.7	4	32.916	-3.28191	-3.39665	-3.39779	-2.98471	-3.04846	-3.25718	-3.48798	-3.62903	-3.18698	-3.16218	-3.27624	-3.11545	-3.19681	-3.44874	-3.46267	-3.00019	-3.25651	-3.11025
C9J126	CDH2	Cadherin-2	18.497	6	6	8.4	9	90.672	-0.498156	-0.512835	-0.522152	-0.530968	-0.53274	-0.611103	-0.396694	-0.433002	-0.636061	-0.681252	-0.425922	-0.562901	-0.40621	-0.460703	-0.541428	-0.521114	-0.568743	-0.48274
A0A024RC59	MFGE8	Lactadherin	5.4882	2	2	5.4	2	37.523	-2.03591	-1.91337	-1.92975	-2.1614	-1.91893	-1.95852	-2.07273	-2.14445	-2.09046	-2.06194	-1.82958	-2.05949	-1.84804	-2.00209	-2.06365	-1.98562	-2.02124	-1.94498
A0A024RC62	AP3S2	AP-3 complex subunit sigma-2	4.2912	2	2	10.9	2	22.017	-1.80229	-1.76302	-1.71796	-2.03099	-1.86088	-1.9259	-1.71251	-1.71041	-1.66798	-2.10825	-2.19602	-1.74899	-1.87912	-1.8215	-1.71102	-2.03201	-1.96381	-1.79115
P46940	IQGAP1	Ras GTPase-activating-like protein IQGAP1	240.93	35	36	24.1	49	189.25	3.61974	3.55819	3.60677	3.54954	3.47962	3.53143	3.6063	3.60746	3.55842	3.63536	3.50138	3.53323	3.64314	3.54328	3.62212	3.52984	3.54361	3.53202
A0A024RC67	PRC1	Protein regulator of cytokinesis 1	11.998	4	4	5.6	5	71.664	0.747049	0.678886	0.614151	0.668837	0.638805	0.474791	0.826078	0.807222	0.421095	0.698355	0.349321	0.458895	0.936987	0.617386	0.722803	0.567255	0.58683	0.575054
A0A024RC75	CHD2	Chromodomain-helicase-DNA-binding protein 2	7.8051	3	4	2.6	3	200.56	-0.733467	-0.676003	-0.657385	-0.813087	-0.755857	-0.869589	-0.767342	-0.668736	-0.718298	-0.762913	-0.828011	-0.850342	-0.675655	-0.725307	-0.678614	-0.782381	-0.85235	-0.856342
H0YNX5	SEC11A	Signal peptidase complex catalytic subunit SEC11	2.6716	1	1	8.5	2	11.986	1.24893	0.994967	0.979942	1.45016	1.45504	1.49692	1.17743	1.16163	1.32799	1.56571	1.32578	1.42559	1.28262	1.04295	1.14507	1.3873	1.43535	1.42835
A0A0J9YX88	PHRF1	PHD and RING finger domain-containing protein 1	28.922	1	1	1.2	1	161.91	-2.46846	-2.50558	-2.55584	-2.51543	-2.30321	-2.32757	-2.46283	-2.60084	-2.44492	-2.24142	-2.50944	-2.47693	-2.4471	-2.62126	-2.76441	-2.37598	-2.39617	-2.45838
P05387	RPLP2	60S acidic ribosomal protein P2	91.387	5	5	69.6	12	11.665	4.85377	4.67832	4.67069	4.68185	4.73075	4.58039	4.73469	4.86968	4.59033	4.79272	4.41212	4.63085	5.00104	4.37463	4.72713	4.64367	4.58622	4.56278
B2R9J4	MRPL23	39S ribosomal protein L23, mitochondrial	13.813	2	2	15.7	2	17.797	-1.85646	-2.15375	-1.88371	-1.88286	-1.97677	-1.69867	-1.83509	-1.81818	-1.68351	-1.6201	-1.74195	-1.83294	-1.92357	-1.81452	-2.02669	-1.87632	-1.65528	-1.8299
E9PPA0	CHID1	Chitinase domain-containing protein 1	17.684	4	4	17	6	25.073	0.110332	0.240667	0.321724	-0.0471363	-0.0475254	0.100998	0.103224	0.206003	0.199707	0.0761166	0.300341	0.12195	0.172588	0.284498	0.167112	0.0140991	0.0554733	0.152641
E9PJK1	CD81	Tetraspanin	56.194	2	2	21.8	4	17.963	-0.262033	-0.681986	-0.688158	-0.516531	-0.354225	-0.283718	-0.277994	-0.478476	-0.721148	-0.498581	-0.619059	-0.337507	-0.348274	-0.575417	-0.484621	-0.472965	-0.490883	-0.294567
A0A024RCB9	TSSC4	Protein TSSC4	8.8931	3	3	11.2	3	34.285	-0.810186	-0.729509	-0.693188	-0.462029	-0.492704	-0.353987	-0.756094	-0.745377	-0.596279	-0.45471	-0.224466	-0.268938	-0.66839	-0.59726	-0.727665	-0.45648	-0.158937	-0.143213
Q99733-2	NAP1L4	Nucleosome assembly protein 1-like 4	81.433	8	10	30.8	15	44.078	3.88337	3.84654	3.79312	3.93157	3.84248	3.79461	3.82745	3.79491	3.83686	4.01629	3.62703	3.67248	3.95948	3.82481	3.83249	3.83705	3.78541	3.73215
A0A140VJF6	BRSK2	Serine/threonine-protein kinase BRSK2	10.053	1	1	2.1	2	74.74	-3.19952	-3.0274	-3.22543	-3.21408	-2.96487	-3.49004	-3.14121	-3.14081	-3.2622	-3.04787	-3.45468	-3.46159	-3.07257	-2.56028	-3.19945	-3.07499	-3.61931	-3.36036
A0A024RCJ2	HIST1H2BJ	Histone H2B	5.4633	0	10	63.5	9	13.904	4.0957	4.08583	3.31476	4.05892	4.32924	4.49647	3.56762	3.328	5.01707	4.80057	4.4098	4.00325	3.23306	3.09774	2.99382	4.7179	4.19759	3.65377
A0A1U9X8D3	hCG_1821276	Phostensin	108.77	9	9	17.9	10	67.958	0.312815	0.265961	0.208933	0.270622	0.496943	0.526785	0.325539	0.221895	0.263865	0.234377	0.695032	0.580135	0.331217	0.249941	0.219278	0.28628	0.67136	0.56019
Q59HG5	ZNF192	Zinc finger protein with KRAB and SCAN domains 8	3.2593	2	2	3.6	2	49.854	-3.45292	-3.2089	-2.91835	-3.41994	-3.28123	-3.24325	-3.30477	-3.0795	-2.94614	-3.26312	-2.8092	-3.08712	-3.8583	-2.98118	-3.07496	-3.1645	-3.02645	-3.35852
Q13838-2	DDX39B	Spliceosome RNA helicase DDX39B	154.92	10	21	51.5	45	50.679	4.99479	4.98208	4.94738	5.10313	5.17759	5.13389	4.9058	4.97171	5.051	5.18819	5.08806	5.10694	4.9395	4.89558	4.93456	5.04901	5.15047	5.07899
P26640	VARS	Valine--tRNA ligase	323.31	46	46	41.1	91	140.47	5.37327	5.29699	5.28845	5.22916	5.16917	5.12574	5.32051	5.33359	5.25334	5.22341	5.05939	5.11831	5.42287	5.30172	5.35082	5.16176	5.1179	5.14221
A0A0G2JIS2	EHMT2	Histone-lysine N-methyltransferase EHMT2	9.232	2	4	5.1	4	129.03	-1.70222	-1.76208	-1.74753	-1.9262	-1.88475	-1.6797	-1.6223	-1.69067	-1.77628	-1.87844	-1.87828	-1.80532	-1.88753	-1.68413	-1.73567	-1.72778	-1.74665	-1.78537
A2AE50	TRIM26	Tripartite motif-containing protein 26	2.8884	1	1	10.7	1	13.993	-3.56362	-3.41383	-3.32484	-3.37404	-3.51787	-3.368	-3.46317	-3.50047	-3.58762	-3.57735	-3.26385	-3.28005	-3.39273	-3.05578	-3.36748	-3.48011	-3.25002	-3.03776
A0A140TA09	RNF5	E3 ubiquitin-protein ligase RNF5	32.917	2	2	18.7	2	10.013	-3.71319	-3.72398	-3.88515	-4.38328	-4.26855	-3.77746	-3.77957	-3.6722	-4.04966	-4.21634	-3.67614	-4.07024	-4.1955	-3.79328	-3.751	-3.93266	-3.96249	-3.73034
Q0EFC6	HSR1	Guanine nucleotide-binding protein-like 1	20.115	3	3	4.2	4	62.135	-1.87921	-1.71905	-1.94418	-1.6604	-1.5365	-1.52884	-1.97274	-1.83956	-1.71749	-1.65763	-1.54263	-1.44241	-1.92415	-1.7177	-2.1313	-1.54183	-1.60814	-1.41582
P25440-2	BRD2	Bromodomain-containing protein 2	16.409	7	7	9.4	10	92.032	0.814627	0.868484	0.856556	0.9067	0.724689	0.690126	0.824097	0.830324	0.86171	0.924738	0.574896	0.661385	0.893866	0.803539	0.75687	0.8901	0.695683	0.712273
P46379-3	BAG6	Large proline-rich protein BAG6	112.55	12	12	13.5	17	122.34	1.44499	1.43584	1.4254	1.40334	1.3247	1.32397	1.47461	1.49248	1.30168	1.39878	1.27144	1.30539	1.52109	1.46373	1.38701	1.28459	1.23845	1.30744
B4DMA8	KIFC1	Kinesin-like protein	7.4314	4	4	9.7	5	60.512	0.0302849	0.00891304	-0.03615	-0.0711689	-0.174959	-0.0840378	0.0624676	0.0733452	-0.0406246	-0.0202255	-0.1339	-0.103264	0.0438347	-0.0246525	0.0233917	-0.112404	-0.0369682	-0.0252209
B4DWA0	HMGA1	High mobility group protein HMG-I/HMG-Y	9.0918	1	3	10.1	6	34.301	0.0235691	0.228304	0.327839	0.0872593	0.18305	0.00870132	0.207483	0.271915	0.117851	-0.13402	-0.0780659	0.105299	0.0111084	0.411922	0.288782	0.109644	-0.102753	-0.0429001
Q9HBM8	AGPAT1	1-acyl-sn-glycerol-3-phosphate acyltransferase	5.7091	2	2	18.1	2	18.756	-5.11657	-5.30567	-4.70865	-3.95039	-3.95696	-3.8986	-4.75626	-4.76784	-4.7163	-3.75472	-3.54551	-3.8371	-4.96613	-4.62101	-5.04072	-3.8637	-3.78043	-3.76725
A8YXX5	PIG60	Mitochondrial carrier homolog 1	1.2506	2	2	5.4	2	38.237	-0.174234	0.0111198	0.00550461	0.14366	0.251026	0.353626	-0.230072	-0.105684	0.152512	0.192753	0.234903	0.329182	-0.0373039	0.0132561	-0.0440826	0.0609589	0.291542	0.29567
A2AAT0	SLC39A7	Zinc transporter SLC39A7	1.8514	1	1	5.9	2	24.003	-0.0422077	0.319027	0.708588	-0.299435	-0.116791	0.162893	0.165968	0.48848	-0.030201	-0.689013	0.4615	0.359928	-0.144379	0.660551	0.732546	-0.292107	0.532475	0.636703
A0A024RCX8	PPIL1	Peptidyl-prolyl cis-trans isomerase	16.56	5	5	35.5	8	18.237	2.58891	2.61535	2.55904	2.623	2.60915	2.66183	2.55671	2.59144	2.56188	2.67595	2.64004	2.65168	2.65377	2.61535	2.56233	2.52979	2.63753	2.61506
H7C5Q1	OARD1	O-acetyl-ADP-ribose deacetylase 1	2.9341	1	1	15.6	1	8.708	-2.91711	-2.60552	-2.61813	-2.73593	-2.74958	-2.96455	-2.69449	-2.5363	-2.51144	-2.75367	-2.92753	-2.81315	-2.72158	-2.93699	-2.56939	-2.79873	-2.87096	-2.83862
H7C2Z0	LEMD2	LEM domain-containing protein 2	2.6257	1	1	3.6	3	30.734	-2.71304	-2.52216	-2.23711	-2.56557	-2.34975	-2.26321	-2.59759	-2.59975	-2.17502	-3.0378	-1.99601	-2.01572	-3.3256	-2.23351	-2.42098	-2.30011	-2.08595	-2.05208
A0A024RCZ8	KLC4	Kinesin light chain 4	30.97	6	9	18.4	7	68.639	0.362444	0.448608	0.475719	0.510851	0.447081	0.522253	0.419035	0.434042	0.374735	0.438358	0.475943	0.500593	0.482761	0.280712	0.539803	0.382118	0.454372	0.64897
B4DP77	MRPS10	28S ribosomal protein S10, mitochondrial	1.036	1	1	7.5	2	18.733	-2.01333	-2.1859	-2.03796	-1.98266	-2.09204	-2.05964	-2.0745	-2.02902	-2.16367	-1.82687	-2.19485	-2.07995	-1.77787	-2.14412	-1.91998	-2.01109	-1.96297	-1.88524
Q9BT09	CNPY3	Protein canopy homolog 3	24.741	2	2	9.7	3	30.748	-0.360563	-0.0752048	0.0662289	-0.43759	-0.167248	-0.480673	-0.361128	-0.149313	-0.127367	-0.673161	-0.246973	-0.411465	-0.588486	-0.111952	0.0208683	-0.191603	-0.242641	-0.492197
B4DSD7	PPP2R5D	Serine/threonine-protein phosphatase 2A 56 kDa regulatory subunit delta isoform	29.137	7	8	16.1	11	65.403	-0.164721	-0.209721	-0.175644	-0.173496	-0.303139	-0.430307	-0.207914	-0.141747	-0.277145	-0.420132	-0.298559	-0.34667	-0.0842419	-0.228401	-0.157894	-0.289698	-0.382812	-0.261168
A0A024RD15	MAPK14	Mitogen-activated protein kinase	11.846	3	3	9.7	4	41.293	-0.098959	-0.388632	-0.497501	-0.35907	-0.427248	-0.289917	-0.128784	-0.373669	-0.523024	-0.334496	-0.255409	-0.303795	-0.0492039	-0.406565	-0.404495	-0.43442	-0.185488	-0.311504
A0A024RD18	STK38	Serine/threonine-protein kinase 38	1.5674	1	2	4.1	1	54.19	-2.63028	-2.4193	-2.39863	-2.37616	-2.59382	-2.583	-2.50625	-2.4585	-2.4834	-2.87549	-2.42243	-2.38231	-2.5733	-2.60688	-2.47816	-2.40043	-2.5705	-2.46811
Q7LC14	NFKBIE	NF-kappa-B inhibitor epsilon	7.8939	1	1	3.3	1	38.519	-4.68845	-4.61657	-4.45842	-4.88928	-4.65468	-4.45292	-4.69048	-4.67093	-4.65822	-4.36065	-4.78977	-4.85786	-4.80454	-4.35491	-4.81174	-4.37915	-4.30232	-4.72897
A0A024RD36	RPL7L1	60S ribosomal protein L7-like 1	23.76	5	5	20.4	5	29.669	1.12935	0.947573	1.11132	1.41638	1.38056	1.36072	1.14277	1.10592	1.16865	1.42299	1.15236	1.25706	1.29315	1.0272	1.27255	1.26751	1.27298	1.10396
A0A024RD41	RAB23	Ras-related protein Rab-23	4.1118	2	2	8	2	26.659	-1.10613	-1.23684	-1.18514	-1.25213	-1.25624	-1.19379	-1.08005	-1.16035	-1.09845	-1.08214	-1.38524	-1.24117	-1.11477	-1.20219	-1.00062	-1.18501	-1.20051	-1.24598
A0A024RD56	TJAP1	Tight junction-associated protein 1	11.929	3	3	6.2	3	60.72	-2.91057	-2.84119	-3.01379	-3.07614	-3.14434	-3.28146	-2.98219	-2.96586	-3.07922	-3.00081	-3.18433	-3.35701	-2.80423	-3.08362	-3.01658	-3.02273	-3.06796	-3.27104
A0A024RD78	MRPL14	39S ribosomal protein L14, mitochondrial	9.5083	2	2	19.3	3	15.947	-2.66718	-2.7303	-2.67271	-2.98804	-2.85641	-2.80068	-2.67582	-2.64052	-2.60803	-2.76999	-2.74442	-2.70341	-2.62227	-2.84267	-2.72749	-2.90699	-2.5969	-2.67766
A0A024RD80	HSP90AB1	Heat shock protein HSP 90-beta	323.31	23	43	61.7	218	83.263	8.01201	7.85044	7.78183	7.96956	7.8821	7.83654	7.83594	7.86925	7.72906	8.00628	7.80453	7.80695	8.08314	7.56052	7.74619	7.90284	7.80749	7.73494
A0A0S2Z4X4	MUT	Methylmalonyl-CoA mutase, mitochondrial	10.147	5	5	9.4	5	75.576	-0.332813	-0.336941	-0.173916	-0.261951	-0.224228	-0.241575	-0.339678	-0.175261	-0.261284	-0.193668	-0.323206	-0.289604	-0.291607	-0.220728	-0.211388	-0.273556	-0.215757	-0.191364
A0A024RD99	GRSF1	G-rich sequence factor 1	20.425	4	4	11.6	7	36.613	1.13655	1.19472	1.23856	1.06573	1.01128	1.03676	1.21116	1.16342	1.13132	1.0862	1.04002	1.02962	1.31668	1.20533	1.13761	1.00741	1.0162	1.09729
A0A024RDA1	EXOC1	Exocyst complex component 1	26.34	3	3	4.2	4	100.28	-0.172413	-0.232027	-0.159639	-0.292633	-0.248079	-0.220764	-0.236343	-0.175718	-0.368484	0.168922	-0.34363	-0.287664	-0.129284	-0.177641	-0.116257	-0.311214	-0.220325	-0.343111
Q9UN86	G3BP2	Ras GTPase-activating protein-binding protein 2	59.704	10	11	26.8	22	54.12	3.05245	2.98109	2.95128	2.97839	2.95125	2.92124	2.95275	2.94111	2.86905	2.98498	2.86739	2.92517	3.04733	2.99783	2.90222	3.00716	2.90205	3.01743
A0A087WUK2	HNRNPDL	Heterogeneous nuclear ribonucleoprotein D-like	2.205	1	13	31.7	1	40.04	-3.80006	-4.11337	-4.12863	-3.46803	-3.56794	-3.80137	-3.99996	-4.21149	-3.8728	-3.78316	-3.79312	-3.70519	-3.9061	-4.10822	-3.8964	-3.86685	-4.11673	-3.91761
A0A024RDD6	LOC285513	G protein-regulated inducer of neurite outgrowth 3	1.1215	1	1	0.9	1	82.41	-1.681	-1.64235	-1.89617	-1.42767	-1.50185	-1.68741	-1.80689	-1.93414	-1.68288	-1.15282	-1.82861	-1.84396	-1.57187	-1.8225	-2.21842	-1.38127	-1.7572	-1.82208
A0A024RDE8	PDLIM5	PDZ and LIM domain protein 5	56.163	5	5	11.9	7	63.974	-0.368401	-0.419842	-0.508284	-0.237494	-0.573561	-0.333588	-0.347301	-0.418985	-0.50379	-0.352175	-0.483324	-0.316149	-0.578312	-0.431625	-0.569248	-0.142807	-0.491323	-0.475178
Q14103	HNRNPD	Heterogeneous nuclear ribonucleoprotein D0	128.71	15	16	36.3	51	38.434	6.20307	6.04988	5.96619	6.49351	6.40311	6.11936	6.07474	6.07781	6.26375	6.51368	6.29735	6.56358	6.24916	5.92246	6.09537	6.40468	6.50708	6.1151
A0A1W2PPX5	SCARB2	Lysosome membrane protein 2	11.628	4	4	9.3	7	49.204	1.8534	1.85526	1.9485	1.64114	1.66022	1.67377	1.76948	1.92369	1.87878	1.7113	1.62035	1.65227	1.92704	1.79883	1.97716	1.64434	1.59578	1.63811
P61077-3	UBE2D3	Ubiquitin-conjugating enzyme E2 D3	4.8375	1	2	12.1	4	16.893	2.81729	2.73221	2.50023	2.97049	2.6923	2.74517	2.60863	2.55531	2.56073	2.87042	2.76025	2.67579	2.66084	2.72432	2.54324	2.79808	2.82544	2.89511
O94979-9	SEC31A	Protein transport protein Sec31A	87.027	10	10	10.4	16	130.75	2.38904	2.28163	2.22999	2.50402	2.44627	2.53291	2.22727	2.25489	2.34167	2.61816	2.52574	2.48515	2.40475	2.29593	2.35611	2.45053	2.6339	2.59965
A0A087WUD3	OSTC	Oligosaccharyltransferase complex subunit OSTC	5.3859	1	1	14.5	2	9.369	-0.661646	-0.766918	-0.767054	-0.65332	-0.674389	-0.609669	-0.534445	-0.582964	-0.609659	-0.597708	-0.850147	-0.63973	-0.54221	-0.780954	-0.502323	-0.674404	-0.792171	-0.721262
A0A0S2Z5Q3	SUMF2	Sulfatase-modifying factor 2	3.0899	2	2	9.2	2	30.833	-3.07993	-2.76328	-2.62968	-2.8742	-2.89428	-3.25802	-3.02385	-2.75485	-2.77998	-3.13231	-3.47372	-3.17079	-3.0363	-2.56561	-2.48056	-2.8288	-3.32686	-3.11531
Q59ET3	CCT6A	T-complex protein 1 subunit zeta	215.35	6	20	39.7	54	57.761	5.59603	5.52928	5.53197	5.82799	5.74048	5.69737	5.57231	5.55454	5.60436	5.88134	5.72111	5.6616	5.69028	5.53008	5.55455	5.70475	5.78278	5.81064
C9JBI3	PSPH	Phosphoserine phosphatase	5.0602	2	2	13.4	2	20.745	-4.29984	-4.1658	-4.37955	-4.18661	-4.26808	-4.04018	-4.40229	-3.90082	-4.03988	-4.04215	-4.48162	-4.2582	-4.02815	-4.41493	-4.34175	-4.04521	-4.16758	-3.92856
B4DLG0	AUTS2	Autism susceptibility gene 2 protein	2.2493	1	1	2.1	2	79.344	-3.86963	-3.79904	-4.31815	-3.78572	-3.90284	-4.14749	-3.88634	-3.84303	-4.0561	-3.65633	-4.18459	-4.10675	-3.94077	-3.91912	-4.2356	-3.76972	-4.48268	-4.29853
A0A5F9ZHC6	ASL	Argininosuccinate lyase	17.972	2	2	15.3	2	18.369	-2.06197	-1.92896	-1.77155	-2.20017	-2.16821	-2.112	-2.02121	-1.85759	-1.95703	-2.44896	-2.14071	-1.9661	-2.20408	-1.83828	-1.82981	-2.18663	-2.23166	-2.07548
A0A024RDQ0	HSPH1	Heat shock protein 105 kDa	193.08	20	24	31.9	34	92.115	3.85925	3.6825	3.59651	3.73684	3.72497	3.64511	3.79426	3.62992	3.54469	3.73811	3.58548	3.62871	3.86998	3.60669	3.55459	3.6622	3.65476	3.69526
Q5U0C2	RFC3	Replication factor C subunit 3	66.267	5	5	14.9	6	40.57	0.582249	0.547705	0.556803	0.458796	0.457052	0.372137	0.557365	0.559896	0.440466	0.664669	0.39687	0.311155	0.569416	0.553349	0.507925	0.472076	0.478813	0.390596
A0A0A8K9B7	SLC7A1	High affinity cationic amino acid transporter 1	4.5783	2	2	3.4	3	66.352	-1.19216	-1.08674	-1.01097	-1.11386	-1.12594	-1.29764	-1.1952	-1.1701	-1.14361	-1.14774	-1.2223	-1.23497	-1.13957	-0.954262	-1.14582	-1.1317	-1.41596	-1.47203
Q5T7C4	HMGB1	High mobility group protein B1	36.936	12	14	67.1	25	18.311	4.8516	4.92684	4.88331	4.89233	4.8698	4.8235	4.87643	4.87497	4.88253	4.81413	4.86291	4.83247	4.84313	4.90645	4.82437	4.84768	4.90443	4.89087
B4DZH0	ZNF198	Zinc finger MYM-type protein 2	4.7705	1	1	2.7	1	43.464	-2.75936	-2.67246	-2.6451	-2.93155	-2.87075	-2.92227	-2.69176	-2.60521	-2.79523	-2.80112	-2.8333	-2.7279	-2.5989	-2.92891	-2.75561	-2.89867	-3.06941	-2.95327
A0A0A0MRI1	GPALPP1	GPALPP motifs-containing protein 1	10.034	2	2	5.9	2	37.971	-1.0534	-0.885809	-0.864578	-0.931946	-1.01225	-0.989817	-1.03769	-1.03426	-0.885874	-0.887568	-0.84952	-0.976107	-0.862442	-0.929991	-1.01014	-0.986782	-1.03032	-1.03061
B4DI60	HEL-S-37	Plastin-3	2.5302	1	1	5.8	2	24.871	-0.353798	-0.502781	-0.602846	-0.488253	-0.642614	-0.94553	-0.351957	-0.492353	-0.733038	-0.321888	-0.882986	-1.01519	-0.0788403	-0.410742	-0.408772	-0.437943	-0.891933	-1.25654
A0A024RDU9	GTF2F2	General transcription factor IIF subunit 2	4.1126	3	4	15.7	4	28.38	-1.26591	-1.18689	-1.14754	-1.21196	-1.23713	-1.03189	-1.18282	-1.20375	-1.22486	-1.31686	-1.06512	-0.926037	-1.39959	-1.03934	-1.2422	-1.25133	-1.1081	-1.05618
B4DTN0	RB1	Retinoblastoma-associated protein	9.0115	3	3	4.2	3	104.15	-1.33941	-1.41216	-1.63504	-0.744797	-0.702372	-0.837551	-1.40794	-1.53319	-1.469	-0.492981	-1.1606	-0.945625	-1.24135	-1.59416	-1.45531	-0.649973	-1.16968	-1.42745
A0A024RDV7	KPNA3	Importin subunit alpha	12.855	3	6	13.8	3	57.81	-0.705959	-0.611773	-0.690052	-0.786283	-0.75535	-0.846163	-0.71962	-0.704657	-0.678396	-0.854958	-0.79306	-0.793337	-0.834509	-0.769714	-0.680666	-0.821369	-0.838425	-1.10954
A8K3Y6	TSC22D1	TSC22 domain family protein 1	4.2616	1	2	14.6	1	15.667	-1.59955	-1.46639	-1.30154	-1.67551	-1.44764	-1.48868	-1.53982	-1.42506	-1.55584	-1.43317	-1.38942	-1.47987	-1.38995	-1.42972	-1.49421	-1.78643	-1.46349	-1.35085
A0A024RDW4	FLJ10154	Arginine and glutamate-rich protein 1	5.4221	4	4	11.4	4	33.216	2.08754	2.15161	2.06146	2.1029	2.02255	2.05652	1.99388	2.07177	1.86891	2.11162	2.21625	2.04565	2.02795	2.15303	2.03237	1.94703	2.12238	2.1649
O00410-3	IPO5	Importin-5	132.48	25	25	28	43	125.54	3.59101	3.4306	3.34015	3.50117	3.38224	3.36261	3.45325	3.45469	3.35577	3.56409	3.29377	3.31132	3.60536	3.44219	3.48625	3.47261	3.24421	3.24629
B3KRY3	LAMP1	Lysosome-associated membrane glycoprotein 1	29.561	4	4	11.1	5	42.585	1.97596	2.01647	2.06842	1.86225	1.94333	2.01749	1.88096	1.86475	1.96121	2.05828	2.02351	2.00134	2.06301	1.92776	1.90944	1.84462	2.02821	2.00497
A0A024RDY7	MED4	Mediator of RNA polymerase II transcription subunit 4	1.9258	2	2	8.5	2	29.745	-1.95902	-1.89558	-1.78268	-2.05626	-1.80209	-2.16229	-2.1495	-1.9016	-1.97333	-2.12316	-1.99967	-2.01046	-1.99399	-1.87499	-1.90671	-2.14968	-2.13686	-2.13389
Q14155-5	ARHGEF7	Rho guanine nucleotide exchange factor 7	15.539	6	6	8.5	6	82.57	-0.396425	-0.253601	-0.116589	-0.430025	-0.34687	-0.429787	-0.366323	-0.188873	-0.380175	-0.460375	-0.26494	-0.444017	-0.325489	-0.0940742	-0.197174	-0.4014	-0.333811	-0.313789
B4DK74	CDC16	Cell division cycle protein 16 homolog	2.849	1	1	8.9	1	22.589	-2.84287	-2.85958	-2.90349	-3.00484	-3.00971	-2.82638	-2.87336	-2.91369	-2.7618	-2.66154	-3.1779	-2.9423	-2.92062	-3.01249	-2.67667	-2.83395	-3.30781	-3.23311
X6R5E5	UBAC2	Ubiquitin-associated domain-containing protein 2	6.6979	3	3	19.1	3	23.074	-2.32619	-2.34696	-2.22622	-2.40775	-2.30615	-2.26621	-2.44345	-2.33412	-2.52031	-2.22539	-2.33301	-2.27006	-2.188	-2.33867	-2.09187	-2.19997	-2.54369	-2.41756
A8K097	RP11-98F14.6	PCI domain-containing protein 2	8.1892	5	5	15.5	6	46.03	-1.05688	-1.3542	-1.38712	-1.14596	-1.21033	-1.30362	-1.27276	-1.17782	-1.30849	-1.07154	-1.35322	-1.28934	-1.04552	-1.2724	-1.1852	-1.1665	-1.31636	-1.44738
A0A024RE13	RNASEN	Ribonuclease 3	3.389	1	1	0.8	1	156.34	-4.20756	-4.24555	-4.53829	-4.4714	-4.57172	-4.26608	-3.95253	-4.30453	-4.23865	-4.37023	-4.06629	-4.42272	-4.53267	-4.05737	-4.28321	-4.05121	-4.17078	-4.04755
Q05397-7	PTK2	Focal adhesion kinase 1	13.051	6	6	6.5	8	114.25	0.769285	0.687317	0.710087	0.690722	0.697678	0.641418	0.707243	0.691746	0.660433	0.631033	0.608513	0.605764	0.781723	0.670183	0.641916	0.685865	0.572744	0.58663
A0A067XG54	ATP11C	Phospholipid-transporting ATPase	2.1168	2	2	2.1	2	127.68	-1.46164	-1.3634	-1.48279	-1.32214	-1.46404	-1.2856	-1.53257	-1.50281	-1.33973	-1.18777	-1.3259	-1.33723	-1.25264	-1.35689	-1.43016	-1.32063	-1.34921	-1.4479
B7Z6S9	GBA	Glucosylceramidase	24.334	5	5	11.3	8	68.76	0.335625	0.354219	0.411125	0.164173	0.429432	0.47987	0.261898	0.303305	0.373724	0.192003	0.389215	0.492908	0.304375	0.318541	0.395258	0.0960369	0.407017	0.480844
A0A068F7M9	FHOD1	FH1/FH2 domain-containing protein 1	3.1347	4	4	3.4	5	129.31	-2.49446	-2.50715	-2.47545	-2.72555	-2.55764	-2.52532	-2.44756	-2.3599	-2.40391	-2.39318	-2.38292	-2.48868	-2.48001	-2.25438	-2.30861	-2.48387	-2.4583	-2.39664
Q0H0I7	VGLL4	Transcription cofactor vestigial-like protein 4	7.7561	2	2	16.6	3	21.574	-2.28189	-2.42482	-2.47781	-2.4478	-2.46595	-2.32455	-2.51463	-2.36038	-2.50389	-2.33452	-1.88408	-2.43162	-2.25823	-2.48081	-2.38974	-2.34502	-1.87127	-2.24905
A0A075B6F6	HM13	Minor histocompatibility antigen H13	11.299	3	3	10.7	5	30.162	2.11877	2.1199	2.11786	2.00842	1.99481	2.15232	2.17872	2.16145	2.08575	2.05929	2.01692	2.11656	2.22571	2.14872	2.16895	1.92231	1.99418	2.08643
A8K670	NOSIP	Nitric oxide synthase-interacting protein	58.429	4	4	17.3	6	33.184	-1.2493	-1.22157	-1.49845	-1.41357	-1.40845	-1.3649	-1.36137	-1.26081	-1.53931	-1.29028	-1.42413	-1.5535	-1.21914	-1.30268	-1.44662	-1.37022	-1.44162	-1.36707
A0A075B7B1	SYNM	Synemin	21.088	8	8	7.5	8	140.16	-0.576902	-0.334455	-0.0710793	-0.872684	-0.632145	-0.550146	-0.551252	-0.313791	-0.243298	-0.94986	-0.0695057	-0.484123	-0.466293	-0.142784	-0.138178	-0.837742	0.0232716	-0.344547
A0A075B7B2	TTC17	Tetratricopeptide repeat protein 17	7.4003	1	1	7.9	1	16.985	-3.85787	-3.72404	-3.75547	-3.9	-3.8719	-3.7454	-3.88272	-4.1625	-3.52501	-3.91282	-3.5517	-3.89709	-4.16344	-3.65772	-3.95671	-3.81023	-3.76078	-3.8515
A0A087WSW7	HELLS	Lymphoid-specific helicase	7.6188	5	5	8.4	5	81.035	-1.05161	-1.08417	-1.24259	-1.06632	-0.923185	-1.24838	-0.980803	-1.00791	-1.21497	-1.09214	-1.33204	-1.16847	-0.997623	-1.10796	-1.10249	-1.02248	-1.09272	-1.04562
A0A087WT20	DCAF13	DDB1- and CUL4-associated factor 13	65.298	9	9	20.4	11	67.55	1.02015	0.951157	0.93318	0.905401	0.981371	0.885878	0.950415	0.948875	0.831032	0.862774	0.822449	0.892437	1.06125	0.918383	0.96875	0.906361	0.810427	0.90593
A0A087WT38	WBSCR16	Williams-Beuren syndrome chromosomal region 16 protein	1.3869	1	1	5.2	1	17.209	-2.15711	-2.28786	-2.38123	-1.88875	-2.02462	-2.02138	-2.4583	-2.10404	-2.21787	-1.68293	-1.9791	-2.03723	-2.47169	-2.31976	-2.57314	-2.01894	-2.02818	-1.82264
A0A087WT53	MAGI1	Membrane-associated guanylate kinase, WW and PDZ domain-containing protein 1	35.319	2	2	2.9	2	128.07	-3.13718	-2.75409	-3.0666	-2.94452	-3.00792	-2.95492	-3.08274	-2.9764	-2.86384	-3.15072	-2.65868	-2.86124	-3.51222	-3.17325	-3.33145	-3.05305	-2.67547	-3.11998
Q9NQ66	PLCB1	1-phosphatidylinositol 4,5-bisphosphate phosphodiesterase beta-1	22.924	6	6	5.7	6	138.57	-0.400331	-0.468416	-0.333942	-0.507851	-0.283478	-0.559395	-0.281086	-0.28582	-0.55965	-0.490683	-0.664839	-0.485121	-0.215626	-0.403305	-0.289206	-0.52075	-0.549608	-0.560684
E9KL42	ACOT2	Acyl-coenzyme A thioesterase 1	53.863	7	7	21.1	8	46.277	1.14744	1.15148	1.10742	1.07448	1.03488	1.22229	1.15826	1.18099	1.11833	1.13989	1.12079	1.1742	1.305	1.20154	1.20983	0.95476	1.10515	1.18632
P13591-1	NCAM1	Neural cell adhesion molecule 1	2.4561	0	13	19.2	1	93.36	-3.2274	-3.19575	-3.1092	-3.63574	-3.12162	-3.29057	-3.51597	-3.40404	-3.43579	-3.55852	-3.50504	-3.5183	-3.21529	-3.37214	-3.06083	-3.81005	-3.57414	-3.30724
B4DYL2	UBR1	E3 ubiquitin-protein ligase UBR1	7.5239	3	3	2.7	3	123.86	-1.38907	-1.18471	-1.14494	-1.41484	-1.3786	-1.45579	-1.24549	-1.20991	-1.36977	-1.67294	-1.34082	-1.4217	-1.22423	-1.37523	-1.27973	-1.46312	-1.64797	-1.42682
Q53F69	LRRC41	Leucine-rich repeat-containing protein 41	43.661	3	3	7.8	4	66.589	-1.23845	-1.02851	-1.12843	-1.25313	-1.34045	-0.94351	-1.20525	-1.21326	-0.880651	-1.15261	-0.877745	-1.12483	-1.20845	-1.1933	-1.30003	-1.31133	-1.00477	-1.12026
A0A087WVR3	UHRF1	E3 ubiquitin-protein ligase UHRF1	71.083	8	9	14.5	12	91.099	0.75872	0.629601	0.428343	0.69253	0.572954	0.431501	0.708891	0.625092	0.412571	0.706488	0.289021	0.416981	0.845201	0.538511	0.388823	0.712242	0.478476	0.515017
B4DPP0	CD9	Tetraspanin	8.0716	5	5	24.8	7	15.906	1.36234	1.4169	1.64407	0.626141	1.6953	0.914673	1.46299	1.59816	1.42814	0.609457	2.01822	0.838615	1.56975	1.64375	1.65698	0.50334	2.09739	1.22746
Q96SP2	MAGT1	Magnesium transporter protein 1	4.0778	2	2	8.7	2	24.378	-1.37307	-1.23934	-1.12933	-1.4944	-1.47189	-1.37017	-1.18927	-1.16203	-1.27308	-1.41657	-1.2154	-1.35771	-1.22434	-1.14208	-1.25257	-1.43258	-1.16779	-1.22179
A0A0G2JMS5	MRPL45	39S ribosomal protein L45, mitochondrial	6.1641	5	5	18	7	29.408	0.271719	0.217182	0.259642	0.209352	0.385994	0.296665	0.27463	0.283724	0.142477	0.311302	0.246754	0.325472	0.383255	0.236223	0.24601	0.290026	0.424406	0.442965
I3L2S3	MKL2	Phosphatase and actin regulator	1.4584	1	1	2.7	1	41.374	-2.53777	-2.65498	-2.74526	-2.86712	-2.79828	-2.5712	-2.66194	-2.54433	-2.67808	-3.08696	-2.65056	-2.68147	-2.50599	-2.47186	-2.63455	-2.91142	-2.58957	-2.52462
A0A087WUB9	CTNNBL1	Beta-catenin-like protein 1	95.365	9	9	15.8	12	65.702	0.963551	1.0071	0.879641	0.932217	0.917717	0.966444	0.897955	0.998667	0.984051	0.93841	1.03095	0.995449	1.03145	1.03683	1.03798	1.00295	1.11869	1.0396
A0A087WZG9	PEG10	Retrotransposon-derived protein PEG10	15.192	2	2	7.2	2	40.489	-1.3494	-1.23863	-1.45551	-1.45679	-1.37315	-1.81219	-1.44411	-1.32133	-1.67422	-1.27413	-1.90453	-2.00705	-1.32779	-1.30515	-1.4772	-1.3147	-1.88623	-1.91934
A0A087WUN7	SLIRP	SRA stem-loop-interacting RNA-binding protein, mitochondrial	33.365	6	6	58.7	9	10.353	2.42521	2.23411	2.33048	2.82717	2.70866	2.81253	2.30452	2.25076	2.60751	3.00538	2.70207	2.77311	2.41873	2.24537	2.40109	2.82253	2.90001	2.8848
Q8N5A0	EIF5B	Eukaryotic translation initiation factor 5B	80.44	20	20	18	28	138.8	3.33736	3.30302	3.27911	3.3124	3.25048	3.14322	3.32251	3.25088	3.21192	3.29299	3.22111	3.158	3.34767	3.28432	3.23172	3.29519	3.25681	3.17506
D3DWY0	IKBKG	NF-kappa-B essential modulator	41.065	2	2	7.7	3	32.514	-1.89262	-1.773	-1.88764	-1.94246	-1.7939	-1.7826	-1.81939	-1.84323	-1.80727	-2.02083	-1.68693	-1.81493	-2.0962	-1.9991	-1.92278	-1.80412	-1.87584	-1.73679
Q6IB68	MYCBP	C-Myc-binding protein	13.815	2	2	25.2	2	11.953	-1.25636	-1.26302	-1.19726	-1.33294	-1.15964	-1.53104	-1.11899	-1.17167	-1.4085	-1.24618	-1.60309	-1.29551	-0.888172	-1.33326	-1.26665	-1.43674	-1.42254	-1.3035
A0A087WV46	LAMTOR4	Ragulator complex protein LAMTOR4	5.4023	1	1	12.2	1	8.8779	-1.31106	-1.14452	-1.15434	-1.94	-1.93729	-1.93225	-1.15365	-1.1162	-1.45073	-2.32442	-2.11069	-1.81903	-1.08703	-1.04526	-0.67119	-2.04611	-2.03156	-2.02614
X6RCC3	SMAP2	Stromal membrane-associated protein 2	1.8495	1	1	7.5	1	20.605	-1.51833	-1.58268	-1.53394	-1.23255	-1.38033	-1.33268	-1.42191	-1.48615	-1.52636	-1.29308	-1.57349	-1.51476	-1.31799	-1.55839	-1.46301	-1.33973	-1.37777	-1.31063
A0A087WVD7	TAF9	Adenylate kinase isoenzyme 6	4.1372	2	2	16.5	3	12.545	0.423861	0.221737	0.141453	0.423246	0.414541	0.293154	0.315338	0.146654	0.204903	0.46257	0.272282	0.247131	0.447069	0.214769	0.235449	0.347532	0.369772	0.201622
A0A087WVF4	CHD1	Chromodomain-helicase-DNA-binding protein 1	52.944	5	6	3.1	6	207.43	-2.13576	-1.97371	-2.02541	-2.11413	-2.05015	-2.12517	-2.11572	-1.93403	-2.2113	-1.97493	-1.93589	-2.04955	-2.40575	-2.01536	-2.14792	-1.97362	-2.00603	-2.25983
A0A087WVM4	MTHFD1L	Monofunctional C1-tetrahydrofolate synthase, mitochondrial	12.84	4	5	6	6	99.31	0.653448	0.551155	0.59145	0.666655	0.570568	0.441582	0.62566	0.724775	0.547516	0.654665	0.333086	0.412092	0.760406	0.59041	0.831079	0.527431	0.342569	0.384718
Q15452	STK4	Serine/threonine-protein kinase 4	4.6417	1	1	8.9	1	11.485	-3.70747	-4.04018	-4.08196	-3.41448	-3.33594	-3.34481	-3.97677	-4.0214	-3.45843	-3.4112	-3.26944	-3.39821	-4.07274	-4.10508	-4.18053	-3.47494	-3.11723	-3.36235
Q00610	CLTC	Clathrin heavy chain 1	323.31	62	62	41.4	126	191.61	6.40928	6.22752	6.20921	6.3865	6.3652	6.31534	6.29698	6.2503	6.26777	6.38797	6.15728	6.26401	6.3869	6.14087	6.22351	6.30326	6.20444	6.29805
A0A087WW06	TTC28	Tetratricopeptide repeat protein 28	4.5618	2	2	0.8	2	256.86	-1.9126	-1.37593	-1.34564	-1.7239	-1.56847	-1.68042	-1.72136	-1.52696	-1.44744	-2.02798	-1.27756	-1.50508	-2.02288	-1.42237	-1.4985	-1.53397	-1.55489	-1.70355
A0A140VJU5	SH3GLB1	Endophilin-B1	23.251	6	7	18.9	9	40.796	1.15052	1.18891	1.12391	1.41135	1.34679	1.3098	1.12386	1.26999	1.21067	1.43933	1.60196	1.34709	1.275	1.35182	1.30249	1.25646	1.47609	1.57342
A0A087WW59	C11orf96	Uncharacterized protein C11orf96	6.5826	1	1	7.4	2	13.773	-2.94489	-2.85089	-2.95072	-1.28792	-1.47014	-1.45023	-3.3959	-3.16536	-1.41617	-1.52008	-1.41819	-1.55572	-3.11901	-2.64317	-3.3818	-1.74536	-0.828348	-0.960173
A0A2R8Y473	ABCB7	ATP-binding cassette sub-family B member 7, mitochondrial	8.2411	3	3	4.6	3	71.169	-0.891615	-0.955101	-1.08077	-0.985527	-0.901247	-0.926296	-0.946213	-0.990065	-1.03971	-1.00433	-1.02437	-0.944675	-0.946676	-0.960194	-1.03181	-1.05656	-0.966206	-0.977066
Q99460	PSMD1	26S proteasome non-ATPase regulatory subunit 1	216.47	25	25	34	39	105.84	4.14517	4.12858	4.11078	4.06715	4.10033	4.06591	4.108	4.10497	4.00318	3.99106	4.08929	4.03346	4.08415	4.10661	4.08183	4.0034	4.148	4.16205
Q15334	LLGL1	Lethal(2) giant larvae protein homolog 1	6.3063	3	3	3.2	3	115.42	-1.77901	-1.7611	-1.73663	-1.88004	-1.85645	-1.9182	-1.82476	-1.78015	-1.75772	-1.77155	-1.75927	-1.68452	-1.95179	-1.84208	-1.96571	-1.84416	-1.74093	-1.78166
C9J0A7	CHMP2B	Charged multivesicular body protein 2b	8.0567	1	1	5.5	1	20.772	-2.33661	-2.09768	-2.21909	-2.21464	-2.37846	-2.07723	-2.09737	-2.18784	-2.3989	-2.20604	-2.14248	-2.19623	-1.931	-1.94077	-2.12556	-2.466	-2.07388	-2.23828
Q4V328-4	GRIPAP1	GRIP1-associated protein 1	22.905	5	5	8	7	92.753	-0.694839	-0.633154	-0.660046	-0.832788	-0.782173	-0.746052	-0.614685	-0.574997	-0.74371	-0.825825	-0.717747	-0.841484	-0.696226	-0.74367	-0.582972	-0.722551	-0.761221	-0.692694
A0A8V8TPA1	POLD2	DNA polymerase delta subunit 2	4.7032	2	2	10	2	45.891	-2.6409	-2.70248	-2.82033	-2.72958	-2.73691	-2.7262	-2.77588	-2.69057	-2.55219	-2.58313	-2.77452	-2.6859	-2.5264	-2.96596	-2.71544	-2.78094	-2.82378	-2.78194
Q4V339	CBWD6	COBW domain-containing protein 6	8.2644	2	2	5.8	2	43.963	-1.92394	-1.9454	-1.95535	-2.01792	-2.15132	-2.05534	-1.94653	-1.92562	-2.07694	-2.08765	-2.28865	-2.18985	-1.9428	-2.11805	-1.83772	-2.13479	-2.13017	-2.2805
A0A8I5QKQ1	DCAF7	DDB1- and CUL4-associated factor 7	4.2941	2	2	9.5	3	20.552	-0.493521	-0.233688	-0.295198	-0.422256	-0.461176	-0.52887	-0.284653	-0.190262	-0.382019	-0.824169	-0.459961	-0.580807	-0.627693	-0.200254	-0.360579	-0.460758	-0.533525	-0.448797
A0A087WWM0	TRAPPC3	Trafficking protein particle complex subunit 3	6.9571	4	4	18.1	5	21.231	1.65473	1.54656	1.59723	1.53965	1.67704	1.47477	1.68991	1.64313	1.5285	1.63648	1.48402	1.52029	1.77221	1.69716	1.65192	1.57252	1.6321	1.5447
A0A494C001	RBM15	Putative RNA-binding protein 15	67.743	4	4	6	7	98.013	0.0715313	0.102573	0.067934	0.0789852	0.137836	0.128998	0.0931644	0.115906	0.0217533	0.158846	0.107931	0.141043	0.18022	0.0918694	0.038208	0.0881081	0.130198	0.136122
A0A087WWP8	RSBN1	Round spermatid basic protein 1	1.2211	1	1	1.1	1	84.975	-6.30525	-6.7632	-6.78981	-3.7672	-4.51059	-3.75186	-6.67412	-6.83134	-5.10761	-4.09399	-3.69942	-3.89954	-6.48572	-6.11079	-6.68862	-3.85688	-3.4262	-3.48513
A0A087WXX8	SDHB	Succinate dehydrogenase [ubiquinone] iron-sulfur subunit, mitochondrial	26.42	3	3	36.6	4	14.143	-1.36833	-1.42824	-1.56227	-1.30408	-1.07999	-1.03279	-1.24503	-1.3802	-1.61007	-1.2592	-1.15012	-1.19443	-1.23212	-1.38651	-1.41098	-1.32261	-1.0944	-1.15556
A0A8J9ASZ5	MYPN	Myopalladin	2.9852	2	2	1.7	2	147.42	-1.12999	-0.945343	-1.01954	-1.28649	-1.32551	-1.28722	-1.0218	-0.851305	-1.00331	-1.31604	-1.22189	-1.1938	-1.1289	-0.963036	-0.941647	-1.32191	-1.12263	-1.21127
A0A087WXA3	SRRM3	Serine/arginine repetitive matrix protein 3	3.2204	1	1	2.1	1	71.593	-3.38887	-3.31603	-3.34463	-3.20586	-3.33782	-3.76359	-3.38803	-3.34784	-3.33949	-3.31246	-4.30702	-3.77259	-3.31906	-3.32225	-3.37386	-3.41009	-4.19168	-3.66462
O95299	NDUFA10	NADH dehydrogenase [ubiquinone] 1 alpha subcomplex subunit 10, mitochondrial	14.921	4	4	12.7	4	40.75	-0.494507	-0.469046	-0.419813	-0.451088	-0.458284	-0.410717	-0.419916	-0.272036	-0.492607	-0.412237	-0.284622	-0.471313	-0.420467	-0.178827	-0.355349	-0.493301	-0.171267	-0.176893
A0A087WXF7	ING1	Inhibitor of growth protein	1.689	1	1	7.2	1	12.566	-2.61521	-2.50374	-2.35601	-2.64767	-2.9683	-2.68374	-2.70242	-2.54992	-2.73175	-2.82514	-2.61713	-2.92128	-2.49145	-2.38259	-2.36677	-2.74698	-2.62679	-2.68441
B7Z879	VPS11	Vacuolar protein sorting-associated protein 11 homolog	42.027	8	8	9.6	9	107.37	0.540958	0.791067	0.737148	0.541489	0.646658	0.657755	0.579248	0.560055	0.684319	0.396093	0.780277	0.666983	0.370506	0.596062	0.509159	0.68539	0.670965	0.605665
A0A087WXP3	ITGB6	Integrin beta	1.8938	1	1	1.3	3	75.849	0.0237808	-0.265995	-0.0908508	-0.147581	-0.116138	-0.0760975	-0.0938911	-0.0924606	-0.0136452	0.0117855	-0.257908	-0.0823593	-0.0203152	-0.231878	-0.013586	-0.202089	-0.155493	-0.157822
Q9H5X7	RMND1	Required for meiotic nuclear division protein 1 homolog	11.521	1	1	8.6	1	16.505	-3.08517	-3.38886	-3.38749	-2.85044	-2.91353	-2.69499	-3.11786	-3.20677	-3.12744	-2.67639	-2.68564	-2.76982	-3.12743	-3.18051	-3.04469	-2.74374	-2.69559	-2.4944
A0A087WY55	VTA1	Vacuolar protein sorting-associated protein VTA1 homolog	53.304	7	7	28.9	13	31.102	2.58998	2.55836	2.6056	2.76048	2.77152	2.74336	2.46775	2.54611	2.62163	2.7939	2.73516	2.74374	2.55147	2.51208	2.54771	2.67703	2.77737	2.71076
Q6ICJ4	Em:AP000351.3	Glutathione S-transferase theta-2B	14.115	3	3	15.7	4	25.948	0.71225	0.595146	0.666862	0.511234	0.530319	0.592218	0.631817	0.729887	0.703312	0.616735	0.538198	0.578781	0.761166	0.55571	0.792316	0.492317	0.656786	0.564247
Q96CW1	AP2M1	AP-2 complex subunit mu	74.541	10	10	26.4	11	49.654	2.26371	2.35503	2.33363	2.55866	2.57719	2.50923	2.3119	2.27563	2.31967	2.62107	2.54528	2.551	2.27283	2.34361	2.24539	2.57303	2.48144	2.51759
A0A087WYC0	GOLGA2	Golgin subfamily A member 2	22.995	5	6	9.4	6	90.882	-0.75313	-0.684256	-0.629778	-0.810843	-0.669218	-0.737186	-0.750908	-0.654795	-0.665699	-0.697445	-0.644444	-0.771955	-0.678509	-0.724253	-0.664782	-0.847883	-0.911695	-0.766689
A0A087WYD5	GTF2H3	General transcription factor IIH subunit 3	1.42	1	1	4.3	1	18.217	-4.73461	-4.36493	-4.4723	-3.93373	-3.97528	-3.74993	-4.47782	-4.27449	-4.48725	-4.11528	-3.69686	-3.88985	-5.08665	-4.44461	-4.68525	-4.08413	-3.92192	-3.66773
A0A669KB35	MAPK8IP3	C-Jun-amino-terminal kinase-interacting protein 3	9.0278	3	5	3.7	3	148.48	-0.67234	-0.499136	-0.363995	-0.560642	-0.420637	-0.83844	-0.702074	-0.530779	-0.721148	-0.501442	-0.952005	-0.783407	-0.683355	-0.499634	-0.413567	-0.546131	-0.917719	-0.805986
H0YFZ5	PDCD2	Programmed cell death protein 2	1.1898	1	1	25.7	1	3.9146	-4.15766	-4.46678	-4.42556	-4.08799	-4.02665	-4.2143	-4.21906	-4.27034	-4.29785	-4.14046	-4.11922	-4.18566	-4.48906	-3.95608	-4.23613	-3.9732	-3.91891	-3.85375
Q6UXD5	SEZ6L2	Seizure 6-like protein 2	18.069	3	3	3.6	4	97.559	-0.390974	-0.000757217	0.0761948	-0.219313	-0.544174	-0.809399	-0.315727	-0.0389538	0.0655003	-0.258867	-1.06415	-0.769712	-0.442997	-0.13195	0.0106373	-0.316507	-1.09295	-0.837
A0A087WYQ1	SPTBN2	Spectrin beta chain, non-erythrocytic 2	25.906	4	8	4	5	271.68	-1.26139	-0.806206	-0.762714	-0.885445	-0.649101	-1.23688	-1.09754	-0.982027	-0.898819	-1.01334	-0.91604	-1.13586	-1.21707	-0.807207	-0.921736	-0.722971	-1.12674	-1.31168
A0A087WYR0	SRP19	Signal recognition particle 19 kDa protein	4.0328	3	3	33.3	4	13.654	-1.08701	-1.20564	-1.16897	-1.23341	-1.10886	-0.711634	-1.14735	-1.23629	-0.674124	-0.70339	-0.750313	-0.700453	-1.08977	-1.24555	-1.09314	-0.883072	-1.05884	-1.00104
Q6FGS1	TPD52L2	Tumor protein D54	51.086	7	7	39.8	9	22.237	0.847906	0.857573	1.03297	0.99671	0.991835	0.993496	0.924513	1.20957	0.83165	0.957739	0.767639	1.01744	1.39047	1.22622	1.42444	0.889723	0.934082	1.16652
Q9ULU4-19	ZMYND8	Protein kinase C-binding protein 1	11.687	4	4	3.7	6	138.03	-0.200867	-0.0492096	-0.0632687	-0.15427	-0.178492	-0.141308	-0.222479	-0.0792942	-0.131208	-0.178699	-0.0805225	-0.167982	-0.173206	-0.1325	-0.147608	-0.0932999	-0.177471	0.0319118
A0A087WZ13	RAVER1	Ribonucleoprotein PTB-binding 1	49.331	7	7	12.9	8	77.843	0.898876	0.929178	0.960863	0.935053	0.971539	0.944368	0.861168	0.998898	0.924191	0.971897	1.00522	0.961266	0.761517	0.888	0.894453	0.98605	1.02358	0.975307
B7Z3Y3	MAP7	Ensconsin	5.4509	2	2	3.2	2	66.967	-3.11843	-2.79489	-2.60189	-3.00425	-3.13375	-2.9128	-2.8367	-2.69027	-2.50431	-2.90802	-3.41913	-2.93633	-3.2158	-2.68952	-2.58473	-2.79124	-3.38541	-2.89092
A0A087WZ85	ROBO1	Roundabout homolog 1	8.5723	4	4	3.1	5	166.73	-0.484749	-0.458042	-0.626307	-0.54147	-0.490677	-0.50979	-0.627178	-0.698339	-0.510199	-0.544622	-0.358749	-0.486654	-0.569605	-0.585648	-0.946394	-0.37768	-0.43495	-0.296305
M0QZS0	ARHGEF18	Rho guanine nucleotide exchange factor 18	2.05	1	1	0.9	1	91.296	-0.841417	-0.802855	-0.496202	-0.972452	-0.974096	-0.583858	-0.695675	-0.672794	-0.746346	-0.940685	-0.514606	-0.806206	-0.655685	-0.643457	-0.48316	-1.15033	-0.598007	-0.608145
A0A087X2E5	IDH3B	Isocitrate dehydrogenase [NAD] subunit, mitochondrial	16.621	3	3	7.2	4	41.219	-0.485125	-0.545631	-0.53438	-0.516096	-0.452023	-0.345539	-0.45586	-0.566044	-0.421642	-0.238703	-0.552532	-0.392725	-0.343361	-0.37606	-0.482895	-0.453781	-0.345739	-0.549387
B4DGP9	NAPB	Beta-soluble NSF attachment protein	2.8128	1	2	10.2	1	28.794	-1.91943	-1.96994	-1.87234	-1.9664	-1.82307	-2.21103	-1.85667	-1.84519	-2.02538	-1.87912	-2.57418	-2.21869	-1.72087	-1.89682	-1.7537	-1.77734	-2.48098	-2.23661
A0A8V8TMN4	PPIP5K2	Inositol hexakisphosphate and diphosphoinositol-pentakisphosphate kinase 2	11.009	2	2	1.5	2	134.17	-2.35763	-2.30873	-2.39419	-2.23963	-2.16553	-1.92472	-2.59219	-2.33978	-2.00916	-1.96593	-1.7712	-1.92062	-2.27983	-2.24481	-2.41766	-1.94606	-2.36086	-1.80022
J3KPF9	KIF3A	Kinesin-like protein	9.0391	2	3	5.1	3	80.354	-3.88134	-3.6475	-3.60403	-3.8507	-3.82354	-3.91284	-3.53307	-3.60612	-3.5386	-4.04883	-3.48337	-3.50618	-3.88449	-3.55172	-3.65756	-3.91195	-3.59045	-3.52069
Q9Y4L1	HYOU1	Hypoxia up-regulated protein 1	245.47	26	27	31.1	47	111.33	4.66804	4.61027	4.65513	4.72073	4.76775	4.85195	4.60612	4.6129	4.79706	4.79067	4.84233	4.81361	4.74225	4.60815	4.61909	4.69173	4.87782	4.82628
G1UI29	SRCAP	Helicase SRCAP	5.48	1	1	0.8	1	131.03	-2.6109	-2.53314	-2.39156	-2.55874	-2.51687	-2.59419	-2.31115	-2.21066	-2.58236	-2.78611	-2.99582	-2.37781	-2.39078	-2.38883	-2.42783	-2.60662	-2.60118	-2.33009
A0A087X0H9	RBM26	RNA-binding protein 26	33.001	5	6	7.4	8	113.79	-0.0611401	0.0305328	0.0346165	-0.100035	-0.0402775	-0.0341492	0.0192928	0.112745	-0.113743	-0.0274277	0.00330734	-0.072422	0.0801086	0.0666161	0.123001	-0.0817566	-0.00293541	0.0542564
E7EVY0	OXA1L	Mitochondrial inner membrane protein OXA1L	11.866	5	5	13.5	5	45.165	0.550188	0.732788	0.768578	0.412128	0.587664	0.580482	0.533154	0.607698	0.777193	0.347301	0.60355	0.611153	0.450336	0.514929	0.641644	0.349928	0.558167	0.642456
A0A087X0M4	SLC4A1AP	Kanadaptin	58.333	9	9	17.4	14	82.89	1.28571	1.37775	1.24993	1.39947	1.43549	1.39202	1.28078	1.3445	1.36276	1.39503	1.45444	1.38295	1.36133	1.31134	1.22103	1.40557	1.48384	1.47325
A0A3B3ISI6	LEPROT	Leptin receptor gene-related protein	1.9458	1	1	9.8	1	15.696	-4.38859	-4.46846	-4.0711	-4.34753	-4.12702	-4.09133	-3.90963	-4.18331	-4.41131	-4.52014	-3.77178	-4.00399	-4.03788	-4.03433	-4.12981	-4.46916	-4.12073	-3.76283
Q96MZ5	YTHDF3	YTH domain-containing family protein 3	36.834	7	10	20.3	9	59.031	0.469015	0.513443	0.589518	0.444555	0.584101	0.57671	0.55249	0.492729	0.456984	0.350235	0.599184	0.53433	0.316765	0.463005	0.477474	0.559731	0.675661	0.524494
Q3SYF1	SNX12	Sorting nexin-12	13.107	3	5	26.5	5	18.884	-0.230652	-0.20331	-0.150881	-0.0945015	0.022831	0.0280075	-0.30678	-0.199419	0.028862	-0.0124302	0.0489502	0.0376148	-0.191088	0.154791	-0.168093	0.00444031	0.0211048	0.00790405
Q8TBN2	COL6A1	Collagen alpha-1(VI) chain	22.581	5	5	13.7	8	47.703	-0.994139	-0.755278	-0.524355	-0.969946	-0.924212	-0.662109	-0.906836	-0.742464	-0.767256	-1.04504	-0.683474	-0.68902	-1.02863	-0.84169	-0.824503	-1.04576	-0.848574	-0.647211
Q04206	RELA	Transcription factor p65	23.103	4	4	9.3	5	60.218	-0.875313	-0.960693	-0.98032	-0.846622	-0.75667	-0.834002	-1.00887	-0.858644	-0.871414	-0.829279	-0.924286	-0.94837	-0.891571	-0.99313	-0.928131	-0.947411	-0.755022	-0.882195
A0A087X0W9	OTUD6B	OTU domain-containing protein 6B	3.4716	3	3	8.4	3	37.325	0.353363	0.327503	0.108814	0.309692	0.371668	0.349167	0.113747	0.0332928	0.327715	0.407232	0.300577	0.215744	-0.0014877	0.00268745	-0.00789833	0.343884	0.232864	0.0882912
A0A087X142	45543	Septin-8	20.148	2	4	12.7	2	49.355	-1.37126	-1.41822	-1.33015	-1.4713	-1.61563	-1.52086	-1.42513	-1.3219	-1.34013	-1.53798	-1.62181	-1.38849	-1.31441	-1.512	-1.34007	-1.46535	-1.4657	-1.50781
Q4W5H4	UNC5C	Netrin receptor UNC5C	1.7019	2	2	4.2	2	56.289	-1.42749	-1.37567	-1.31813	-1.46349	-1.57156	-1.64092	-1.28185	-1.26791	-1.4774	-1.71817	-1.72226	-1.7781	-1.05661	-1.38628	-1.15414	-1.6346	-1.93024	-1.70152
P0DX04	TMSB15B	Thymosin beta-15B	4.6354	1	1	24.4	2	5.2288	-0.367636	-0.0100327	-0.136326	-0.194168	-0.198832	-0.505316	-0.333122	-0.219255	-0.346651	-0.168777	0.0794029	-0.655256	-0.158693	-0.133551	-0.215292	-0.350855	0.161762	-0.493193
B4DXH2	ARFIP2	Arfaptin-2	10.699	2	2	5.6	2	35.758	-2.3098	-2.37905	-2.37422	-2.19152	-2.39752	-2.35007	-2.29306	-2.29727	-2.38103	-2.30079	-2.45921	-2.42349	-2.19754	-2.49823	-2.28592	-2.29458	-2.40231	-2.10752
A0A087X1K9	LYPLA1	Acyl-protein thioesterase 1	18.609	4	4	27.7	6	17.981	2.18283	2.12245	2.09137	2.13027	2.1084	2.0797	2.15323	2.16585	2	2.24154	1.91033	1.99325	2.27927	2.04412	1.97439	2.09394	1.96845	1.94387
Q9BY67-3	CADM1	Cell adhesion molecule 1	123.24	5	5	16.8	9	51.533	1.48391	1.11578	1.14737	1.637	1.72756	1.54987	1.59193	1.28249	0.778294	1.50943	1.61372	1.54876	1.89781	1.46294	1.33196	1.51872	1.44438	1.57464
Q86SZ7	PSME2	Proteasome activator complex subunit 2	36.743	7	7	29.7	11	27.401	2.31301	2.35028	2.39521	2.17448	2.13955	2.34053	2.27483	2.29985	2.2891	2.18186	2.18324	2.29094	2.33397	2.29565	2.3398	2.12757	2.13495	2.25007
B7ZKT9	KIAA1033	WASH complex subunit 7	3.4167	3	3	2	4	136.51	-0.925192	-1.02009	-0.938511	-0.901955	-0.916023	-0.83844	-0.949831	-0.877689	-0.936657	-0.926647	-0.666037	-0.813692	-0.791668	-0.906633	-0.936281	-0.879211	-0.933134	-0.7421
O43251-4	RBFOX2	RNA binding protein fox-1 homolog 2	57.484	5	5	13.2	8	39.782	1.45876	1.55995	1.40583	1.40074	1.4163	1.64716	1.39748	1.3786	1.53754	1.45282	1.56731	1.6049	1.26769	1.35271	1.31958	1.47797	1.54739	1.44854
H0YJP0	HECTD1	E3 ubiquitin-protein ligase HECTD1	6.3987	3	3	1.5	3	279.41	-3.42702	-3.54573	-3.44151	-3.71512	-3.92275	-3.59727	-3.33215	-3.51537	-3.91457	-3.61941	-3.64586	-3.68055	-3.2063	-3.42499	-3.53739	-4.15423	-3.64083	-3.36458
V9HW24	HEL-S-73	26S protease regulatory subunit 10B	166.34	15	15	37.8	20	44.16	3.44617	3.42055	3.3956	3.4077	3.40505	3.43503	3.43754	3.35884	3.40298	3.20717	3.58528	3.44091	3.38135	3.36815	3.32364	3.34618	3.40248	3.55094
A0A090N7T9	SCRN1	Secernin-1	42.959	12	12	29.5	21	46.382	2.51165	2.69518	2.51442	2.43907	2.62268	2.55215	2.34964	2.4166	2.74353	2.53879	2.64478	2.46634	2.29925	2.40293	2.34877	2.54935	2.43068	2.32136
A0A590UJ56	CUL1	Cullin-1	48.813	11	11	17.7	11	74.732	1.82403	1.70665	1.64296	1.84168	1.76683	1.81129	1.75403	1.71684	1.69351	1.9421	1.94941	1.89171	1.90325	1.73956	1.65537	1.77429	1.97964	1.95377
A0A090N7V5	C7orf24	Gamma-glutamylcyclotransferase	10.459	5	5	30.3	5	21.007	0.477167	0.505779	0.522797	0.569893	0.410433	0.524981	0.470247	0.522129	0.449633	0.632238	0.452995	0.483698	0.660595	0.576899	0.686056	0.497816	0.435059	0.601101
Q6IAW3	CDK5	Cyclin-dependent-like kinase 5	44.483	5	6	23.3	7	33.288	0.191513	0.267096	0.171467	0.189051	0.118372	0.263918	0.194813	0.294729	-0.00509453	0.00543976	0.344296	0.26779	0.431057	0.169262	0.224932	0.0645466	0.242016	0.414791
A0A090N7X1	ABCF2	ATP-binding cassette sub-family F member 2	36.88	13	13	22.2	16	71.289	1.64964	1.57708	1.54174	1.59944	1.58534	1.61248	1.61116	1.52523	1.49582	1.5324	1.6397	1.60402	1.48411	1.69744	1.4735	1.62694	1.73487	1.68923
Q9H3X2	DKFZp761E2216	Arf-GAP with GTPase, ANK repeat and PH domain-containing protein 3	14.08	2	2	5.9	2	38.539	-1.29815	-1.19496	-1.16564	-1.40935	-1.18142	-1.35823	-1.07205	-1.04259	-1.26474	-1.41984	-1.24291	-1.29282	-1.49639	-1.00975	-1.07134	-1.28605	-1.19319	-1.22896
A0A804HL29	RP9	Retinitis pigmentosa 9 protein	1.7956	1	1	17.6	1	6.0697	-3.63145	-3.55823	-3.22955	-3.65416	-3.38619	-3.73397	-3.44494	-3.46694	-3.70593	-3.88254	-3.42374	-3.66825	-3.43483	-3.3646	-3.37745	-3.62583	-3.5714	-3.33763
A0A090N8Z2	REPIN1	Replication initiator 1	21.445	3	3	8.5	4	62.291	-1.85445	-1.70954	-1.77425	-1.60124	-1.67877	-1.64741	-1.73592	-1.67588	-1.85497	-2.12489	-1.4767	-1.60816	-1.8352	-1.7998	-1.907	-1.62852	-1.79835	-1.56417
B7Z1U8	FKBP9	Peptidyl-prolyl cis-trans isomerase FKBP9	19.747	4	4	11.1	4	49.619	-0.0871201	-0.0483227	0.147507	-0.0139427	-0.185444	-0.040554	-0.0249214	-0.0383587	0.142525	-0.0325146	-0.0536804	-0.14328	0.0183201	-0.0207615	0.136965	-0.127733	0.0335388	-0.146812
C9JE12	TMUB1	Transmembrane and ubiquitin-like domain-containing protein 1	10.988	2	2	28.3	2	16.12	-2.49951	-2.46667	-2.36385	-2.52245	-2.49249	-2.57623	-2.24346	-2.32033	-2.3833	-2.45138	-2.54915	-2.56361	-2.17257	-2.24988	-2.3353	-2.60315	-2.63315	-2.55172
A0A090N8Q5	NYREN18	NEDD8 ultimate buster 1	24.537	2	2	3.3	4	69.118	0.183517	0.372358	0.32617	0.182522	0.14394	0.192196	0.276854	0.361675	0.191648	0.0516148	0.353601	0.113319	0.34763	0.405188	0.310179	0.122366	0.313114	0.180132
A0A090N8Y2	ERP70	Protein disulfide-isomerase A4	199.78	30	30	47.1	61	72.932	5.22046	5.26465	5.30766	5.13348	5.03927	5.15725	5.21108	5.25582	5.24313	5.04613	5.15946	5.14255	5.31893	5.1891	5.29245	5.02926	5.18923	5.14914
A0A090N8Y5	LSM5	U6 snRNA-associated Sm-like protein LSm5	13.094	2	2	46.2	7	9.9374	0.962694	0.870558	0.867655	0.907705	0.953375	0.799244	0.850491	0.834297	0.989634	1.11833	0.580618	0.829185	1.04037	0.766272	1.02761	0.962149	0.698267	0.82196
C9J931	RHEB	GTP-binding protein Rheb	18.324	7	7	68.4	8	8.6739	2.41655	2.42309	2.46301	2.51055	2.42057	2.31567	2.33151	2.33761	2.43334	2.5302	2.23525	2.25066	2.47455	2.34127	2.41415	2.38793	2.34597	2.35209
B2RUU3	DOCK1	Dedicator of cytokinesis protein 1	4.0901	2	2	1	3	215.37	-1.93598	-1.68868	-1.76871	-1.70675	-1.99509	-1.77978	-1.74719	-1.71497	-1.90064	-1.86286	-1.57808	-1.68206	-1.79091	-1.62872	-1.81698	-1.6039	-1.81614	-1.73097
A0A096LNV3	RNF114	E3 ubiquitin-protein ligase RNF114	18.438	3	3	18.6	5	20.885	0.0870342	0.0330029	0.00555611	0.040329	0.0149441	-0.251272	0.071003	0.189932	-0.0368004	0.11689	-0.320301	-0.201212	0.248356	-0.0354099	0.0927086	-0.0780621	-0.179546	-0.0518208
P30566	ADSL	Adenylosuccinate lyase	39.822	12	12	27.7	14	54.889	2.21522	2.1386	2.14686	2.35341	2.32798	2.34413	2.1701	2.10314	2.235	2.42263	2.27444	2.30252	2.25414	2.17299	2.18563	2.27747	2.27796	2.37519
A0A096LP25	AAK1	Uncharacterized protein FLJ45252	13.957	4	4	7.1	4	125.88	-1.71802	-1.90019	-1.72571	-1.87128	-1.81187	-1.7953	-1.68632	-1.78314	-1.74813	-1.81004	-2.09621	-1.71876	-1.59645	-1.76029	-1.58953	-1.85711	-1.87703	-1.74078
A0A096LP69	CD99		3.3748	1	2	12.5	1	18.777	-7.37759	-6.50189	-6.01517	-7.82858	-6.75726	-7.00904	-6.86667	-6.17225	-6.9515	-4.07141	-6.34144	-6.92665	-6.6946	-6.58812	-6.55284	-6.71603	-6.42348	-7.34106
A0A096ZUC4	CFTR		1.385	1	1	8.3	1	9.2546	-2.52847	-2.61421	-2.45067	-2.42539	-2.50918	-2.78578	-2.56136	-2.4696	-2.44675	-2.28128	-2.72198	-2.60689	-2.46702	-2.64557	-2.39447	-2.35405	-2.84782	-2.82084
A8K2B4	ENAH	Protein enabled homolog	62.512	15	15	28.9	19	63.996	3.26264	3.19682	3.21241	3.16779	3.17265	3.1441	3.21402	3.21737	3.13833	3.18885	3.13677	3.17907	3.25762	3.21495	3.21582	3.14045	3.21253	3.11763
B2RB99	RTFDC1	Protein RTF2 homolog	6.2655	4	4	14.7	4	33.798	-0.349672	-0.42458	-0.5366	-0.402655	-0.473389	-0.383224	-0.414396	-0.423409	-0.538095	-0.396576	-0.433357	-0.439184	-0.463627	-0.291748	-0.623991	-0.383884	-0.349072	-0.24811
B4DI71	PYCRL	Pyrroline-5-carboxylate reductase	42.914	2	2	24.1	3	17.926	-1.60137	-1.60946	-1.46902	-1.75814	-1.69185	-1.86433	-1.55048	-1.51529	-1.542	-1.71694	-1.88114	-1.91058	-1.57899	-1.64403	-1.3502	-1.85074	-1.66063	-1.61095
K7EP11	CLASRP	CLK4-associating serine/arginine rich protein	2.2121	2	2	12.2	2	16.037	-2.30889	-2.14057	-2.13602	-2.62827	-2.37325	-2.56641	-2.22809	-2.11608	-2.50753	-3.00543	-2.29579	-2.26819	-2.75352	-1.93981	-2.13966	-2.59207	-2.16756	-2.23922
U3KQC1	WDR18	WD repeat-containing protein 18	21.157	6	6	15.2	9	43.237	1.91254	1.96229	1.9191	1.87448	1.90206	1.918	1.83319	1.89146	1.83669	1.99041	1.90694	1.7957	1.97094	1.93792	1.86258	1.86745	1.88783	2.01083
A0A0A0MQW0	MYEF2	Myelin expression factor 2	57.713	11	11	20.3	15	61.957	2.29226	2.41733	2.47546	2.46982	2.55118	2.29387	2.36633	2.47511	2.42096	2.40169	2.23735	2.36221	2.03957	2.49601	2.37836	2.5916	2.13471	2.2449
Q9NR56	MBNL1	Muscleblind-like protein 1	7.8099	3	4	9.5	7	41.817	0.21417	0.297903	0.30582	0.119213	0.290619	0.585018	0.289652	0.288479	0.283081	0.202528	0.614483	0.671734	0.314533	0.350512	0.261728	0.196981	0.64876	0.694717
A0A3B3ISH2	CACHD1	VWFA and cache domain-containing protein 1	1.8635	1	1	1.2	1	127.25	-3.10479	-3.31915	-2.94599	-3.11189	-3.3049	-3.40147	-3.07555	-3.20929	-2.93615	-3.30306	-3.40565	-3.30776	-3.00716	-3.2527	-3.14811	-3.34569	-3.35246	-3.42532
B4DK86	USP19	Ubiquitin carboxyl-terminal hydrolase	0.94779	1	1	2.7	1	55.281	-5.53637	-4.95416	-5.04618	-4.89483	-4.57444	-4.98841	-5.29947	-5.30769	-5.0295	-5.04716	-4.86441	-5.13157	-5.63836	-5.04908	-5.08227	-4.71941	-4.97051	-5.05787
A0A0A0MR33	GSTZ1	Maleylacetoacetate isomerase	3.7875	2	2	13.2	2	19.373	-1.32085	-1.33637	-1.11609	-1.3709	-1.41913	-1.27487	-1.30031	-1.28279	-1.27473	-1.29759	-1.27461	-1.35211	-1.12728	-1.1207	-1.12591	-1.44845	-1.38555	-1.248
F5H3P6	FADS1	Fatty acid desaturase 1	1.2416	1	1	5.5	1	17.272	-3.85467	-3.5102	-3.07816	-3.58856	-3.38776	-3.60202	-3.31454	-3.08569	-3.51311	-4.293	-3.28301	-3.45893	-3.83718	-2.81423	-3.01401	-3.33636	-3.18781	-3.38775
A0A8I5QJK7	TNRC11	Mediator of RNA polymerase II transcription subunit 12	12.229	1	1	5.7	1	29.73	-2.85931	-2.91263	-3.12997	-2.87634	-2.85515	-2.84889	-2.79113	-2.95859	-2.88158	-2.47193	-3.0381	-2.89209	-2.62924	-3.10284	-3.08579	-2.79962	-3.13681	-2.81247
A0A0A0MTS7	TTN	Titin	1.5	1	1	0	1	3994.6	-0.977705	-1.01375	-0.971581	-1.00885	-1.10589	-1.3198	-0.807751	-0.706924	-1.34665	-1.05165	-1.65831	-1.17984	-0.521713	-0.775089	-0.804392	-1.21383	-1.17333	-1.08141
Q9Y2J2	EPB41L3	Band 4.1-like protein 3	14.092	3	5	5.7	3	120.68	-0.941967	-0.973429	-0.858269	-0.69952	-0.569544	-0.78521	-0.985649	-0.906412	-0.996386	-0.624222	-0.682541	-0.812826	-0.968235	-0.822691	-0.891933	-0.692875	-0.66194	-0.706329
A0A0A0MRB5	MADD	MAP kinase-activating death domain protein	13.171	2	2	1.8	2	176.55	-2.58872	-2.29303	-2.17269	-2.57871	-2.51917	-2.59696	-2.30332	-2.26624	-2.37643	-2.57605	-2.53797	-2.54851	-2.34501	-2.08629	-2.19275	-2.51107	-2.57271	-2.55999
A0A0A0MRC4	GPSM1	G-protein-signaling modulator 1	128.96	12	12	22.3	14	78.226	1.03631	1.13729	1.09652	0.895817	0.951792	0.802067	1.06741	1.15878	1.16573	0.998638	0.733871	0.803783	0.994488	0.968931	1.06288	1.03471	0.673561	0.768269
Q63HP7	DKFZp686P1551	Exocyst complex component 7	12.219	2	2	3.8	3	65.662	-1.9287	-1.77971	-1.68149	-1.92881	-1.88338	-1.98802	-1.81139	-1.74485	-1.89486	-2.33868	-1.98946	-1.92145	-1.88581	-1.81312	-1.78864	-1.87692	-2.14832	-1.9496
A0A0A0MRE5	ASAP1	Arf-GAP with SH3 domain, ANK repeat and PH domain-containing protein 1	69.365	12	12	13.5	14	124.77	1.05269	1.08899	1.08758	1.10802	1.04589	0.992331	1.07443	1.13707	1.05759	1.13437	0.8661	0.937647	1.12915	1.07389	1.13658	1.09948	0.917072	0.872334
Q5GIA7	AKAP9	A-kinase anchor protein 9	1.7102	1	1	0.8	2	118.2	-3.22468	-3.15298	-3.21174	-2.74721	-2.88613	-2.93349	-3.20087	-3.02786	-3.03708	-2.858	-2.79772	-2.80165	-3.30508	-3.40698	-3.29634	-2.87732	-3.06634	-2.70518
A0A8I5KX24	CDK5RAP2	CDK5 regulatory subunit-associated protein 2	2.4378	1	1	2.3	1	48.351	-4.38004	-3.92816	-3.76273	-4.02046	-3.95668	-3.74548	-4.18824	-3.86659	-4.22104	-4.41872	-3.89195	-3.57963	-4.22597	-3.91038	-3.98716	-3.97599	-3.94134	-3.83734
Q8IWQ7	CDC42BPA	Non-specific serine/threonine protein kinase	26.551	2	5	3.2	3	186.04	-1.44379	-1.32797	-1.32272	-1.56918	-1.57376	-1.55042	-1.43602	-1.27884	-1.38215	-1.69782	-1.45543	-1.58596	-1.31577	-1.40318	-1.36711	-1.6872	-1.46515	-1.33161
A0A0A0MRJ3	NAV1	Neuron navigator 1	12.759	2	2	2	2	197.4	-6.30154	-6.26426	-6.06726	-5.61753	-6.05176	-6.06238	-7.0235	-6.50292	-6.17697	-6.53814	-5.75561	-6.04018	-6.48355	-6.50716	-6.44771	-6.41427	-6.27583	-5.99101
Q86UA8	SMARCA1	Probable global transcription activator SNF2L1	34.575	7	17	16.3	8	113.36	0.325125	0.434738	0.415764	0.511234	0.632076	0.665367	0.250183	0.414082	0.416151	0.516083	0.791834	0.612764	0.303011	0.368814	0.278139	0.532316	0.702585	0.660147
Q5TAL2	SNRPC	U1 small nuclear ribonucleoprotein C	3.1599	1	1	7.6	2	12.352	-1.50447	-0.996519	-0.865602	-1.12683	-0.852583	-0.749205	-1.39436	-1.12099	-0.740553	-1.63221	-0.319576	-0.440075	-1.98943	-0.941242	-1.24366	-0.626341	-0.461239	-1.99979
A0A0A0MRT2	WAC	WW domain-containing adapter protein with coiled-coil	12.426	2	2	5.9	2	53.878	-2.24717	-2.16691	-2.41134	-2.25326	-2.36675	-2.53259	-2.20787	-2.132	-2.49751	-2.51115	-2.28072	-2.52025	-2.41897	-2.21611	-2.51126	-2.34831	-2.36331	-2.19881
J3QKK8	FAM213B	Prostamide/prostaglandin F synthase	3.4819	1	1	6.6	1	16.336	-3.07742	-2.89198	-2.93861	-3.07071	-3.14126	-2.88267	-3.12909	-3.02918	-2.89513	-3.67281	-2.81421	-3.03072	-3.32104	-2.9031	-3.04681	-3.10978	-3.09214	-3.01661
A0A5K1VW64	APTX	Aprataxin	3.6567	1	1	5.9	2	31.265	-2.27629	-2.18765	-2.36972	-2.28406	-2.28012	-1.9714	-2.29658	-2.30347	-2.18007	-2.19763	-2.3992	-2.09227	-2.04237	-2.30994	-2.12589	-1.91109	-2.27368	-2.24381
A0A0A0MRX1	ELAVL2	ELAV-like protein	9.1671	2	10	27	2	42.632	0.639887	0.517435	0.388868	0.671743	0.854685	-0.0996971	0.434378	0.465155	0.400864	0.826139	0.0776424	-0.0941753	0.610119	0.468388	0.498148	0.642973	-0.0360012	-0.17684
U3KQE8	NFIB	Nuclear factor 1	43.795	4	6	17.3	7	46.985	1.70291	1.72742	1.81881	1.60184	1.48534	1.74357	1.68787	1.79167	1.68128	1.74534	1.64848	1.70305	1.8624	1.84741	1.89891	1.53493	1.61773	1.68896
B1APQ0	PITRM1	Presequence protease, mitochondrial	1.9644	1	1	3.8	1	20.206	-2.39716	-2.44045	-2.38155	-2.26439	-2.33992	-2.13669	-2.3788	-2.40758	-2.41797	-2.48472	-2.21599	-2.38749	-2.30991	-2.38316	-2.32098	-2.3173	-2.28137	-2.25575
Q59EP6	MBD1	Methyl-CpG-binding domain protein 1	3.0784	1	1	2.8	1	43.848	-5.45055	-5.09003	-5.15589	-4.78925	-4.92341	-4.87792	-5.08718	-4.88622	-5.54767	-4.91585	-4.6376	-4.34389	-5.12053	-5.10611	-5.21339	-5.47715	-4.9159	-4.72672
A0A0A0MSA7	EIF4G3	Eukaryotic translation initiation factor 4 gamma 3	3.5416	4	10	6.3	4	180.5	-0.821379	-0.587742	-0.433268	-0.840071	-0.826136	-0.824091	-0.751312	-0.534803	-0.768684	-1.11864	-0.791853	-0.877045	-0.888538	-0.505384	-0.482233	-0.778343	-0.84133	-0.839445
A0A0A0MSE8	UBE2C	Ubiquitin-conjugating enzyme E2 C	41.53	3	3	36.7	5	8.0931	0.846079	0.760956	0.647495	0.949179	0.757797	0.424562	0.795773	0.818836	0.558985	0.967207	0.371092	0.473717	0.575315	0.43619	0.741144	0.850338	0.555923	0.543617
Q86WJ1	CHD1L	Chromodomain-helicase-DNA-binding protein 1-like	27.303	2	2	3.6	2	101	-1.02681	-1.04217	-1.18734	-1.04984	-1.02003	-0.943296	-1.20315	-1.09958	-0.909416	-0.920506	-1.13754	-0.989742	-1.1925	-1.31001	-1.30378	-1.06451	-1.03761	-1.14948
B3KPJ4	PHC2	Polyhomeotic-like protein 2	16.498	4	4	8.6	5	50.403	-0.298082	-0.218685	-0.114155	-0.338455	-0.205051	-0.468317	-0.312441	-0.120228	-0.31702	-0.426395	-0.243254	-0.365028	-0.384049	-0.0650635	-0.0646782	-0.259874	-0.147524	-0.391424
F8W9B8	EXOC5	Exocyst complex component 5	8.0942	1	1	1.9	1	74.34	-4.06276	-3.97686	-3.86886	-3.70073	-3.9023	-3.90885	-3.8729	-3.92676	-4.04992	-3.73697	-4.1166	-3.79506	-3.84464	-3.81269	-3.8464	-4.00722	-4.10795	-3.78243
A0A0A0MSK5	TOR1AIP1	Torsin-1A-interacting protein 1	46.011	9	10	24	12	52.406	1.60471	1.79086	1.82284	1.52992	1.61156	1.67561	1.69358	1.77053	1.58306	1.37554	1.84536	1.71602	1.7039	1.84196	1.74307	1.41513	1.82168	1.80955
H7C3C4	SLC4A7	Anion exchange protein	2.7975	1	1	1.1	1	89.843	-3.5047	-3.65066	-3.50794	-3.70461	-3.99948	-3.9348	-3.21718	-3.42114	-3.75336	-3.66855	-3.84436	-3.90388	-3.40996	-3.38504	-3.26171	-3.77388	-4.30387	-4.05585
A0A0A0MSZ9	CSTF1	Cleavage stimulation factor subunit 1	6.6011	3	3	9.3	4	38.448	0.607824	0.708517	0.778675	0.677349	0.71557	0.799213	0.670204	0.717743	0.643648	0.649464	0.739555	0.725641	0.538321	0.73546	0.728714	0.787054	0.85323	0.845963
M0R116	ATP1A3	Sodium/potassium-transporting ATPase subunit alpha-3	19.963	1	13	17.3	1	108.28	-1.22579	-1.38447	-1.48952	-1.04619	-1.17367	-1.50535	-1.20138	-1.45411	-1.59515	-0.972212	-2.49123	-1.5543	-0.961174	-1.19748	-1.26221	-0.973497	-2.92792	-1.94357
B7Z876	SCAF8	Protein SCAF8	19.671	4	7	5.1	10	145.16	0.740002	0.61622	0.63814	1.00616	0.939342	0.983669	0.671894	0.654263	0.734436	1.06819	1.02443	0.949093	0.720716	0.597328	0.658545	0.981777	1.20129	1.23976
A0A384MR53	IVD	Isovaleryl-CoA dehydrogenase, mitochondrial	28.966	5	5	10.2	5	46.236	1.10748	1.11662	1.14039	1.08138	1.1065	1.18847	1.15293	1.14652	1.14701	1.14057	1.08144	1.12446	1.23927	1.10333	1.16686	0.997074	1.11589	1.06164
A0A0A0MTB8	WDR36	WD repeat-containing protein 36	78.587	13	13	16.9	17	99.365	1.69795	1.60816	1.57998	1.68318	1.70016	1.67818	1.58246	1.57824	1.68205	1.78864	1.59872	1.61852	1.67405	1.57303	1.50473	1.65761	1.62658	1.56305
V9HWF0	HEL-S-28	Integrin-linked protein kinase	14.443	7	7	13.1	7	51.419	0.239084	0.279173	0.223135	-0.0167103	-0.0797405	0.122568	0.300661	0.247707	0.181051	-0.0610619	0.0402756	0.0700035	0.290785	0.272467	0.178812	-0.0727749	-0.0334797	0.201418
Q13617-2	CUL2	Cullin-2	34.083	11	11	15.7	13	89.491	1.84972	1.74869	1.71801	1.9334	1.88088	1.92646	1.77131	1.79115	1.83271	1.92135	1.77567	1.83911	1.8254	1.69378	1.83744	1.94016	1.79249	1.84412
A0A0A0MTQ5	C14orf2	6.8 kDa mitochondrial proteolipid	2.1779	2	2	18.2	3	9.1078	-1.09389	-1.40238	-0.99033	-1.20423	-1.18169	-1.18234	-0.982512	-0.894402	-1.18247	-1.10944	-1.79447	-1.10232	-0.720196	-0.725082	-0.542326	-1.2619	-1.20437	-1.03244
A0A0A0N0N2	CNTFR	Ciliary neurotrophic factor receptor subunit alpha	8.482	3	3	8.2	6	41.54	0.0571537	0.283411	0.334335	0.0731544	0.11338	-0.0597134	-0.056818	0.201069	0.465401	0.160866	-0.187674	-0.127403	-0.0182056	0.171692	0.200323	0.0174923	-0.132406	-0.0793686
A0A2R8Y484	CD47	Leukocyte surface antigen CD47	12.833	3	3	15.3	6	20.313	1.43695	1.42394	1.4117	1.50732	1.57207	1.52073	1.48495	1.42522	1.3792	1.73415	1.43796	1.47235	1.59602	1.38804	1.42978	1.58913	1.52046	1.50343
Q3B7W7	TMED7	Transmembrane emp24 domain-containing protein 7	28.356	2	2	17.2	3	15.204	-0.81274	-0.796173	-0.866812	-0.934385	-0.764305	-0.712086	-0.84967	-0.839016	-0.716574	-0.688761	-0.838881	-0.7153	-0.804594	-0.877604	-0.690586	-0.696577	-0.825283	-0.790564
A0A0A6YYG7	NCAPH2	Condensin-2 complex subunit H2	2.8958	2	2	3.2	3	66.257	-0.734812	-0.608459	-0.847937	-0.844107	-0.869612	-0.819113	-0.813822	-0.995371	-0.948042	-0.787159	-0.839401	-0.915775	-1.15339	-1.07253	-1.38163	-0.762197	-0.909826	-0.906483
A0A0A6YYI3	PPAN-P2RY11	Suppressor of SWI4 1 homolog	25.038	4	4	9.8	4	58.199	-0.0858612	-0.100267	-0.0711327	-0.125769	-0.0798035	-0.127907	-0.0518265	-0.120859	-0.0891056	-0.0271111	-0.131098	-0.0743237	0.0438347	-0.0903301	-0.0769882	-0.118668	-0.0568752	0.0351849
P57737-3	CORO7	Coronin-7	49.835	10	10	10.6	13	114.16	1.99325	1.95293	1.93307	1.87735	1.90944	1.96441	1.9561	1.95047	1.99541	1.99505	2.00393	1.91281	1.92977	1.96445	1.96858	1.90281	1.99405	2.06764
A0A7P0TAP9	USP13	Ubiquitin carboxyl-terminal hydrolase	1.56	2	3	4.3	2	97.198	-1.68993	-1.35601	-1.35763	-1.67848	-1.4262	-1.50337	-1.53424	-1.34532	-1.52615	-1.73341	-1.36058	-1.47412	-1.83716	-1.35013	-1.37079	-1.38629	-1.46611	-1.58242
A0A0S2Z5L2	URLC6	Speckle targeted PIP5K1A-regulated poly(A) polymerase	12.436	1	1	3.4	1	57.924	-7.2133	-6.46873	-6.34665	-6.46488	-7.02459	-5.93709	-6.76405	-5.82897	-6.26335	-7.40071	-6.76159	-6.60987	-6.59508	-6.76456	-6.29635	-6.18637	-6.70903	-5.87586
B7Z7B9	BIRC5	Baculoviral IAP repeat-containing protein 5	3.0207	1	1	11.7	1	13.757	-4.57046	-4.60558	-5.3314	-4.72159	-4.68837	-4.9459	-4.7599	-4.56809	-5.06113	-4.45487	-5.37613	-4.99331	-4.94278	-5.41684	-5.36589	-4.6959	-4.85649	-5.17479
B4DDR8	MED24	Mediator of RNA polymerase II transcription subunit 24	10.436	2	2	3.9	2	70.768	-5.41552	-5.32852	-5.62806	-5.0676	-5.20861	-4.90433	-5.41489	-4.90957	-5.17247	-5.04177	-5.41024	-5.12374	-5.49808	-5.65845	-5.21737	-5.07463	-5.11345	-5.2293
A0A0B4J1Z1	SRSF7	Serine/arginine-rich splicing factor 7	77.987	8	9	54.7	22	15.763	3.09235	3.01853	3.05484	3.10644	3.05626	3.02904	3.07855	3.0902	3.02044	3.20726	2.96154	3.02488	3.17376	3.03029	3.0583	3.02873	2.98554	2.98479
D6RAG0	POLR2J3	DNA-directed RNA polymerase II subunit RPB11-b2	1.9775	1	1	23.3	2	7.9742	-4.98148	-5.03911	-4.85229	-4.983	-5.17187	-5.05943	-5.22267	-4.94418	-5.09774	-5.19323	-6.25411	-5.34115	-4.6361	-4.89043	-4.84558	-5.51968	-5.40588	-5.05492
Q9BV28	TUBB3	Tubulin beta-3 chain	156.61	5	20	51.7	33	45.622	3.79716	3.79697	3.70301	4.6781	4.4791	4.20733	3.67109	3.71361	4.00673	4.81405	4.34978	4.3441	3.72687	3.71758	3.70181	4.58147	4.46406	4.29817
K7EM56	RPS15	40S ribosomal protein S15	18.753	4	4	40.2	7	12.99	1.28966	1.20332	1.0958	1.17804	1.14378	1.17407	1.21349	1.17715	1.09486	1.23431	1.12268	1.0631	1.35406	1.15639	1.12911	1.153	1.11724	1.1165
F8WF49	DLGAP4	Disks large-associated protein 4	6.66	2	2	11.1	2	26.941	-2.26439	-2.26574	-2.01776	-2.60124	-2.22354	-2.50051	-2.33206	-2.13172	-2.24771	-2.47707	-2.82019	-2.60509	-2.26276	-2.28781	-2.04205	-2.57899	-2.33059	-2.3859
A0A0P1J1R0	TPT1	Translationally-controlled tumor protein	24.96	4	7	40.1	12	19.595	3.21004	3.00626	2.94638	3.21247	3.19001	3.0698	3.11812	2.98401	2.96839	3.14552	3.06936	3.13836	3.24429	3.00711	2.66458	3.14964	3.38924	3.31999
P0DPI2-2	C21orf33		50.992	4	4	23.6	6	24.757	0.542921	0.774689	0.856951	0.661545	0.698603	0.883604	0.682056	0.748743	0.703119	0.6357	0.852812	0.756565	0.783165	0.908699	0.945755	0.618725	0.725378	0.913237
A0A0B5EEB2	VKORC1	Vitamin K epoxide reductase complex subunit 1	5.2551	1	1	37.1	2	3.8594	-1.2754	-1.61421	-1.53822	-1.20409	-1.19374	-1.31526	-1.45751	-1.46864	-1.39685	-1.11486	-1.32225	-1.30901	-1.33853	-0.163372	-1.39218	-1.23802	-1.20111	-1.15032
A0A0C4DFM2	ZNF574	Zinc finger protein 574	1.1388	1	1	0.8	1	108.7	-3.50061	-3.14327	-3.24172	-3.20558	-3.31408	-3.16958	-3.33341	-3.2913	-3.18026	-3.20719	-3.05201	-3.31985	-3.67014	-3.26655	-3.28942	-3.32428	-3.18077	-2.81795
A0A0C4DFT3	DLG1	Disks large homolog 1	42.424	6	6	8.7	8	99.813	0.27573	0.348598	0.331415	0.231449	0.353252	0.447306	0.282911	0.354166	0.311964	0.213043	0.593575	0.46438	0.162615	0.331646	0.223713	0.352865	0.502184	0.476917
B3KTK5	NELFA	Negative elongation factor A	18.953	6	6	19.4	7	49.686	0.37051	0.427696	0.487715	0.340252	0.380419	0.350336	0.385536	0.520151	0.369875	0.46607	0.196228	0.231779	0.451933	0.412127	0.507524	0.253878	0.268427	0.243109
A0A0C4DFZ1	STX1A	Syntaxin-1A	23.848	2	2	10.4	3	29.573	-2.16525	-1.98584	-2.00512	-2.17681	-1.95517	-2.38225	-2.21549	-2.06645	-2.24202	-2.06038	-2.5173	-2.44083	-1.99274	-2.05939	-2.1298	-2.07781	-2.56373	-2.47733
A0A0C4DG21	ABI2	Abl interactor 2	45.288	5	5	13.2	5	54.838	0.663721	0.545111	0.658764	0.696667	0.685024	0.568539	0.591328	0.597965	0.732134	0.804237	0.401628	0.590719	0.777624	0.626986	0.756674	0.724676	0.513489	0.489708
A0A0C4DG31	REXO4	RNA exonuclease 4	2.6844	2	2	9.4	2	26.47	-1.07028	-1.14922	-1.01066	-1.34195	-1.16354	-1.19936	-1.08943	-1.01961	-1.22621	-1.35009	-1.16646	-1.24441	-0.925999	-1.06325	-1.03559	-1.26126	-1.0509	-1.23162
Q7RTM4	SYNE1	Nesprin-1	0.99977	1	1	0.1	2	966.33	0.179907	0.142467	0.0639343	0.300728	0.2537	0.199671	0.0978432	0.125874	0.163977	0.415077	0.146708	0.232059	0.276575	0.0328674	0.0799713	0.249073	0.182583	0.0331573
A0A8Q3SJ36	HTRA2	Serine protease HTRA2, mitochondrial	1.7181	1	1	7.3	1	34.315	-7.13859	-6.6681	-6.99392	-7.2381	-6.24181	-7.09003	-6.78489	-5.02411	-6.66978	-6.65135	-6.67457	-7.95681	-6.71408	-7.09331	-7.1239	-8.33747	-6.80209	-7.75941
A0A0C4DG68	PUM2	Pumilio homolog 2	3.5263	2	4	4.3	2	94.068	-1.38893	-1.71185	-1.55524	-1.51154	-1.37468	-1.4852	-1.48833	-1.53091	-1.4919	-1.49777	-1.64036	-1.51667	-1.42958	-1.59802	-1.45206	-1.50794	-1.747	-1.66127
A0A0G2JR20	SDCCAG8	Serologically defined colon cancer antigen 8	8.817	1	1	3.4	1	48.116	-5.90984	-6.09115	-5.74818	-6.18692	-6.30945	-6.32896	-5.59009	-6.14353	-5.76252	-6.22563	-5.58458	-5.7147	-6.15183	-5.78465	-5.91985	-5.97772	-6.06703	-5.82564
Q96HC9	KLHL13	Kelch-like protein 13	7.3744	2	2	12.4	2	18.937	-3.32069	-3.58471	-3.64676	-3.19266	-3.49032	-3.53013	-3.35396	-3.3489	-3.46536	-3.32037	-3.40208	-3.43606	-3.38396	-3.5717	-3.64581	-3.45795	-3.30413	-3.31177
A0A0C4DG84	ANTXR2	Anthrax toxin receptor 2	3.7978	1	1	6.1	1	26.111	-2.41185	-2.49062	-2.46664	-2.60442	-2.53007	-2.61594	-2.57786	-2.32593	-2.24487	-2.41498	-2.66519	-2.48053	-2.39398	-2.30723	-2.41928	-2.48355	-2.66773	-2.57141
A8K6X3	DDX46	Probable ATP-dependent RNA helicase DDX46	181.93	25	25	26.4	28	117.47	2.78599	2.7382	2.72743	2.79981	2.79344	2.8431	2.74974	2.76487	2.6931	2.77025	2.82136	2.78365	2.82861	2.75403	2.68516	2.71556	2.86601	2.89568
Q59GQ7	HLTF	Helicase-like transcription factor	54.625	12	12	13.7	14	111.97	1.50181	1.58755	1.60194	1.40394	1.54002	1.29309	1.52785	1.57065	1.56856	1.44587	1.36848	1.26458	1.51709	1.58899	1.60079	1.49611	1.38547	1.22615
A0A0C4DGG1	PACSIN3	Protein kinase C and casein kinase substrate in neurons protein 3	42.823	5	5	13.8	7	46.494	3.32731	3.63178	3.86169	3.38183	3.57825	3.36802	3.32649	3.7381	3.31431	2.97758	3.76526	3.48524	2.88753	3.83839	3.83298	3.48004	3.6968	3.51874
A0A2R8YFK9	CHD4	Chromodomain-helicase-DNA-binding protein 4	160.34	24	31	18.9	45	216.62	4.09453	4.05244	4.0219	4.18499	4.17272	4.17797	4.07087	4.05844	4.01568	4.25871	4.13855	4.15972	4.10788	4.06343	3.99015	4.17455	4.20215	4.23404
A0A0C4DGH0	CD276	CD276 antigen	67.606	5	5	16	7	41.767	1.21461	1.25726	1.36333	1.06829	1.14353	1.17537	1.2546	1.28582	1.27913	0.988276	1.25479	1.16605	1.22081	1.2556	1.35173	1.0336	1.31368	1.35268
J3QRU8	GIT1	ARF GTPase-activating protein GIT1	7.0696	2	3	4.6	3	76.805	0.26568	0.251017	0.178749	0.220314	0.173065	0.233328	0.216116	0.185658	0.189398	0.218204	0.38957	0.273191	0.233509	0.224325	0.105467	0.148224	0.314968	0.345083
A0A0C4DGP0	PITPNC1	Cytoplasmic phosphatidylinositol transfer protein 1	4.3858	2	2	5.6	2	31.768	-2.34534	-2.0042	-2.10217	-2.04745	-2.2899	-2.14326	-2.12487	-2.01804	-2.20991	-2.1408	-2.10716	-2.28215	-2.07679	-1.98379	-1.9307	-2.29296	-2.26535	-2.1855
A0A0C4DGQ5	CAPNS1	Calpain small subunit 1	20.123	5	5	20.5	9	33.786	1.76109	1.81003	1.82522	1.60379	1.56783	1.68922	1.7992	1.87996	1.7269	1.70006	1.60359	1.70543	1.94607	1.90773	1.96822	1.52701	1.60842	1.65223
A0A0C4DGU2	MMACHC	Methylmalonic aciduria and homocystinuria type C protein	1.4118	1	1	4	1	25.331	-3.54614	-3.12434	-3.64254	-3.54465	-3.70345	-3.62548	-3.53335	-3.40761	-3.56721	-3.99397	-3.66342	-3.58015	-4.1661	-3.51774	-3.72141	-3.41076	-3.7031	-3.56819
B4DWM8	ATP6AP1	V-type proton ATPase subunit S1	2.8687	2	2	5.8	5	32.871	-1.11953	-1.20087	-1.32093	-0.937647	-1.08547	-1.07174	-1.20947	-1.27225	-0.974276	-0.821692	-1.12026	-1.13646	-1.22226	-1.20293	-1.19581	-0.895666	-1.01829	-0.933348
B4DDR0	POLR3E	DNA-directed RNA polymerase III subunit RPC5	11.385	2	2	3.7	2	73.393	-3.21464	-3.24426	-3.26269	-3.13347	-3.23094	-3.19237	-3.30046	-3.08623	-3.07237	-3.12448	-3.02954	-3.10496	-3.21203	-3.05264	-3.14517	-3.03659	-2.9948	-3.02576
B3KUB6	EPB41L1	Band 4.1-like protein 1	4.9196	3	4	6.5	3	86.473	-1.62027	-1.54631	-1.39046	-1.62697	-1.47079	-1.69684	-1.7219	-1.59056	-1.38804	-1.51348	-1.77444	-1.76803	-1.55449	-1.47464	-1.40481	-1.59178	-1.74165	-1.74357
J3KTQ7	TMCO1	Transmembrane and coiled-coil domain-containing protein 1	3.8554	1	1	8.9	1	11.547	-2.63352	-1.99668	-1.84344	-2.73857	-1.94963	-2.45895	-2.29982	-1.95953	-2.10491	-3.19995	-2.17656	-1.95782	-3.19382	-1.94865	-1.86306	-2.16089	-2.03257	-2.0346
A0A0D9SEN2	CDK11B	Cyclin-dependent kinase 11B	36.749	9	9	12.4	10	90.625	1.40023	1.23559	1.22944	1.33746	1.37044	1.38894	1.30926	1.3116	1.23631	1.37898	1.33163	1.37174	1.38036	1.24817	1.26858	1.30399	1.39291	1.46649
E7EN19	MAP4K4	Mitogen-activated protein kinase kinase kinase kinase 4	68.133	10	10	8.7	14	141.06	0.540293	0.691231	0.631199	0.625864	0.57461	0.536985	0.598171	0.716862	0.511812	0.524063	0.55257	0.490572	0.527151	0.60037	0.533817	0.560894	0.581835	0.515314
Q59GX6	DDX3X	ATP-dependent RNA helicase DDX3X	97.576	25	26	40.4	41	74.578	4.41246	4.33006	4.28457	4.48036	4.44141	4.46017	4.38105	4.33916	4.25006	4.45857	4.48214	4.45565	4.48124	4.39751	4.26756	4.44053	4.51068	4.55088
E7EXA6	CHTF18	Chromosome transmission fidelity protein 18 homolog	22.092	3	3	5.3	3	107.43	-2.30967	-2.43317	-2.41965	-2.12723	-2.11679	-2.0265	-2.15645	-2.34345	-2.20222	-2.08247	-2.06279	-2.28623	-2.24583	-2.3265	-2.40748	-2.30689	-2.1036	-2.068
Q8N6H7	ARFGAP2	ADP-ribosylation factor GTPase-activating protein 2	16.206	4	4	8.6	4	56.72	-0.365135	-0.260481	-0.228579	-0.227697	-0.25108	-0.251863	-0.205862	-0.117083	-0.336222	-0.268963	-0.385441	-0.182077	-0.338528	-0.182083	-0.0583401	-0.37216	-0.198648	-0.0433846
A0A0U1RQP1	DNM1	Dynamin-1	52.085	4	11	13	7	96.396	0.378284	0.412865	0.512022	0.550077	0.678093	0.688995	0.393719	0.440548	0.44467	0.589989	0.676502	0.688038	0.47426	0.555244	0.498316	0.632193	0.588884	0.704449
A0A0D9SFF6	SPTAN1	Spectrin alpha chain, non-erythrocytic 1	323.31	1	96	40.8	172	286.61	6.3782	6.38295	6.39837	6.32451	6.27682	6.34615	6.34709	6.36677	6.37842	6.31377	6.28637	6.33715	6.39658	6.33673	6.36873	6.28325	6.27916	6.35978
Q96HS5	CYTH3	Cytohesin-1	2.0038	1	1	6.1	1	21.021	-0.774172	-0.810539	-1.0915	-0.575621	-0.530481	-0.548206	-1.08923	-1.15724	-0.619051	-0.456951	-0.740183	-0.803431	-0.784222	-1.04837	-1.04183	-0.520658	-0.774864	-1.03215
A0A0D9SFL2	PNKP	Bifunctional polynucleotide phosphatase/kinase	7.1935	1	1	2.9	2	53.119	-2.89102	-2.62029	-2.58898	-2.81501	-3.01121	-3.01665	-2.78884	-2.61953	-2.84669	-2.98538	-2.76956	-2.96	-2.87941	-2.77125	-2.69554	-2.8589	-3.06362	-2.93956
H7BY36	EWSR1	RNA-binding protein EWS	33.183	4	4	13.6	8	32.071	1.66325	1.74343	1.77093	1.72776	1.73678	1.74225	1.7142	1.8135	1.66472	1.71106	1.7502	1.76713	1.77258	1.83494	1.75662	1.68997	1.76957	1.69251
Q16836-2	HADH	Hydroxyacyl-coenzyme A dehydrogenase, mitochondrial	30.337	8	8	23.8	11	42.139	3.27405	3.46828	3.46398	3.22424	3.23793	3.31112	3.32265	3.49618	3.37029	3.2742	3.37138	3.32116	3.31905	3.475	3.47852	3.26133	3.30428	3.33339
A0A0D9SGE8	PHF6	PHD finger protein 6	43.347	8	8	26.8	11	41.361	1.54061	1.53648	1.54218	1.4809	1.43395	1.46586	1.53519	1.54016	1.34959	1.29477	1.5375	1.41365	1.5462	1.42667	1.53214	1.46763	1.36175	1.40741
A0A0F7KYT8	FXR1	Fragile X mental retardation syndrome-related protein 1	149.29	17	19	32.5	31	76.199	3.86958	3.83989	3.73443	3.71907	3.80896	3.77433	3.81326	4.12108	3.68973	3.78681	3.75535	3.66326	3.80085	3.79098	3.77202	3.86296	3.84095	3.7643
A0A0F7NGI8	LRRFIP1	Leucine-rich repeat flightless-interacting protein 1	32.497	7	7	10.9	7	82.688	0.521421	0.477259	0.535292	0.403551	0.31599	0.381792	0.531792	0.526281	0.489168	0.303312	0.520893	0.384716	0.533638	0.541397	0.465393	0.360556	0.515028	0.458635
P0DMV8	HSPA1A	Heat shock 70 kDa protein 1A	186.97	9	24	39.8	38	70.051	4.41559	4.4112	4.27874	4.09266	4.44795	4.50406	4.42188	4.39125	4.3572	4.18102	4.54399	4.50592	4.43073	4.37667	4.33882	4.18643	4.55279	4.50543
A0A0G2JIZ4	TRIM27	Zinc finger protein RFP	2.2844	3	3	16.9	3	28.746	-1.83579	-2.06551	-2.19755	-2.03865	-2.03712	-1.89233	-2.00298	-1.99521	-2.18404	-1.92134	-2.03013	-1.96332	-1.92911	-2.15543	-2.14635	-2.02441	-2.17418	-2.17103
Q06310	RXRB	Retinoic acid receptor RXR-beta	2.1871	2	2	9.1	2	25.565	-2.12364	-2.11847	-1.96652	-2.21255	-2.16198	-2.30439	-2.06214	-1.96713	-2.14088	-2.04526	-2.33155	-2.09768	-1.90381	-2.06661	-1.89654	-2.30799	-2.17537	-2.17571
A0A0G2JLD8	SSBP1	Single-stranded DNA-binding protein	48.162	6	6	47.8	10	15.598	2.43809	2.18831	2.46458	2.28962	2.10743	2.05532	2.39028	2.62142	2.15143	2.17879	2.09107	2.01305	2.82568	2.64175	2.55766	2.14541	3.17811	3.829
A0A0G2JMZ5	UGT2B15	UDP-glucuronosyltransferase 2B15	1.3103	1	1	2.1	1	38.35	0.708496	0.723246	0.6966	0.663277	0.781097	0.935472	0.610125	0.725302	0.888807	0.881361	0.929152	0.80748	0.744341	0.433018	0.626879	0.75119	0.84646	0.715263
O60282	KIF5C	Kinesin heavy chain isoform 5C	40.195	12	20	21	16	109.49	2.30888	2.27089	2.25962	2.20305	2.39988	2.24891	2.25119	2.23975	2.14859	2.10953	2.21675	2.2398	2.18291	2.22474	2.20346	2.22313	2.15566	2.25205
A0A0G2JN29	NOMO1	Nodal modulator 1	2.2881	1	11	10.3	1	139.54	-1.56127	-1.44423	-1.50328	-1.52895	-1.56445	-1.27113	-1.50939	-1.61583	-1.56867	-1.5882	-1.32527	-1.44861	-1.70354	-1.6207	-1.72727	-1.38666	-1.20075	-1.55762
H0Y9J8	RAD17	Cell cycle checkpoint protein RAD17	1.1839	1	1	4.8	1	18.374	-4.45511	-3.99874	-3.77289	-4.14338	-3.78575	-4.09538	-4.3792	-3.86972	-4.11285	-4.25619	-3.81978	-3.81296	-4.98999	-3.91499	-3.96639	-3.87774	-3.669	-4.21635
A0A0G2JNZ2	SCRIB	Protein scribble homolog	16.969	8	8	6.4	8	174.91	-0.189148	-0.0794144	-0.0238953	0.0197048	-0.0420074	-0.121643	-0.187681	-0.0424118	-0.0760574	-0.0537701	0.0251675	-0.135201	-0.281992	-0.121792	-0.128601	0.100903	-0.0546436	-0.184807
B7WPD9	KIF26B	Kinesin-like protein	12.852	5	5	3.1	6	184.68	-0.520473	-0.0923843	0.0198822	-0.521763	-0.559412	-0.511915	-0.280619	-0.00790596	-0.00693703	-0.752777	-0.633768	-0.510012	-0.393654	-0.066782	0.0599918	-0.603378	-0.727362	-0.544355
A0A8I5KRH3	TAF4	Transcription initiation factor TFIID subunit 4	2.8891	2	2	6.8	3	35.659	-2.45133	-2.20357	-2.16954	-2.57109	-2.58716	-2.37189	-2.43506	-2.27004	-2.59406	-2.64484	-2.42492	-2.35191	-2.59057	-2.2593	-2.19531	-2.47982	-2.41217	-2.31858
O94973-2	AP2A2	AP-2 complex subunit alpha-2	35.057	9	11	13.8	17	104.09	1.76892	1.76262	1.75422	1.67421	1.72912	1.62785	1.72792	1.7548	1.72897	1.60877	1.61019	1.66721	1.74805	1.72211	1.69911	1.68869	1.43108	1.70906
A0A0J9YVP0	HERC2	E3 ubiquitin-protein ligase HERC2	5.1802	3	3	1.6	3	224.96	-4.07924	-3.46377	-3.3796	-3.86074	-3.82635	-3.88238	-3.66679	-3.48643	-3.94897	-4.38388	-3.49087	-3.65985	-4.22439	-3.82266	-3.60801	-3.94935	-3.79308	-4.16535
A0A0J9YVP6	PUF60	Poly(U)-binding-splicing factor PUF60	266.94	15	15	41.4	24	57.398	3.54046	3.45084	3.42086	3.5121	3.50286	3.45002	3.49414	3.47433	3.34208	3.53349	3.35467	3.40817	3.58746	3.3895	3.36438	3.41254	3.45318	3.41637
A0A0J9YWR7	ARMC10	Armadillo repeat-containing protein 10	3.4146	1	1	7.2	1	17.035	-2.18335	-1.7481	-1.69875	-1.84513	-1.75191	-1.65623	-2.05871	-1.93892	-1.81536	-1.95436	-1.6331	-1.62872	-2.23966	-1.75566	-1.87127	-1.90031	-1.74377	-1.565
A0A0J9YXC7	LIMS1	LIM and senescent cell antigen-like-containing domain protein 1	3.3648	2	2	6.3	2	45.724	-4.43213	-4.7499	-4.966	-3.7058	-3.95846	-3.59506	-5.07762	-4.78592	-3.93007	-3.57921	-3.25767	-3.65743	-4.59587	-4.63013	-5.09598	-3.89342	-3.49928	-3.14998
B4DKM6	PON2	Serum paraoxonase/arylesterase 2	4.9244	2	2	5.8	2	40.027	-1.79414	-1.78588	-1.75953	-1.86322	-1.80154	-1.66607	-1.75629	-1.83848	-1.81594	-1.87569	-1.44116	-1.64866	-1.77513	-1.83188	-1.84949	-1.81747	-1.59775	-1.63193
Q99798	ACO2	Aconitate hydratase, mitochondrial	271.66	20	20	33.3	33	85.424	2.93941	2.96559	3.03448	2.79272	2.89621	2.99757	2.94616	3.0428	2.93052	2.84702	2.90883	3.00741	3.01237	3.01537	3.10592	2.7718	2.92035	2.98276
Q05DH1	PSMA7	Proteasome subunit alpha type	65.405	8	8	38.2	13	26.713	1.11939	0.969584	0.981211	1.26782	1.24754	1.14679	1.12271	1.09125	1.06277	1.24075	1.02651	1.19781	1.17643	1.01405	0.988352	1.25204	1.28106	2.11654
A0A0K0K1K7	PGLS	6-phosphogluconolactonase	67.514	9	9	55.8	12	27.547	1.70564	1.72991	1.80595	1.80679	1.8035	1.72536	1.61094	1.77512	1.78348	1.89791	1.69702	1.73184	1.86417	1.76635	1.90336	1.79358	1.73266	1.697
A0A384NQ35	PSME1	Proteasome activator complex subunit 1	42	10	10	43.7	16	28.52	2.79611	2.77851	2.8908	2.76407	2.72393	2.84802	2.75645	2.87232	2.82659	2.91238	2.77093	2.8494	2.91315	2.90815	3.00225	2.81605	2.82115	2.7982
B7ZB80	BCKDHB	2-oxoisovalerate dehydrogenase subunit beta, mitochondrial	12.948	2	2	7.1	4	35.507	-3.59264	-3.54473	-3.54483	-3.44504	-3.43924	-3.45965	-3.39494	-3.2983	-3.57882	-3.29059	-3.7372	-3.43079	-3.45648	-3.6186	-3.64314	-3.61217	-3.53908	-3.87844
B4DRW6	PYGM	Alpha-1,4 glucan phosphorylase	4.0173	1	9	10.7	2	95.903	-2.69531	-2.52338	-2.39403	-2.33008	-2.98224	-3.09694	-2.59158	-2.5005	-2.19061	-2.3761	-3.58827	-3.06817	-2.68304	-2.22325	-2.38832	-1.82265	-3.1102	-3.1131
A0A0S2A4E4	AGL	Glycogen debranching enzyme	41.62	11	11	9.3	12	174.76	0.213242	0.25572	0.267174	0.253212	0.212288	0.328993	0.222599	0.261169	0.327465	0.151716	0.183393	0.223269	0.0774345	0.141375	0.306654	0.220947	0.145237	0.218506
A0A0P0C1B5	COII	Cytochrome c oxidase subunit 2	9.6708	4	4	18.9	11	25.55	2.07442	2.23186	2.13551	2.36999	2.61574	2.91393	2.30714	2.33589	2.29734	2.64603	2.81411	2.90272	2.24393	2.12288	1.9937	2.47233	2.78635	2.74297
P26378-4	ELAVL4	ELAV-like protein 4	100.84	5	14	40.4	23	40.405	3.85136	3.81021	3.77391	3.95879	4.16815	3.91565	3.81456	3.77065	3.94008	4.05713	3.89831	3.82252	3.90497	3.75167	3.81964	3.95568	3.79298	3.71848
P43243	MATR3	Matrin-3	323.31	29	29	36.2	71	94.622	5.54409	5.49318	5.42024	5.56384	5.5381	5.52263	5.55391	5.52803	5.40037	5.59352	5.56395	5.55604	5.57586	5.51021	5.45552	5.48603	5.55915	5.50314
B2WTI3	JMJD6	Bifunctional arginine demethylase and lysyl-hydroxylase JMJD6	3.6523	1	1	3.9	1	39.241	-1.32463	-1.66139	-1.77034	-1.49601	-1.48542	-1.78571	-1.53159	-1.38124	-1.95958	-1.60304	-2.10071	-1.70625	-0.877207	-1.3249	-1.32668	-1.79357	-2.1743	-2.12252
A0A0S2Q0B1	ARID1A	AT-rich interactive domain-containing protein 1A	119.62	16	16	10.3	21	242.06	1.39903	1.43838	1.44864	1.2483	1.32417	1.24638	1.37338	1.43895	1.29787	1.26298	1.27744	1.2746	1.4472	1.45509	1.41468	1.26211	1.28717	1.28696
A0A0S2Z2Z6	ANXA6	Annexin A6	280.01	1	31	45.2	62	75.872	5.78496	5.85057	5.81292	5.98286	5.98577	5.95555	5.71769	5.83957	5.97216	6.17154	6.13984	5.94855	5.87821	5.82961	5.90333	5.95785	6.20735	5.96308
P11310-2	ACADM	Medium-chain specific acyl-CoA dehydrogenase, mitochondrial	35.753	9	9	22.6	15	47.019	2.38853	2.43547	2.48233	2.27561	2.41483	2.46989	2.4394	2.48198	2.44369	2.36285	2.58281	2.49343	2.36692	2.38095	2.49768	2.36172	2.57167	2.40657
A0A0S2Z377	ANXA6	Annexin	3.6404	1	31	44.7	1	75.276	-2.55742	-2.40781	-2.402	-2.64686	-2.68737	-2.52122	-2.46299	-2.40933	-2.43777	-2.79273	-2.32091	-2.50326	-2.77056	-2.26723	-2.45154	-2.70643	-2.34979	-2.48067
A0A0S2Z382	SLC25A10	Mitochondrial dicarboxylate carrier	12.992	1	4	20.9	2	31.282	-1.20477	-1.10607	-1.22672	-1.46381	-1.13317	-1.11224	-1.15119	-1.11344	-1.46306	-2.29467	-0.896009	-1.01874	-1.38787	-1.33521	-1.49769	-1.46572	-1.42578	-0.964493
E9PRV7	ADRBK1	Beta-adrenergic receptor kinase 1	11.325	1	2	5.1	2	46.537	-2.70839	-2.81572	-2.9143	-2.79363	-2.85654	-2.99109	-2.83976	-2.93632	-2.94999	-2.47007	-3.14438	-2.83225	-2.76466	-2.85684	-3.12082	-2.69162	-3.25436	-3.12347
C9J9Y9	BAG1	BAG family molecular chaperone regulator 1	1.0216	1	1	25	1	5.6103	-5.90356	-5.27919	-4.82459	-5.72806	-5.10584	-5.01487	-5.59911	-5.10649	-4.77409	-6.70915	-4.94102	-4.61999	-6.91241	-5.10973	-4.87118	-5.1705	-4.55358	-5.55994
D6R9G1	CDK7	Cyclin-dependent kinase 7	11.178	2	2	8.3	2	28.502	-1.45394	-1.44561	-1.18781	-1.40612	-1.48737	-1.43735	-1.29677	-1.13403	-1.63869	-1.6948	-1.29927	-1.42344	-1.14613	-1.06277	-1.16516	-1.57759	-1.43991	-1.32864
F5GXS2	ACTN4	Alpha-actinin-4	87.525	14	28	34.5	19	104.85	2.1589	2.26091	2.2809	2.02849	2.11785	1.97737	2.23903	2.19715	2.09191	1.84453	1.9852	1.98912	2.12477	2.15282	2.22503	2.02124	1.76841	1.88812
D3DXD9	hCG_20684	Caspase	16.987	3	3	13.1	3	34.866	-1.44357	-1.65726	-1.59094	-1.46223	-1.45041	-1.41744	-1.4804	-1.52301	-1.5406	-1.32907	-1.67395	-1.38048	-1.44461	-1.60203	-1.60569	-1.407	-1.49408	-1.35664
K7EQQ1	CLPTM1	Cleft lip and palate transmembrane protein 1	14.958	2	2	9.4	4	18.743	-3.4287	-3.34109	-3.23156	-3.47762	-3.56324	-3.39448	-3.10238	-3.46195	-3.36013	-3.94879	-3.28391	-3.2712	-3.30268	-3.22106	-3.14731	-3.59134	-3.10632	-2.86082
A0A0S2Z3H3	SLC25A4	ADP/ATP translocase 1	8.4409	3	13	46.6	4	33.064	1.40681	1.06237	1.04297	1.38947	1.59297	1.34273	1.3977	1.25453	1.07626	1.72502	1.11079	1.33768	1.45774	1.18407	1.21569	1.52096	1.20158	1.27182
A0A0S2Z3H8	GNAS	Guanine nucleotide-binding protein G(s) subunit alpha isoforms XLas	73.127	9	11	31.5	18	45.664	3.47412	3.27078	3.28975	3.28875	3.34435	3.31573	3.47481	3.39764	3.21752	3.43975	3.13597	3.29367	3.56015	3.23809	3.33162	3.36616	3.13065	3.14621
Q5T081	RCC1	Regulator of chromosome condensation	126.81	7	7	22.6	12	44.969	1.01114	0.943508	0.855005	0.923225	0.974323	1.03544	0.977106	0.988388	0.871946	1.02787	0.975449	0.987379	1.10147	0.991056	1.02903	0.899837	1.00476	1.0275
P13804	ETFA	Electron transfer flavoprotein subunit alpha, mitochondrial	58.541	12	12	51.1	22	35.079	2.86511	3.0136	3.0725	2.97126	3.10435	3.13683	2.86356	2.9701	3.14219	2.97075	3.15208	3.18637	2.91032	3.02755	3.0583	3.06964	3.13614	3.07813
P16615-5	ATP2A2	Sarcoplasmic/endoplasmic reticulum calcium ATPase 2	121.57	25	25	29.4	46	109.73	4.20348	4.22388	4.20722	4.21578	4.2465	4.18764	4.30962	4.29354	4.16245	4.28339	4.12839	4.1364	4.26271	4.22286	4.24499	4.26547	4.11629	4.1465
E7ESD5	EYA4	Eyes absent homolog	1.5289	1	1	2.3	2	61.993	-5.08236	-4.8321	-4.96953	-5.09316	-5.29718	-5.32989	-4.91634	-4.90078	-5.10314	-5.38065	-5.44553	-5.09902	-4.96593	-4.9522	-4.86094	-5.36641	-5.35744	-5.30811
L7RT18	CRK	Adapter molecule crk	17.088	3	3	11.5	3	33.83	-0.888918	-0.753149	-0.888016	-0.785025	-0.67996	-0.710367	-0.860016	-0.892141	-0.931347	-0.929655	-0.800631	-0.819092	-1.08608	-0.782757	-0.870348	-0.794783	-0.799534	-0.900658
A0A0S2Z3W7	ITPA	Inosine triphosphate pyrophosphatase	12.447	5	5	28.9	6	21.445	1.07379	1.07256	1.06227	1.31968	1.23781	1.2802	1.09122	1.10603	1.07678	1.36418	1.24099	1.20445	1.32601	1.21905	1.1473	1.16846	1.35259	1.43428
A0A0S2Z3X8	GDI1	Rab GDP dissociation inhibitor alpha	276.03	16	24	61.3	51	50.582	4.91748	4.90362	4.93696	4.87365	4.95718	4.70918	4.84466	4.90137	4.8736	5.01365	4.63273	4.68497	4.92552	4.8438	4.93984	4.90526	4.66336	4.64046
A0A0S2Z3Y1	LGALS3BP	Galectin-3-binding protein	22.926	8	8	20.2	8	65.33	1.14719	1.23861	1.22971	1.2822	1.22165	1.30764	0.983175	1.21267	1.41088	1.43908	1.04572	1.1274	1.04403	1.0774	1.24681	1.38774	1.16019	1.2904
B8ZZY2	AGFG1	Arf-GAP domain and FG repeat-containing protein 1	13.817	3	3	5.9	3	56.413	-0.638309	-0.53982	-0.632864	-0.444115	-0.350544	-0.574533	-0.623915	-0.698435	-0.564449	-0.589485	-0.730415	-0.599768	-0.861363	-0.60376	-0.718422	-0.482964	-0.558834	-0.590349
D3DRM8	hCG_2040046	Galactose-1-phosphate uridylyltransferase	3.6213	1	1	3.6	1	37.919	-4.12787	-3.95712	-3.61794	-4.06469	-4.59276	-4.3447	-3.7955	-3.62224	-3.75202	-4.08709	-4.34512	-4.38906	-3.82035	-3.84287	-3.66314	-4.14994	-4.48678	-4.52167
A0A0S2Z466	MPV17	Protein Mpv17	2.0457	1	1	11.1	1	7.7828	-1.463	-1.28476	-1.61259	-0.378244	-0.334694	0.0690765	-1.98249	-1.99018	-0.38633	-0.131716	-0.0117836	0.0129738	-1.6423	-1.48125	-2.06454	-0.273249	0.124636	0.0936947
A0A0S2Z410	HSD17B10	3-hydroxyacyl-CoA dehydrogenase type-2	110.63	12	12	64.4	18	26.923	3.19641	3.08687	3.09777	3.12532	3.2024	3.25199	3.20685	3.23076	3.09486	3.13643	3.1429	3.24246	3.32604	3.11706	3.18985	3.04129	3.19588	3.29575
H0Y9M8	NDUFS4	NADH dehydrogenase [ubiquinone] iron-sulfur protein 4, mitochondrial	14.08	1	1	12.9	1	13.498	-2.20353	-2.36215	-2.41286	-2.11967	-2.04769	-1.90076	-2.07553	-1.94292	-2.27331	-2.0409	-2.10401	-2.06732	-2.06092	-2.37781	-2.2071	-2.18008	-1.78913	-1.91111
A0A0S2Z470	PRCC	Proline-rich protein PRCC	8.7153	4	4	9.2	4	48.959	-0.512918	-0.649143	-0.595034	-0.536343	-0.446035	-0.479441	-0.564342	-0.541792	-0.500151	-0.418779	-0.495806	-0.509544	-0.347517	-0.685965	-0.477468	-0.504345	-0.474638	-0.471706
A0A0S2Z489	PSMD12	26S proteasome non-ATPase regulatory subunit 12	43.162	12	12	31.4	16	52.904	2.3728	2.39581	2.42348	2.28438	2.29101	2.2037	2.32922	2.3977	2.1539	2.09077	2.29152	2.27383	2.34504	2.44491	2.42859	2.16269	2.22081	2.31094
P06748	NPM1	Nucleophosmin	313.99	6	15	54.1	71	32.575	6.10064	6.14315	6.25533	6.31552	6.15064	5.99324	6.1466	6.1572	6.02875	6.28101	6.44369	6.27112	6.20396	6.00892	6.16083	6.22981	6.63672	6.35719
Q5QNY5	PEX19	Peroxisomal biogenesis factor 19	10.653	4	4	23	5	26.137	-0.883442	-0.697298	-0.584887	-0.131691	-0.10511	-0.203424	-0.859928	-0.763369	-0.68462	-0.0676556	-0.153282	-0.132736	-0.800272	-0.684059	-0.710791	-0.127247	-0.747089	-0.780399
A0A0S2Z4A5	MCM7	DNA replication licensing factor MCM7	235.34	34	34	52.6	55	81.307	5.13301	5.09756	5.03644	5.26279	5.1918	5.12185	5.04445	5.06065	5.07801	5.2922	5.08541	5.11015	5.04064	5.01189	4.94496	5.22057	5.2065	5.20289
A0A0S2Z4B5	PPP3CA	Serine/threonine-protein phosphatase 2B catalytic subunit alpha isoform	70.62	10	10	24.9	13	57.658	2.10016	2.06929	2.05251	2.11236	1.99235	2.01311	2.08496	2.09882	1.97514	2.11493	1.91894	1.98331	2.25009	2.11015	2.1643	2.06638	1.87903	2.0727
D3DVH1	SDHC	Succinate dehydrogenase cytochrome b560 subunit, mitochondrial	6.4309	2	2	20	3	11.291	-0.261257	-0.520348	-0.50952	-0.340303	-0.197935	-0.183779	-0.24435	-0.299454	-0.50617	-0.246531	-0.290863	-0.19418	-0.0948944	-0.380209	-0.135099	-0.300611	-0.346006	-0.254906
A0A0S2Z4E4	NCK1	Cytoplasmic protein NCK1	24.805	6	7	33.6	10	28.1	1.58669	1.51703	1.48228	1.78325	1.68788	1.73374	1.48559	1.49707	1.57567	1.82385	1.73724	1.75366	1.68975	1.56619	1.49436	1.72364	1.7349	1.81934
P06753-2	TPM3	Tropomyosin alpha-3 chain	315.39	6	33	70.6	72	29.032	6.02628	6.0259	6.05675	5.91992	5.95695	6.05378	6.03995	6.00205	5.94151	5.8172	6.13372	6.0992	5.94119	5.9331	5.92692	5.90071	6.11804	6.05066
A0A0S2Z4I4	TPM3	Tropomyosin alpha-3 chain	1.5101	0	28	59.3	2	28.87	-0.567369	-0.0373974	0.133188	-0.43405	-0.183395	0.112844	-0.289522	-0.00168228	0.0824356	-0.949183	0.484646	0.505114	-1.26892	-0.115257	-0.190985	0.0223808	0.454372	0.147709
P51659	HSD17B4	Peroxisomal multifunctional enzyme type 2	76.478	13	13	19	21	79.685	2.91204	2.97108	2.99229	2.9061	2.73001	2.75895	2.92675	3.00554	2.87806	2.91847	2.61408	2.67218	3.10308	3.05388	3.05367	2.86047	2.78263	2.84871
O15305	PMM2	Phosphomannomutase 2	17.723	4	4	20.3	4	28.082	-0.511536	-0.419031	-0.368801	-0.449923	-0.296703	-0.369743	-0.35214	-0.398516	-0.628342	-0.910696	-0.654377	-0.545454	-0.348528	-0.554436	-0.594675	-0.580965	-0.710041	-0.695595
A0A0S2Z4Q3	CNBP	Cellular nucleic acid-binding protein	26.429	6	6	35.3	9	18.742	1.38661	1.82079	2.08657	1.52617	1.60203	1.42188	1.71322	1.90024	1.74959	0.990198	1.59755	1.68196	0.923096	1.86367	1.7493	1.68044	1.94919	1.51032
P04049-2	RAF1	RAF proto-oncogene serine/threonine-protein kinase	18.794	2	3	6.3	2	75.394	-1.32274	-1.35124	-1.37687	-0.988543	-1.18319	-1.30035	-1.21192	-1.2579	-1.31487	-1.09723	-1.04652	-1.43776	-1.29726	-1.31114	-1.48462	-0.999683	-1.01162	-1.3952
B4DH70	FBXW11	F-box/WD repeat-containing protein 11	1.4919	1	1	1.6	5	58.764	-3.61663	-3.47501	-3.50474	-3.87059	-3.42756	-3.44532	-3.68974	-3.37092	-3.55644	-3.99795	-3.36025	-3.49422	-4.17628	-3.62601	-3.55881	-3.63851	-3.3847	-3.55993
A0A0S2Z4R1	YARS	Tyrosine--tRNA ligase, cytoplasmic	73.851	26	26	50.6	42	59.143	4.49786	4.56268	4.78657	4.51588	4.50148	4.32807	4.55818	4.61704	4.65613	4.52486	4.25981	4.33433	4.6949	4.56664	4.81592	4.46184	4.2684	4.44236
O14964	HGS	Hepatocyte growth factor-regulated tyrosine kinase substrate	24.323	11	11	12	12	86.191	1.62018	1.59212	1.57665	1.55066	1.60185	1.54658	1.54602	1.56373	1.59152	1.52674	1.61763	1.50109	1.68806	1.60472	1.61162	1.50686	1.51587	1.55297
Q53HJ4	MCM3	DNA helicase	262.86	35	35	47.8	58	90.98	4.92692	4.83243	4.80943	5.01722	4.90364	4.86133	4.8164	4.8335	4.88656	5.01634	4.77793	4.82959	4.81215	4.73755	4.69517	4.90634	4.92091	4.84286
A0A0S2Z4V5	PQBP1	Polyglutamine-binding protein 1	39.831	4	4	25.7	5	30.472	-0.0165825	-0.0707417	0.00997543	-0.198002	-0.169205	-0.209032	-0.0134258	-0.0241413	-0.159626	-0.209604	-0.153088	-0.242851	0.0575695	-0.0765591	-0.0718422	-0.294287	-0.185013	-0.219376
A0A804HIL0	WFS1	Wolframin	11.247	2	2	17.2	3	16.747	-7.15148	-6.0894	-6.37626	-6.13309	-6.39596	-5.73667	-6.23681	-6.66847	-6.38437	-6.71978	-5.90597	-6.17674	-6.9334	-6.3998	-6.74111	-7.24425	-6.00966	-5.95899
A0A994J4Y3	SRRM1	Serine/arginine repetitive matrix protein 1	34.448	4	4	7.5	6	102.2	-0.0763988	-0.0898018	-0.246098	-0.205631	0.018034	-0.153605	-0.209248	-0.181097	-0.202303	-0.209694	-0.183378	-0.234066	-0.301041	-0.500343	-0.472258	-0.118256	0.0597496	-0.466417
A0A0S2Z4W4	DKFZp686E2459	RNA-binding protein 10	59.455	8	9	12.4	12	103.53	0.660213	0.795876	0.830343	0.617281	0.667124	0.621523	0.772999	0.853544	0.618938	0.503782	0.6042	0.636805	0.69063	0.799377	0.894529	0.553078	0.648325	0.775784
A0A0S2Z4Y4	CLINT1	Clathrin interactor 1	44.027	8	8	14.2	10	68.259	1.19375	1.10102	1.15349	1.05396	1.04304	0.977961	1.14538	1.11132	1.05865	0.978155	1.02251	0.918337	1.15188	1.02619	1.1159	0.997232	0.946552	1.15345
A0A0S2Z4Y5	DPM1	Dolichol-phosphate mannosyltransferase subunit 1	13.517	6	6	25.4	8	29.634	0.324738	0.204222	0.202024	0.257954	0.367575	0.286602	0.135658	0.260637	0.281874	0.228075	0.139393	0.220875	0.270672	0.158718	0.314917	0.22193	0.298372	0.332888
A0A0S2Z4Z0	RBM14	RNA-binding protein 14	217.91	12	16	27.2	38	69.491	3.96271	3.90077	3.83749	4.04461	4.01418	4.04412	3.87321	3.81898	3.9383	4.06446	4.02605	3.99538	3.94411	3.8278	3.73643	4.00455	4.03301	3.92604
Q15233	NONO	Non-POU domain-containing octamer-binding protein	247.09	25	28	57.1	87	54.231	6.10878	6.10829	6.11487	6.11174	6.07387	6.11952	6.15707	6.15387	6.00372	6.06045	6.14099	6.10438	6.1777	6.08096	6.0896	6.05364	6.1738	6.13665
B4DND5	LDB3	LIM domain-binding protein 3	17.668	4	4	19.2	5	29.472	-0.734364	-0.687506	-0.796911	-1.23958	-0.540236	-0.904007	-0.724854	-0.668919	-0.843485	-1.0934	-0.314583	-0.758646	-0.807627	-0.586948	-0.802488	-0.961199	-0.54731	-0.887159
Q5JRI1	SRSF10	Serine/arginine-rich splicing factor 10	47.24	7	7	32	10	20.913	1.91554	1.80452	1.87925	1.84837	1.88656	1.74902	1.90015	1.98805	1.80637	1.86549	1.79468	1.81663	2.07529	1.80289	1.92876	1.80375	1.78719	1.79481
E5RFZ8	SLC39A14	Zinc transporter ZIP14	17.643	2	2	28.1	2	9.632	-1.03728	-1.22463	-1.25582	-0.706356	-0.793066	-0.954599	-1.00568	-1.14104	-1.01396	-1.06901	-1.2957	-1.05343	-0.957704	-0.987061	-0.789553	-1.04747	-0.70602	-0.632292
O75150	RNF40	E3 ubiquitin-protein ligase BRE1B	41.576	8	8	9.2	12	113.68	1.49109	1.59576	1.47988	1.44922	1.56931	1.5366	1.52108	1.52845	1.49699	1.41554	1.55089	1.55145	1.45273	1.48564	1.38639	1.53157	1.53624	1.53246
H7C5V3	MRPS28	28S ribosomal protein S28, mitochondrial	2.9721	2	2	9.3	2	18.116	-2.27572	-2.22603	-2.16851	-2.4933	-2.41699	-2.48958	-2.29606	-2.20146	-2.48951	-2.37764	-2.35906	-2.47867	-2.50368	-2.13015	-2.17298	-2.36458	-2.33415	-2.11729
K7EQ55	DAZAP1	DAZ-associated protein 1	93.766	6	7	21.9	14	43.312	2.78732	2.64971	2.49589	2.59648	2.62823	2.61877	2.62687	2.56856	2.60216	2.60222	2.67339	2.56273	2.70932	2.50423	2.38538	2.59328	2.47975	2.42874
B7Z6M7	VPS33B	Vacuolar protein sorting-associated protein 33B	3.7591	1	1	2.1	1	65.379	-2.39807	-2.54877	-2.61572	-1.93074	-2.114	-1.97157	-2.40381	-2.5765	-2.49535	-1.81124	-2.05988	-2.04159	-2.44677	-2.47183	-2.51638	-1.93667	-1.96457	-1.91521
A0A0S2Z583	RDH11	Retinol dehydrogenase 11	25.957	7	7	24.8	8	35.386	1.42368	1.48489	1.50703	1.43013	1.4936	1.46734	1.48343	1.41832	1.50403	1.29696	1.42187	1.47307	1.54445	1.48702	1.47492	1.49649	1.48526	1.51488
A0A0S2Z5B4	SPG3A	Atlastin-1	14.738	2	3	8.5	3	47.267	-1.47193	-1.35938	-1.31838	-1.42623	-1.37981	-1.54796	-1.56577	-1.42131	-1.3853	-1.49792	-1.65277	-1.64009	-1.47474	-1.42017	-1.34633	-1.53224	-1.59168	-1.7012
A0A0S2Z5B2	CBX4	E3 SUMO-protein ligase CBX4	28.742	2	2	5.5	3	61.367	-3.84147	-3.54999	-3.58001	-3.74304	-3.76935	-3.70048	-3.88194	-3.82813	-3.5646	-3.76114	-3.85499	-3.5382	-3.71662	-3.65703	-3.5365	-3.85623	-3.96445	-4.09772
A0A0S2Z5B8	DCTN4	Dynactin subunit 4	12.789	4	4	11.1	4	50.462	-1.41412	-1.3924	-1.37091	-1.53837	-1.47589	-1.46945	-1.49252	-1.47765	-1.55133	-1.3343	-1.67759	-1.60962	-1.34493	-1.4768	-1.28631	-1.5077	-1.67936	-1.82818
A0A0S2Z5E9	CWF19L1	CWF19-like protein 1	11.451	4	4	7.6	4	60.618	-1.29431	-1.23221	-1.32502	-0.838873	-1.03411	-1.01628	-1.34797	-1.27071	-1.21363	-1.44741	-0.995359	-0.985075	-1.26498	-1.3047	-1.34802	-1.13184	-1.10968	-1.00075
E9PF19	TBL2	Transducin beta-like protein 2	6.8776	3	3	8.3	5	45.935	-0.827581	-0.722826	-0.630806	-0.77416	-0.787868	-0.801868	-0.772343	-0.670486	-0.824974	-0.829418	-0.728874	-0.68136	-0.813974	-0.536797	-0.662451	-0.746443	-0.821762	-0.75041
B3KM48	COPS4	COP9 signalosome complex subunit 4	55.792	10	10	28.6	13	46.254	1.89437	1.90033	1.96312	1.80643	1.86628	1.84544	1.94777	1.91341	1.86387	1.85924	1.71635	1.76302	2.04655	1.93064	2.01546	1.77296	1.78974	1.79929
A0A0S2Z5I7	SBDS	Ribosome maturation protein SBDS	34.318	6	6	25.2	9	28.763	1.96275	1.85596	1.86404	2.02989	2.06756	1.99438	1.9013	1.92092	1.90953	2.05058	1.94431	1.95153	2.04535	1.90383	1.90564	1.99395	1.88811	2.03578
O00203	AP3B1	AP-3 complex subunit beta-1	63.65	8	11	11.9	13	121.32	1.4905	1.34979	1.46464	1.40019	1.41817	1.38319	1.49017	1.47559	1.3255	1.44209	1.26222	1.26008	1.63597	1.50492	1.50719	1.40768	1.29816	1.37295
Q53H36	CDK5RAP1	CDK5 regulatory subunit-associated protein 1	17.618	2	2	3.2	2	66.017	-4.47534	-4.05908	-4.33455	-4.35973	-4.41982	-4.10286	-4.43477	-4.17386	-4.2448	-4.7779	-4.04657	-4.07567	-5.27487	-3.888	-4.05077	-4.05363	-4.05346	-4.10298
A0A0S2Z5K3	Nbla00360	mRNA-decapping enzyme 1A	3.1326	1	1	2.7	1	59.488	-3.58493	-3.59718	-3.40454	-3.53919	-3.80075	-3.80376	-3.52275	-3.43336	-3.68818	-3.44285	-3.64172	-3.83139	-3.33983	-3.34848	-3.50907	-3.7524	-3.60153	-3.71577
A0A0S2Z5K6	SIL1	Nucleotide exchange factor SIL1	1.9988	1	1	2.3	1	44.512	-3.24099	-3.00391	-2.93728	-3.09084	-3.25592	-3.04687	-3.2239	-3.27309	-2.91291	-3.14149	-2.59984	-2.7067	-3.30655	-2.9523	-3.22726	-2.9753	-3.06577	-2.95557
A0A0S2Z5K8	HEL162	Spermatid perinuclear RNA-binding protein	6.4139	3	6	10.4	4	72.131	2.48379	2.09907	1.96508	2.40086	2.04848	2.14946	2.4894	2.34219	1.58363	2.33082	1.98321	1.97163	2.62723	2.46727	2.38701	2.25542	1.92884	1.94889
A0A0S2Z5L0	GINS3	DNA replication complex GINS protein PSF3	15.684	1	1	6.5	1	24.534	-1.31012	-1.51262	-1.42296	-1.31272	-1.3541	-1.45067	-1.22411	-1.21393	-1.31278	-1.17711	-1.43402	-1.50202	-1.29288	-1.61538	-1.36296	-1.37682	-1.31636	-1.45086
B4DRU9	ABCF3	ATP-binding cassette sub-family F member 3	21.529	8	8	12.1	9	75.573	0.0479565	0.0670986	-0.000102997	-0.000303268	0.0732784	0	0.0431423	0.113497	-0.0143852	-0.0960808	0.160131	0.124462	0.0127792	0.10677	0.0285187	-0.0364819	0.0636635	0.0748711
B3KQF0	SEC63	Translocation protein SEC63 homolog	99.398	13	13	22.4	16	87.998	1.49651	1.44018	1.40793	1.54134	1.55374	1.47398	1.447	1.48585	1.45456	1.61132	1.40806	1.4564	1.58648	1.4758	1.4488	1.45352	1.46892	1.40091
Q9BQ52	ELAC2	Zinc phosphodiesterase ELAC protein 2	8.6649	4	4	5.8	4	92.218	-1.32936	-1.526	-1.39542	-1.62494	-1.48786	-1.65951	-1.42837	-1.34706	-1.46636	-1.59964	-1.58979	-1.51103	-1.48928	-1.59443	-1.39542	-1.52969	-1.65792	-1.65128
A0A0S2Z5P5	MCMBP	Mini-chromosome maintenance complex-binding protein	105.18	15	15	26.1	21	72.748	2.60918	2.56835	2.46791	2.64272	2.55364	2.5217	2.53407	2.54819	2.46948	2.5918	2.51338	2.49324	2.55721	2.47598	2.38837	2.60857	2.57308	2.5554
D6RBJ6	CENPH	Centromere protein H	16.923	1	1	18.4	1	10.93	-3.87279	-3.91454	-3.82412	-3.84125	-4.05244	-3.91126	-3.64756	-3.77638	-4.21285	-4.05439	-3.95075	-3.6953	-4.28852	-3.87462	-3.94965	-4.04889	-3.8861	-4.07528
B3KWN7	ATCAY	Caytaxin	8.8542	1	1	4	1	28.626	-3.48889	-3.11744	-3.2229	-3.40485	-3.57788	-3.39605	-3.42606	-3.18436	-3.21923	-3.33397	-3.4233	-3.33801	-3.58031	-3.22873	-3.39472	-3.41421	-3.4184	-3.37214
A0A0S2Z5U1	NDUFAF2	Mimitin, mitochondrial	19.238	6	6	37.9	10	19.856	1.77893	1.86166	1.77075	1.86028	1.95716	1.56073	1.87311	1.83707	1.72603	1.90165	1.64818	1.57788	1.71427	1.92668	1.83438	1.90656	1.65929	1.6209
C9IYN3	HNRNPLL	Heterogeneous nuclear ribonucleoprotein L-like	110.02	12	13	27.6	17	59.663	1.98959	2.0493	2.02917	2.08537	2.13025	2.22395	1.99243	2.06611	2.02907	1.94473	2.35365	2.25903	2.05945	2.13539	2.03028	2.05751	2.38419	2.41376
A0A0S2Z5X1	DNAJC19	Mitochondrial import inner membrane translocase subunit TIM14	11.231	5	5	49.1	8	12.498	0.380562	0.421112	0.248938	0.546873	0.725163	0.880638	0.301207	0.339947	0.740946	0.614195	0.874521	0.860796	-0.0349655	0.384445	0.280367	0.718048	0.895279	0.77388
Q68D27	DKFZp686B20267	Methylcrotonoyl-CoA carboxylase subunit alpha, mitochondrial	53.428	3	3	10.4	3	63.966	-1.11918	-1.13517	-1.08207	-1.35821	-1.24979	-1.38521	-1.08026	-1.00651	-1.25758	-1.31238	-1.41603	-1.43444	-0.9529	-1.09145	-0.940464	-1.28954	-1.27307	-1.28339
E3UN97	HLA-A	HLA class I histocompatibility antigen, A-3 alpha chain	36.417	2	5	24.1	5	40.9	0.19208	0.00800896	0.14312	0.0203648	-0.0115242	0.125103	0.227083	0.167656	-0.0693302	0.0433273	-0.0968323	0.157877	0.287907	0.0918255	0.149082	0.0511189	0.0218277	0.201254
P04637-2	TP53	Cellular tumor antigen p53	7.4561	4	4	14.7	4	37.825	-1.36597	-1.36613	-1.5926	-1.28852	-1.41284	-1.21095	-1.39499	-1.31257	-1.55913	-1.28834	-1.24305	-1.30996	-1.55388	-1.68167	-1.66805	-1.33287	-1.11512	-1.34102
O75122-3	CLASP2	CLIP-associating protein 2	2.3995	2	2	1.4	3	165.85	-2.50626	-2.17875	-2.08356	-2.40985	-2.30823	-2.24108	-2.24141	-2.25895	-2.16932	-2.40315	-2.19957	-2.09367	-2.52221	-2.33292	-2.35199	-2.2814	-2.22584	-2.27841
A0A0U1RQI9	USP24	Ubiquitin carboxyl-terminal hydrolase 24	7.1458	3	3	1.8	3	294.02	-1.88457	-1.65119	-1.63256	-1.87608	-1.86107	-1.70548	-1.83905	-1.65964	-1.68364	-1.77947	-1.77487	-1.81096	-1.7102	-1.53786	-1.68694	-1.62836	-1.83562	-1.43572
A0A0U1RQQ9	SCYL2	SCY1-like protein 2	7.2028	2	2	3.3	2	104.11	-1.76348	-1.56624	-1.55293	-1.86826	-1.77906	-1.70445	-1.72821	-1.81442	-1.76426	-1.82698	-1.70003	-1.59333	-1.93577	-1.78935	-1.65447	-1.81841	-1.68558	-1.72156
A0A994J5W6	SYPL1	Synaptophysin-like protein 1	15.583	1	1	14.1	2	8.6481	-0.341457	-0.475281	-0.534231	-0.267948	-0.51692	-0.108482	-0.426556	-0.372917	-0.237785	-0.156317	-0.124939	0.016983	-0.281813	-0.544025	-0.657204	-0.315952	-0.06567	-0.0524559
A0A0U1RQV4	ROCK1	Rho-associated protein kinase	2.0726	2	3	2.6	2	133.07	-0.691704	-0.490242	-0.434578	-0.495613	-0.705015	-0.717615	-0.45751	-0.573099	-0.557951	-0.847513	-0.890829	-0.755131	-0.593338	-0.421391	-0.569952	-0.582012	-0.777735	-1.61597
A0A0U1RR39	CBL	E3 ubiquitin-protein ligase CBL	30.404	4	4	6.7	5	95.096	-0.729799	-0.852142	-0.861328	-0.909479	-0.8626	-1.02445	-0.821362	-0.787579	-0.85018	-0.801876	-1.12215	-1.08166	-0.674864	-0.897514	-0.778767	-0.795885	-0.971945	-1.10527
P0DPI3			2.2751	1	1	2.9	2	29.887	-1.78994	-1.55022	-1.6318	-1.29934	-1.35152	-1.50138	-1.55203	-1.60443	-1.44501	-1.17808	-1.33329	-1.6059	-1.88758	-1.70028	-1.77922	-1.38639	-1.45692	-1.42631
Q6FIA3	PACSIN2	Protein kinase C and casein kinase substrate in neurons protein 2	14.506	5	5	12.1	7	51.353	0.319307	0.533119	0.497082	0.227608	0.270336	0.294325	0.365938	0.427591	0.346354	0.103331	0.453632	0.316837	0.196962	0.578945	0.457052	0.332726	0.349531	0.360708
A0A0U1RRF2	METTL15	Probable methyltransferase-like protein 15	26.453	1	1	14.4	1	10.762	-4.75286	-4.57649	-4.58423	-5.03913	-4.91226	-4.90053	-4.31703	-4.26521	-4.64333	-4.95115	-4.4714	-4.6953	-5.68999	-4.5005	-4.65254	-5.19815	-4.57776	-4.71614
A0A0U1RRM1	GATAD2B	Transcriptional repressor p66-beta	40.096	9	10	18.9	14	63.461	1.11499	1.22405	1.18534	1.2267	1.27171	1.31425	1.07601	1.12638	1.2268	1.2921	1.35934	1.29843	1.08633	1.15293	0.992603	1.28711	1.3086	1.21221
P26599	PTBP1	Polypyrimidine tract-binding protein 1	208.4	2	12	29.4	33	59.632	4.23432	4.17495	4.06934	4.54855	4.45347	4.50651	4.11601	4.14415	4.28848	4.67106	4.5982	4.54261	4.11559	4.05522	3.97106	4.50647	4.61648	4.52374
A0A109NGN6	PSMA5	Proteasome subunit alpha type-5	117.53	8	8	39.4	15	26.411	1.9289	1.74298	1.96049	1.92995	1.99779	1.91008	2.03047	2.03703	1.82816	2.03045	1.91079	1.90711	2.11519	1.96035	2.09347	1.9238	2.08682	2.84472
Q13126-2	MTAP	S-methyl-5-thioadenosine phosphorylase	86.091	1	10	35	12	38.356	2.02471	2.05987	2.14039	2.02079	1.83388	1.8779	1.98844	1.9903	1.91968	1.97511	1.82735	1.91958	2.13282	2.00841	2.06913	2.00537	1.78899	1.87776
B4DVL3	XXYLT1	Xyloside xylosyltransferase 1	3.2982	1	1	5.8	1	22.001	-3.77749	-3.89097	-4.0616	-4.08654	-4.06777	-4.1519	-3.78373	-3.90038	-4.10696	-4.13552	-4.03044	-3.90856	-3.84906	-4.11161	-3.81775	-4.12633	-4.4043	-4.19131
A0A140T9W4	FLOT1	Flotillin-1	4.4844	1	1	7	1	20.491	-2.0926	-2.30616	-2.18902	-2.11994	-2.26817	-2.21443	-2.07537	-2.04505	-2.28479	-2.05345	-2.22135	-2.20578	-1.84304	-1.96078	-2.02888	-2.12118	-2.25349	-2.14169
A0A140TA86	QIL1	Protein QIL1	6.3359	2	2	19.3	2	15.436	0.109184	0.019762	-0.132065	-0.00274086	-0.118355	0.076849	-0.130047	-0.112186	-0.130405	0.0870056	-0.0460434	0.0584297	0.0119438	0.0848351	-0.017231	-0.168711	-0.0685234	0.0561638
A0A218KGR2	APP	Amyloid beta A4 protein	65.972	7	8	13.8	9	86.939	0.439917	0.44141	0.390272	0.546705	0.599213	0.528088	0.413235	0.404566	0.445942	0.667809	0.555262	0.47785	0.502733	0.447605	0.318878	0.563692	0.475391	0.46603
Q5QPQ1	LYPLA2	Acyl-protein thioesterase 2	26.601	3	3	21	3	17.516	-0.329424	-0.205463	-0.231033	-0.273233	-0.297663	-0.297636	-0.333244	-0.326021	-0.298588	-0.504974	-0.219858	-0.241232	-0.349159	-0.273167	-0.30044	-0.209269	-0.225643	-0.339226
A0A140VJD0	LRWD1	Leucine-rich repeat and WD repeat-containing protein 1	30.889	3	3	4.9	3	70.86	-0.778694	-0.819691	-0.827127	-0.733622	-0.79192	-0.619904	-0.772835	-0.800444	-0.752605	-0.793756	-0.580669	-0.684261	-0.907381	-0.80036	-0.889997	-0.76911	-0.632093	-0.474588
Q86U79	ADK	Adenosine kinase	43.275	9	9	34.2	12	38.737	2.53786	2.49177	2.46477	2.51694	2.50873	2.39836	2.47468	2.54233	2.53725	2.65743	2.32123	2.3962	2.54375	2.44784	2.44489	2.48782	2.43533	2.38344
F8VQZ7	METAP2	Methionine aminopeptidase 2	24.607	7	7	17.6	8	52.82	0.937059	0.929842	0.86244	0.884455	1.00432	1.173	0.95553	0.995588	0.802246	0.792915	1.26139	1.09849	1.13313	1.30769	1.20208	0.813433	1.30923	1.22371
A0A286RZ40	ufHSD2	Alpha-N-acetylglucosaminidase	1.1816	1	1	16.3	1	11.177	-2.38622	-2.51961	-2.52427	-2.21611	-2.23997	-2.28224	-2.51988	-2.40798	-2.41296	-2.14969	-2.77047	-2.34739	-2.29643	-2.43075	-2.43185	-2.30966	-2.47134	-2.3549
O43747-2	AP1G1	AP-1 complex subunit gamma-1	31.08	9	9	9.8	13	91.722	1.3781	1.34076	1.35387	1.52297	1.44629	1.51589	1.29793	1.38723	1.38177	1.50224	1.46971	1.5423	1.45172	1.38191	1.3441	1.46438	1.44234	1.50775
P63010-2	AP2B1	AP-2 complex subunit beta	99.203	8	21	22.7	29	105.69	3.44236	3.28557	3.19255	3.44103	3.38627	3.31089	3.35317	3.31519	3.19519	3.42214	3.11735	3.28229	3.49544	3.31576	3.31608	3.37299	3.18412	3.33302
J3QT28	BUB3	Mitotic checkpoint protein BUB3	81.386	9	9	36.3	17	31.703	2.93568	2.88291	2.85581	2.94834	2.9736	2.77993	2.88226	2.89322	2.77757	2.94469	2.97786	2.78984	2.92332	2.88882	2.77344	2.82343	2.85266	2.84754
P53004	BLVRA	Biliverdin reductase A	23.912	8	8	29.4	9	33.428	2.43081	2.41089	2.35973	2.57998	2.77407	2.5962	2.36735	2.46034	2.56277	2.73899	2.73324	2.56948	2.59953	2.41315	2.45141	2.57762	2.78878	2.62167
A0A140VJG0	CCNA1	Cyclin-A1	2.8513	1	1	3	1	52.229	-4.07433	-3.88887	-4.16821	-3.70501	-4.05314	-4.13948	-4.12112	-4.02272	-3.98696	-3.99137	-4.07655	-4.20482	-4.04131	-4.25993	-4.09363	-3.84076	-4.08404	-3.75759
B8XPJ7	COMT	Catechol O-methyltransferase	35.661	4	4	21.3	4	24.479	0.596786	0.588511	0.705959	0.508242	0.416883	0.51396	0.690899	0.692715	0.533855	0.476851	0.607826	0.425526	0.775974	0.868948	0.88798	0.462471	0.506466	0.660595
Q86TM7	DPM3	Dolichol-phosphate mannosyltransferase subunit 3	24.804	2	2	23.4	3	10.294	0.0594311	0.081871	0.208933	0.139797	0.0775566	0.196686	0.0853462	0.0950527	0.0652504	0.0020237	0.245724	0.137861	0.0742359	0.138311	0.0803757	-0.145123	0.125357	0.247684
X6RA14	ESD	S-formylglutathione hydrolase	41.214	6	6	30.4	12	28.226	2.94242	3.01784	3.05914	3.03101	2.98928	2.83205	2.88753	2.97446	3.03739	3.00974	2.69077	2.75822	3.02089	2.95701	3.08404	2.98117	2.71118	2.70968
B2R6K4	GNB1	Guanine nucleotide-binding protein G(I)/G(S)/G(T) subunit beta-1	109.07	6	12	45.3	9	37.301	1.88867	1.93468	1.94824	1.92462	1.92737	1.80321	1.88305	1.93359	1.80255	1.97461	1.75275	1.90322	2.06763	1.86655	1.94622	1.8781	1.60889	1.6739
A0A140VJK1	GLRX3	Glutaredoxin-3	43.907	8	8	29.3	14	37.432	2.19724	1.99674	1.96965	2.07627	2.06469	2.00516	2.0761	2.01094	1.96551	2.13676	1.91466	1.98318	2.26181	1.95354	2.01193	1.99981	2.05075	2.01866
Q53T76	GPD2	Glycerol-3-phosphate dehydrogenase	6.9793	4	4	5.8	4	77.252	-1.03452	-1.04353	-0.978708	-1.2449	-1.09648	-0.942766	-0.913521	-0.927206	-0.947132	-1.21036	-0.665209	-0.875839	-0.89756	-1.02349	-1.00138	-1.10098	-0.845089	-0.822243
B4DUT7	GMPS	GMP synthase [glutamine-hydrolyzing]	160.21	24	24	41.6	37	71.24	4.22297	4.17106	4.04643	4.15025	4.10864	4.02151	4.10708	4.10678	3.92217	4.02469	4.09158	4.06075	4.11811	3.95	3.9535	4.08294	3.95166	4.08306
A0A140VJL0	HIBCH	3-hydroxyisobutyryl-CoA hydrolase, mitochondrial	18.298	7	7	19.7	8	43.482	1.29801	1.38744	1.31726	1.39003	1.39141	1.59832	1.28902	1.38157	1.32041	1.3538	1.53305	1.55948	1.3281	1.36994	1.31985	1.3561	1.57139	1.57499
Q6LET3	HPRT1	Hypoxanthine-guanine phosphoribosyltransferase	36.323	5	6	30.3	10	24.588	2.13983	2.06036	2.14571	2.24718	1.99158	1.96681	2.13911	2.1022	2.20745	2.30984	1.86032	1.90379	2.29239	2.10242	2.13824	2.17498	1.87774	1.85499
A0A140VJL6	IAH1	Isoamyl acetate-hydrolyzing esterase 1 homolog	55.063	5	5	31	6	27.598	-0.312195	-0.192364	-0.354103	-0.318737	-0.268707	-0.438593	-0.272816	-0.232475	-0.265753	-0.183111	-0.254993	-0.405504	-0.419405	-0.219454	-0.277945	-0.346487	-0.294104	-0.261505
B3KY04	KCTD12	BTB/POZ domain-containing protein KCTD12	82.17	8	8	25.2	15	35.73	1.9761	2.08068	2.11927	1.57343	1.44408	1.99189	1.92492	2.11135	2.01837	1.64815	1.75836	2.04525	2.05146	2.00091	2.1052	1.5378	1.95662	2.08887
J3KRR0	LIMD2	LIM domain-containing protein 2	13.707	2	2	29.9	3	9.5175	0.155054	0.15168	0.0780334	-0.0750732	-0.174892	-0.260307	0.222847	0.21162	-0.169146	-0.0233078	-0.415968	-0.254105	0.296246	0.169586	0.0433273	-0.194872	-0.326111	-0.376465
A0A140VJN3	LRRC40	Leucine-rich repeat-containing protein 40	69.991	14	14	22.3	16	68.249	1.56603	1.54871	1.42188	1.85997	1.67177	1.69024	1.51184	1.50481	1.59004	1.83799	1.86425	1.70244	1.61386	1.51049	1.41402	1.67243	1.89601	1.78676
A0A140VJN8	PLIN3	Perilipin-3	85.482	10	10	32.3	11	46.946	1.22567	1.33052	1.28742	1.13584	1.1498	1.16853	1.27469	1.32098	1.07227	0.974119	1.44226	1.25869	1.32851	1.22754	1.29062	1.19137	1.2276	1.3602
A0A140VJN9	MAN2C1	Alpha-mannosidase 2C1	9.9758	3	3	3.6	3	115.83	-2.14662	-2.12337	-1.95876	-2.04707	-2.10162	-2.17716	-2.20845	-2.04371	-2.13343	-2.09558	-2.27345	-2.16948	-2.02782	-2.08226	-2.17833	-2.10893	-2.22537	-2.14417
A0A8Q3WK80	MAT2B	Methionine adenosyltransferase 2 subunit beta	149.71	7	7	27.6	16	38.347	2.25075	2.15036	2.1669	2.21974	2.12764	2.10893	2.20294	2.25307	2.17368	2.31979	2.3105	2.04033	2.34504	2.14026	2.26921	2.16877	2.37654	2.0321
A0A140VJP5	MAT2A	S-adenosylmethionine synthase isoform type-2	132.92	13	13	33.9	28	43.66	4.22043	4.13302	3.95797	4.16806	4.10711	4.01127	4.04865	3.98888	4.03029	4.23984	4.04813	4.00912	4.13118	3.95395	3.88867	4.16194	4.10334	3.93307
B4DIZ6	NUDT16	U8 snoRNA-decapping enzyme	21.887	2	3	25.5	5	16.285	-0.0893536	-0.0531864	-0.171324	-0.161808	-0.166168	-0.208458	-0.116747	-0.144564	-0.213566	-0.182405	-0.257143	-0.301296	-0.0353718	-0.159904	-0.146976	-0.232744	-0.333878	-0.2031
A0A140VJQ4	OAT	Ornithine aminotransferase, mitochondrial	76.634	12	12	31	17	48.534	2.86163	2.84875	3.06476	2.76559	2.63734	2.63771	2.81274	2.90759	3.06623	2.84561	2.50225	2.58288	2.9627	2.91609	3.17779	2.74001	2.52894	2.70881
A0A140VJQ6	OSBPL11	Oxysterol-binding protein-related protein 11	18.206	4	4	5.9	6	83.642	-1.78784	-1.86811	-1.83219	-1.83463	-1.68465	-1.95169	-1.73829	-1.75052	-1.93957	-1.89966	-1.94329	-1.78985	-1.7712	-1.63352	-1.55803	-1.8281	-1.85798	-1.9065
B4DS64	PRKRIR	52 kDa repressor of the inhibitor of the protein kinase	1.542	1	1	2.4	1	67.089	-4.00738	-4.06938	-3.85535	-4.31773	-3.97178	-4.00908	-4.07713	-3.96599	-4.21227	-4.14692	-4.26184	-4.39079	-4.0714	-4.13585	-3.94753	-4.06358	-4.11093	-4.52199
J3K000	PEPD	Xaa-Pro dipeptidase	101.6	7	7	21.1	12	54.582	0.893171	0.83065	1.02152	0.509996	0.327864	0.317247	0.853153	1.0575	0.774437	0.525633	0.150951	0.10428	0.887262	0.841852	1.17875	0.30131	0.561152	0.79991
P62714	PPP2CB	Serine/threonine-protein phosphatase 2A catalytic subunit beta isoform	126.5	10	12	44.7	28	35.575	3.77194	3.65958	3.68259	3.68814	3.66669	3.64766	3.65832	3.64172	3.70529	3.75591	3.57664	3.65059	3.71932	3.63629	3.70865	3.70273	3.66652	3.56906
A0A140VJS2	PRRX2	Paired mesoderm homeobox protein 2	3.6975	2	4	14.6	4	27.079	-1.44257	-1.23886	-1.16381	-0.701794	-0.885065	-0.735897	-1.40641	-1.20723	-1.19851	-0.799437	-0.671671	-0.781147	-1.34217	-1.33567	-1.3012	-0.871519	-0.480618	-0.274628
P62195	PSMC5	26S protease regulatory subunit 8	103.42	16	17	45.6	31	45.626	3.76343	3.65882	3.67582	3.66942	3.71247	3.66292	3.72287	3.68315	3.5902	3.68093	3.58751	3.64766	3.84925	3.67644	3.69395	3.59212	3.65135	3.68803
A0A140VJT0	PPP2R2A	Serine/threonine-protein phosphatase 2A 55 kDa regulatory subunit B alpha isoform	149.45	12	13	33.6	20	51.691	3.06261	3.07404	3.12079	2.97219	2.98032	2.88476	3.02587	3.10867	3.06146	2.99692	2.89655	2.88163	3.11799	3.08059	3.08845	2.95223	2.92195	2.89967
A0A140VJT8	RNH1	Ribonuclease inhibitor	247.28	17	17	9.3	2	49.973	-7.83122	-7.67556	-7.81558	3.13284	3.07149	3.26917	-7.6567	-7.78145	-8.03685	3.19761	3.25004	3.26314	-7.75039	-5.55741	-8.40824	3.0707	3.31189	3.32499
A0A140VJW5	DARS	Aspartate--tRNA ligase, cytoplasmic	215.16	26	26	48.2	26	57.136	3.13683	3.13135	3.11249	5.27575	5.18829	5.2402	3.13348	3.12849	3.20244	5.26529	5.13518	5.18435	3.23569	3.15329	3.18579	5.17281	5.12907	5.17025
A0A140VJX1	ACAT1	Acetyl-CoA acetyltransferase, mitochondrial	195.59	16	16	57.9	49	45.199	5.09245	5.01439	4.98321	3.55912	3.63119	3.71369	5.07296	5.03443	5.1364	3.6311	3.7039	3.70744	5.23495	5.0014	5.02877	3.57516	3.66747	3.66292
A0A140VJX3	MPST	3-mercaptopyruvate sulfurtransferase	60.859	10	10	46.4	37	33.178	3.61522	3.68736	3.65168	3.03034	2.9368	3.00019	3.64505	3.7121	3.70505	3.123	3.1526	3.00141	3.73329	3.74216	3.70046	3.06342	3.09488	2.98562
A0A140VJX5	TMEM209	Transmembrane protein 209	2.4025	3	3	38.7	21	62.921	2.98911	2.99262	2.95392	0.428726	0.307081	0.558559	2.89505	2.97187	3.05182	1.83138	0.500216	0.450785	3.07876	2.98942	2.92414	0.562014	0.956545	0.518578
Q59EK6	TRAP1	Heat shock protein 75 kDa, mitochondrial	122.75	24	24	5.7	4	79.992	0.299042	0.280504	0.337088	4.32403	4.37623	4.23146	0.160904	0.235155	0.582916	4.34605	4.20063	4.23687	0.242796	0.599859	0.129436	4.31534	4.26908	4.28235
A0A140VJY7	TXNDC17	Thioredoxin domain-containing protein 17	22.396	4	4	33.6	45	13.941	4.31279	4.30917	4.40066	0.548704	0.564081	0.601202	4.3093	4.3961	4.30152	0.452707	0.579607	0.61816	4.38904	4.38632	4.45809	0.499121	0.553642	0.615614
A0A140VJZ1	USP5	Ubiquitin carboxyl-terminal hydrolase 5	158.74	20	21	37.4	5	95.785	0.408678	0.440294	0.499287	2.92193	2.97468	3.01885	0.453846	0.424355	0.502924	2.8685	2.99151	3.01482	0.246477	0.398422	0.478359	2.93514	2.98269	2.97648
A0A140VJZ4	UCHL3	Ubiquitin carboxyl-terminal hydrolase isozyme L3	18.642	4	4	30.5	29	26.182	3.05076	3.10213	3.1109	0.802801	0.877954	0.722054	3.03364	3.10907	3.04402	0.923712	0.64263	0.79907	3.02777	3.02968	3.0978	0.787054	0.664108	0.693726
D3DPE6	WASPIP	WAS/WASL-interacting protein family member 1	3.777	2	2	21.3	5	50.297	0.822083	0.711605	0.680214	-0.783033	-1.0015	-0.671404	0.791279	0.733379	0.725616	-0.837603	-0.846069	-0.748676	0.90402	0.76367	0.734743	-0.731279	-0.92049	-0.637491
A0A140VK05	AKAP1	A-kinase anchor protein 1, mitochondrial	20.846	3	3	7.5	3	97.34	-0.783693	-0.755194	-0.839321	-0.80743	-0.706289	-0.874037	-0.853487	-0.847546	-1.03508	-0.849756	-0.96442	-0.882183	-0.884508	-0.810482	-0.963318	-0.816998	-0.814007	-0.661692
Q6DEN2	DPYSL3	Dihydropyrimidinase-related protein 3	133.19	18	24	5.3	4	73.909	-0.809147	-0.931793	-0.930508	3.1242	3.27217	2.93083	-0.823233	-0.928749	-0.886843	3.21113	3.15528	2.90806	-0.683832	-0.753246	-0.866795	3.14448	3.08195	2.89708
A0A2U3TZY2	CLPB	Caseinolytic peptidase B protein homolog	21.668	5	5	41.7	32	76.852	3.3643	3.04251	2.95741	0.867176	0.760176	0.637802	3.26796	3.05715	2.88347	1.0862	0.716299	0.860012	3.35974	3.01886	2.96888	0.717932	0.691376	0.675707
A0A140VK12	COPG2	Coatomer subunit gamma-2	54.726	7	10	9.8	5	97.621	0.738516	0.786947	0.749809	0.410618	0.380787	0.46586	0.674126	0.746775	0.879803	0.444893	0.305193	0.263418	0.737135	0.820553	0.812963	0.354557	0.33279	0.390633
A0A1B0GV75	CPT2	Carnitine O-palmitoyltransferase 2, mitochondrial	26.832	3	3	13.5	7	67.171	0.360516	0.330078	0.427357	-0.850677	-0.0584335	-0.687771	0.414822	0.339718	0.458282	-0.85088	-0.553301	-0.707232	0.522915	0.333311	0.49111	-0.669142	-0.82482	-0.708332
A8K930	EHBP1	EH domain-binding protein 1	10.171	2	2	6.4	4	132.29	-0.78583	-0.413439	0.0164013	-2.69464	-2.46465	-2.54853	-0.777195	-0.362743	-0.696297	-3.10741	-2.29004	-2.45089	-0.774778	-0.310007	-0.648029	-2.53694	-2.4048	-2.62412
A0A140VK27	LTA4H	Leukotriene A-4 hydrolase	108.33	19	19	1.8	2	69.284	-2.54102	-2.21157	-2.25187	3.34133	3.34819	3.3807	-2.51804	-2.43876	-2.49137	3.44405	3.41588	3.28718	-3.20529	-2.23312	-2.33408	3.35844	3.45838	3.34477
Q9HCC0	MCCC2	Methylcrotonoyl-CoA carboxylase beta chain, mitochondrial	59.851	10	10	35.5	25	61.332	3.40693	3.41979	3.37428	1.2021	1.30075	1.45935	3.29172	3.37083	3.39935	1.37332	1.34219	1.40483	3.49645	3.35822	3.36203	1.32128	1.36647	1.35524
A0A140VK39	PPME1	Protein phosphatase methylesterase 1	42.914	12	12	21.8	14	42.315	1.34975	1.36283	1.22883	3.13207	3.16771	3.05366	1.30033	1.37443	1.30805	3.07558	2.95863	3.0485	1.36532	1.31102	1.25506	3.01897	3.06647	3.12549
Q6IB71	PSMA3	Proteasome subunit alpha type	47.763	11	11	38.3	22	28.415	3.22083	3.07709	3.10444	2.45147	2.4042	2.38224	3.16212	3.17788	3.07577	2.32023	2.4902	2.43732	3.21037	3.09128	3.19799	2.36505	2.60966	3.8613
G3V295	PSMA6	Proteasome subunit alpha type	40.569	7	7	41.6	14	22.842	2.21045	2.06242	2.21917	1.35886	1.3995	1.31434	2.33989	2.29702	2.22527	1.33899	1.30909	1.23982	2.28223	2.22571	2.22229	1.40651	1.52482	2.54469
Q53FT8	PSMB1	Proteasome subunit beta type	18.3	5	5	38.9	7	26.491	1.22854	1.06099	1.03424	0.742567	0.850157	0.906681	1.14892	0.988214	1.24647	0.979815	0.861023	0.946424	1.15749	1.03779	1.02426	0.783257	0.846373	1.88033
P28070	PSMB4	Proteasome subunit beta type-4	7.4104	4	4	23.2	8	29.204	0.800495	0.564978	0.652735	0.107342	0.276402	0.0853596	0.753912	0.701439	0.714571	0.0131741	0.168634	0.201481	0.78253	0.547682	0.525436	0.166512	0.458532	1.91676
A0A140VK49	SND1	Staphylococcal nuclease domain-containing protein 1	283.47	11	30	17.8	5	102	0.167629	0.109753	0.303381	4.28554	4.25992	4.29747	0.298317	0.337196	0.284676	4.40471	4.24992	4.23795	0.136791	0.205545	0.25848	4.26315	4.33706	4.37168
Q9UQ35	SRRM2	Serine/arginine repetitive matrix protein 2	179.77	22	22	36.8	46	299.61	4.24737	4.14215	4.14718	2.99581	3.08437	3.06327	4.18045	4.17142	4.17249	2.95115	3.1045	3.07239	4.30179	4.14343	4.15474	3.00566	3.15237	3.11926
O95630	STAMBP	STAM-binding protein	6.4528	3	3	11.6	33	48.076	3.0588	3.13389	3.10752	-0.310562	-0.311094	-0.349827	3.08235	3.09387	3.06491	-0.158661	-0.491632	-0.286327	3.00807	3.10433	3.10145	-0.372488	-0.404966	-0.326866
A0A140VK56	TALDO1	Transaldolase	43.335	15	15	7.3	4	37.54	-0.252308	-0.344936	-0.232653	4.17232	4.15333	4.20185	-0.303751	-0.244305	-0.269224	3.93317	4.27069	4.24697	-0.188488	-0.335791	-0.139118	4.14893	4.26628	4.2834
A0A140VK65	ATP6V1B2	V-type proton ATPase subunit B, brain isoform	113.34	17	17	38.6	27	56.5	3.97931	4.12549	4.14859	3.314	3.25162	3.12054	3.9553	4.01407	4.11712	3.21976	3.088	3.15861	3.81895	4.064	4.04651	3.1545	3.0846	3.1736
Q2TU84	GIG18	Aspartate aminotransferase	86.554	11	11	43.2	29	46.319	3.28177	3.30082	3.34332	2.58324	2.49845	2.37831	3.295	3.33342	3.20176	2.66101	2.26819	2.35281	3.36562	3.31681	3.37585	2.51985	2.25005	2.22405
C9JX88	PSMC2	26S protease regulatory subunit 7	118.15	21	21	29.3	15	48.263	2.50274	2.4727	2.50662	3.3062	3.33925	3.309	2.41374	2.48633	2.52665	3.29632	3.33362	3.27281	2.50691	2.42484	2.50522	3.25629	3.34381	3.50833
B3KY30	HSPA13	Heat shock 70 kDa protein 13	3.755	1	1	56.3	38	29.331	3.35263	3.26354	3.239	-1.83552	-1.86665	-2.12129	3.30165	3.27515	3.25617	-1.70286	-2.09043	-1.87502	3.37008	3.2496	3.23535	-1.9536	-2.12105	-2.03028
A0A140VK83	PPP1R7	Protein phosphatase 1 regulatory subunit 7	19.219	9	9	5.7	1	41.564	-1.71191	-1.67901	-1.50406	1.70997	1.81991	1.70347	-1.72655	-1.63387	-2.17133	1.73966	1.54203	1.66114	-1.28888	-1.47072	-1.33396	1.61198	1.58283	1.61198
I3L407	FN3KRP	Ketosamine-3-kinase	2.4159	1	1	22.2	11	6.0367	1.76533	1.72074	1.82375	-2.29167	-2.42391	-2.19878	1.79519	1.81439	1.74927	-1.95192	-2.0601	-2.18983	1.85803	1.7966	2.00592	-2.31221	-2.17378	-2.03811
Q6IBK3	SCAMP2	Secretory carrier-associated membrane protein 2	15.188	3	3	16.1	2	36.535	-3.08545	-3.03115	-3.18641	-1.32321	-1.54141	-1.40876	-3.3251	-2.984	-2.63634	-1.3254	-1.67999	-1.60914	-3.62004	-3.05756	-3.26298	-1.38862	-1.57747	-1.60133
F8W1A4	AK2	Adenylate kinase 2, mitochondrial	104.05	7	7	14.3	4	25.63	-1.79003	-1.7652	-2.0743	2.46652	2.39063	2.33387	-2.04533	-2.1911	-1.79836	2.58325	2.30404	2.30496	-1.84815	-2.04929	-2.17863	2.45633	2.34463	2.34021
A0A140VK94	RANBP1	Ran-specific GTPase-activating protein	59.381	6	6	38.8	14	23.31	2.4474	2.34463	2.38077	4.48792	4.27276	4.15254	2.46957	2.47459	2.25348	4.31948	4.15155	4.13263	2.6412	2.44809	2.46221	4.28717	4.19479	4.27553
B4E0U6	ST13	Hsc70-interacting protein	93.9	12	12	27.9	13	40.161	4.49272	4.52277	4.56034	4.75086	4.74297	4.66349	4.5219	4.67922	3.84608	4.82313	4.61121	4.59702	4.95383	3.95313	4.522	4.71534	4.72277	4.5896
A0A140VKA9	QDPR	Dihydropteridine reductase	78.154	8	8	33.1	38	25.789	4.54727	4.51123	4.48183	2.59305	2.72238	2.42473	4.43352	4.48742	4.6032	2.65768	2.40972	2.4352	4.54762	4.4255	4.45017	2.53045	2.38047	2.27728
A0A140VKC0	UAP1	UDP-N-acetylhexosamine pyrophosphorylase	2.1044	2	3	39.8	14	57.028	2.62473	2.52803	2.50788	-0.259909	-0.28019	-0.57478	2.50641	2.5085	2.53355	-0.489153	-0.663826	-0.544336	2.65157	2.46611	2.51745	-0.264675	-0.554983	-0.631414
A0A140VKC4	MECP2	Methyl-CpG-binding protein 2	2.966	2	2	5.3	2	53.323	-0.419878	-0.542023	-0.720867	-1.84516	-1.78702	-1.75397	-0.432642	-0.513712	-0.572927	-1.93995	-1.70247	-1.74071	-0.418411	-0.514671	-0.582119	-1.92852	-1.71486	-1.65351
A0A140VKC8	TSTA3	GDP-L-fucose synthase	30.821	4	4	7	2	35.892	-1.7096	-1.69623	-1.53005	-1.0932	-1.12031	-1.04859	-1.59828	-1.73929	-1.76606	-1.21657	-0.702255	-0.93125	-1.65105	-1.61356	-1.67405	-1.03037	-0.749201	-0.749456
Q8N2D9	TMED3	Transmembrane emp24 domain-containing protein 3	2.0136	1	1	16.2	4	16.619	-1.24559	-1.0974	-1.10407	-2.95959	-2.91861	-2.86417	-1.10032	-1.09896	-1.07043	-2.89071	-2.92974	-3.06762	-1.52292	-1.0221	-1.06081	-2.9716	-2.87903	-2.71122
Q16851-2	UGP2	UTP--glucose-1-phosphate uridylyltransferase	45.366	12	12	8.2	1	55.676	-2.87539	-2.95062	-2.8432	2.58466	2.54337	2.5033	-2.8777	-2.89498	-2.88425	2.47707	2.48461	2.49926	-2.91969	-2.80375	-2.87898	2.48396	2.4865	2.50418
Q53ZP9	HSPA4L	Heat shock 70 kDa protein 4L	25.645	6	10	24.1	16	94.504	2.50994	2.50304	2.54029	-0.379589	-0.16799	-0.933981	2.53307	2.56543	2.45769	-0.338625	-0.799316	-0.925413	2.61393	2.54684	2.58132	-0.331459	-0.968252	-1.04436
A8K3S3	KIF2C	Kinesin-like protein	8.4384	3	3	13.9	7	81.34	-0.501432	-0.661711	-0.770969	-1.40256	-1.49994	-1.60001	-0.582439	-0.66395	-0.804867	-1.69916	-1.71928	-1.65427	-0.604147	-0.5851	-0.872084	-1.45192	-1.53864	-1.42529
A0A140VKF2	PSMD14	26S proteasome non-ATPase regulatory subunit 14	37.533	3	3	5	4	34.577	-1.45968	-1.49003	-1.81134	-0.860037	-1.01565	-0.805243	-1.46824	-1.67254	-1.66407	-0.614058	-0.721096	-0.774387	-1.62549	-1.62956	-1.75354	-0.837288	-0.764242	-0.919897
A0A140VKG4	FAM114A2	Protein FAM114A2	19.471	5	5	11	5	55.468	-1.03463	-0.974123	-0.98274	0.688871	0.660713	0.518633	-1.07053	-0.973921	-0.868538	0.581846	0.674101	0.631866	-1.01876	-0.899216	-1.06062	0.590267	0.604191	0.657757
A0A142CHG9	GNAO1	Guanine nucleotide-binding protein G(o) subunit alpha	150.92	9	12	11.5	7	40.238	0.706846	0.849215	0.85116	4.19888	4.2261	4.0152	0.582685	0.701937	0.516953	4.31514	3.91689	3.97355	0.615627	0.656187	0.394464	4.19763	3.96053	3.86888
A0A146E5L3	ISLR	Immunoglobulin superfamily containing leucine-rich repeat protein	10.207	3	3	38.1	30	45.997	4.2249	4.28495	4.41402	-1.48619	-1.49628	-0.770437	4.19312	4.37021	4.2952	-1.47677	-0.786732	-0.773359	4.26576	4.18158	4.44105	-1.4588	-0.502483	-0.450602
O94901-9	SUN1	SUN domain-containing protein 1	13.784	4	4	7.9	4	101.93	-0.499756	-0.642033	-0.327839	-0.744593	-0.874891	-0.868881	-0.379833	-0.275188	-0.22443	-0.762384	-1.18457	-0.949638	-0.296589	-0.505966	-0.196304	-0.957615	-0.976368	-0.962009
A0A158RFU3	PTMS	Parathymosin	13.246	3	3	5.9	4	11.53	-0.668995	-0.687262	-0.608677	1.96359	1.99674	2.28438	-0.668833	-0.675108	-0.696211	2.0765	2.45747	2.15358	-0.60807	-0.728628	-0.623772	2.16792	2.1403	2.16847
A0A158RFU6	RAB7A	Ras-related protein Rab-7a	118.25	13	13	23.5	9	23.489	1.91139	2.12442	2.06269	4.59595	4.58151	4.37882	1.97101	2.05931	2.5177	4.65879	4.48409	4.49659	1.9373	2.03035	1.98149	4.51057	4.62228	4.50972
A0A1B0GWD6	ATP6AP2	Renin receptor	3.4225	1	1	71.5	25	21.204	4.39292	4.31299	4.32959	-3.0267	-3.14844	-3.14587	4.28874	4.36178	4.48443	-3.28208	-3.10471	-3.53249	4.44865	4.12735	4.3603	-3.33456	-2.98362	-2.96966
A0A1B0GVH5	FTO	Alpha-ketoglutarate-dependent dioxygenase FTO	46.037	12	12	5.4	1	64.147	-2.92667	-2.79388	-2.82909	1.20775	1.23161	1.32205	-2.86356	-2.91784	-3.29466	1.3691	1.26197	1.28896	-2.88475	-2.96685	-2.82964	1.3415	1.28414	1.30378
A0A1B0GV88	ASAH1	Acid ceramidase	1.7607	1	1	26.5	14	6.7478	1.2596	1.21557	1.13932	-5.58509	-4.91966	-4.87007	1.10535	1.12606	1.21203	-6.01157	-4.77666	-4.91319	1.19863	1.15602	1.16493	-5.96786	-4.48034	-4.3312
B3KY33	DNMBP	Dynamin-binding protein	4.5637	3	3	17.7	1	93.547	-5.34422	-5.01444	-4.60894	-1.67689	-1.79891	-2.00357	-5.40066	-4.96165	-4.80315	-1.825	-1.7438	-1.80559	-5.25404	-5.03022	-4.79808	-1.63778	-1.92878	-1.89211
A0A1B0GWA1	PCCA	Propionyl-CoA carboxylase alpha chain, mitochondrial	1.8087	2	2	4.1	4	36.036	-1.60784	-1.47704	-1.55167	-2.25556	-2.16543	-2.0564	-1.55824	-1.4839	-1.63999	-2.15411	-2.05112	-2.13379	-1.49709	-1.44082	-1.5426	-2.12497	-1.98356	-2.07567
A0A1B0GU86	HEL-S-5	Aminoacylase-1	22.747	5	5	7.7	2	42.179	-2.30735	-2.25346	-2.26723	-0.12126	-0.201799	-0.223791	-2.3702	-2.27494	-2.25168	-0.232195	-0.324734	-0.164112	-2.5098	-2.38325	-2.42113	-0.333778	-0.347404	-0.131538
A0A6Q8PHL8	KIAA1279	KIF1-binding protein	47.482	4	4	14.5	9	67.908	-0.0276909	-0.204357	-0.246279	0.972721	0.918545	0.850445	-0.21203	-0.170946	-0.19953	0.96657	0.810904	0.830725	0.00301933	-0.247278	-0.190714	0.88512	0.842289	0.91519
D6R928	PXYLP1	2-phosphoxylose phosphatase 1	5.9314	1	1	9.4	8	14.707	0.957293	0.882605	0.787134	-2.50725	-2.53887	-2.95304	0.929947	0.923704	0.760885	-2.83443	-2.63373	-2.80196	1.10071	0.874706	0.877506	-2.56047	-2.84169	-2.69094
A0A1B0GV54	ATG5	Autophagy protein 5	1.2971	1	1	9.2	1	17.851	-2.34258	-2.37643	-2.10971	-1.91044	-1.99347	-2.30807	-2.16126	-2.16859	-2.36428	-1.92409	-2.1443	-2.13827	-2.18997	-2.10639	-1.89	-2.04063	-2.15666	-2.01215
Q9H9B1	EHMT1	Histone-lysine N-methyltransferase EHMT1	20.551	2	3	5.2	1	141.46	-1.97734	-1.93357	-1.84188	-1.9348	-1.93819	-2.09666	-1.9551	-2.0148	-2.09955	-2.03438	-2.01188	-2.15312	-1.8193	-1.87284	-1.93376	-1.89585	-2.0193	-1.96993
F8W787	CTSD	Cathepsin D	63.122	12	12	2.9	2	40.783	-1.76478	-1.81123	-1.81281	2.49141	2.66138	2.97477	-1.71652	-1.81826	-1.89014	2.52412	2.81047	3.01719	-1.77048	-1.76819	-2.03941	2.43404	2.77783	2.9784
A0A1B0GV93	HSD17B12	Very-long-chain 3-oxoacyl-CoA reductase	7.832	4	4	34.7	17	30.361	2.57623	2.49123	2.54677	-0.0721912	-0.0564327	-0.125195	2.45921	2.52168	2.55922	0.143845	-0.342894	-0.201149	2.57644	2.51217	2.5673	0.392708	-0.459942	-0.229351
H0Y5R6	UROD	Uroporphyrinogen decarboxylase	34.481	5	5	13.8	4	25.314	-0.0963058	-0.12958	-0.0767784	0.487772	0.315363	0.41519	-0.0583172	0.181114	0.0632439	0.518312	0.273819	0.311111	0.128292	0.159658	0.28952	0.462702	0.263288	0.211067
P61764-2	STXBP1	Syntaxin-binding protein 1	67.013	10	10	24.1	6	68.735	0.440353	0.298313	0.317057	1.49563	1.57624	1.0954	0.43825	0.4352	0.373402	1.51622	0.897346	1.07799	0.5973	0.451078	0.349106	1.49705	0.88224	1.01686
P15884-3	TCF4	Transcription factor 4	7.205	1	4	20.1	13	71.794	1.50729	1.57318	1.67795	-2.46312	-2.57953	-2.46992	1.54342	1.67657	1.57059	-2.57917	-2.32385	-2.49299	1.71241	1.63236	1.77087	-2.44762	-2.41635	-2.4735
A0A1B0GVT8	POLG	DNA polymerase subunit gamma-1	5.3254	2	2	5.7	1	111.48	-2.42245	-2.17923	-2.14693	-4.76146	-4.80279	-5.1329	-2.24219	-2.29028	-2.17008	-4.96823	-5.23503	-4.77793	-2.59072	-2.14928	-2.26618	-4.54149	-5.0169	-4.91541
A0A1B0GVU9	QARS		1.0145	1	11	3.2	2	83.782	-4.52187	-4.59151	-4.43205	0.661469	0.969023	1.11598	-4.90271	-4.65553	-4.71547	-0.106352	1.6392	1.51505	-4.68116	-4.87576	-4.4921	1.21368	1.53209	0.884062
E7EU50	DCX	Neuronal migration protein doublecortin	3.0008	1	1	17.4	4	34.828	-0.0784454	0.699963	0.726231	-4.04728	-5.15389	-6.26622	0.115479	0.501886	1.13731	-4.42746	-6.35579	-5.93162	-1.13401	0.6779	0.38719	-3.45564	-6.99513	-7.178
R4GND1	UBE2E3	Ubiquitin-conjugating enzyme E2 E3	24.2	1	3	4.5	1	19.13	-4.99891	-4.97404	-5.13519	-0.262535	-0.366413	-0.335051	-4.68528	-4.94876	-5.51681	-0.135216	-0.40947	-0.361155	-5.83732	-5.19495	-5.37187	-0.277864	-0.309662	-0.265697
F6WST4	ORMDL1	ORM1-like protein 1	31.507	1	2	35.6	3	12.157	-0.259129	-0.601545	-0.57481	-4.89078	-4.35776	-4.29268	-0.363848	-0.400887	-0.445648	-4.62201	-4.32449	-4.60272	-0.16246	-0.396986	-0.384474	-4.492	-4.34053	-4.30598
Q9NRW7-2	VPS45	Vacuolar protein sorting-associated protein 45	11.174	3	3	24.1	2	61.983	-4.50427	-4.15847	-4.17983	-3.59178	-3.47434	-3.91226	-4.21317	-4.2159	-4.42984	-3.50407	-3.79732	-3.80238	-4.31284	-4.0449	-4.43218	-3.80081	-3.59001	-3.67869
P05166-2	PCCB	Propionyl-CoA carboxylase beta chain, mitochondrial	3.1447	2	2	5.6	4	60.521	-3.66927	-3.60878	-3.55092	-0.817371	-0.97776	-0.965452	-3.44003	-3.44184	-3.35792	-0.892473	-0.949759	-0.860149	-3.4633	-3.44705	-3.382	-0.843658	-0.948109	-0.743521
C9J3Q3	FAM107B	Protein FAM107B	14.523	3	3	3.6	2	12.175	-0.911343	-0.946608	-0.980421	1.00134	1.05772	0.951185	-1.05587	-1.01726	-0.932848	1.12101	0.667093	0.88694	-0.869669	-0.877436	-0.927229	0.949572	0.614729	0.777655
A0A1C7CYX9	DPYSL2	Dihydropyrimidinase-related protein 2	323.31	19	33	38.6	5	73.502	1.31249	1.18231	0.933767	5.85579	5.8333	5.75507	1.28424	1.17574	0.867527	5.87485	5.59577	5.72021	1.52765	1.22151	1.0966	5.84222	5.6056	5.70618
A0A1K0FUB6	CYGB	Cytoglobin	58.819	13	13	59.5	86	21.404	5.84055	5.85092	5.84063	3.98543	3.70175	3.83751	5.78863	5.86267	5.7573	4.17258	3.45958	3.82882	5.81305	5.78482	5.84566	3.97383	3.45895	3.88541
A0A1L1UHR1	VDAC1	Voltage-dependent anion-selective channel protein 1	238.38	16	16	55.3	26	30.772	3.94488	3.2596	3.11521	4.47484	4.59261	4.86653	3.90744	3.44435	3.09695	4.69467	4.77316	4.86308	4.21192	3.42088	3.24429	4.65564	4.84936	4.80748
B7Z462	GALNT2	Polypeptide N-acetylgalactosaminyltransferase	12.736	3	3	62.2	37	40.777	4.37007	4.34778	4.38124	-0.248152	-0.184078	-0.395233	4.50114	4.47657	4.54624	-0.118893	-0.17844	-0.333431	4.36109	4.13146	4.15974	-0.236931	-0.237015	-0.393715
P45984-2	MAPK9	Mitogen-activated protein kinase 9	4.7269	2	2	10	4	44.05	-0.0977478	-0.0596981	-0.0924301	-1.56287	-1.33288	-1.51863	-0.0933781	-0.0817471	0.0116463	-1.88165	-1.2534	-1.30833	-0.0256538	-0.039856	-0.0517349	-1.36319	-1.16204	-1.4425
P55196-5	MLLT4	Afadin	23.293	7	8	5.5	3	207.79	-1.55958	-1.23256	-1.22326	-0.768135	-0.714252	-0.919386	-1.44594	-1.31257	-1.40683	-0.674898	-1.01695	-0.897707	-2.32764	-1.14823	-1.35153	-0.692156	-0.929737	-0.843672
D3DR86	NFKB2	Nuclear factor NF-kappa-B p100 subunit	2.8441	1	1	5.1	7	44.253	-0.723646	-0.643925	-0.703297	-3.43067	-3.41873	-2.98622	-0.632013	-0.667353	-0.784853	-3.25991	-2.88198	-3.02568	-0.61937	-0.724176	-0.619829	-3.47318	-2.85394	-2.94449
B3KMJ1	DIAPH2		3.4004	1	1	3	2	72.105	-3.2095	-3.23724	-3.24283	-4.01651	-3.97916	-4.04866	-3.29837	-3.15944	-3.26502	-3.84357	-3.48858	-4.2031	-3.56029	-3.12153	-3.29551	-4.01203	-4.00448	-4.19122
A0A1S5UZ07	TLN1	Talin-1	323.31	55	64	1.7	2	271.42	-4.40699	-4.14769	-4.17752	4.42029	4.39957	4.43467	-4.13431	-4.08353	-4.35905	4.32989	4.5268	4.44277	-4.38184	-3.82137	-4.39188	4.36453	4.51794	4.4962
A0A1S5UZH2	MICAL1	Protein-methionine sulfoxide oxidase MICAL1	6.447	5	6	31.1	89	116.84	4.33963	4.41329	4.45988	0.286676	0.354286	0.388096	4.35249	4.41473	4.40129	0.313934	0.597034	0.300659	4.31666	4.38403	4.41586	0.352667	0.520916	0.328762
B7Z670	NRCAM	Neuronal cell adhesion molecule	7.0609	4	4	5.1	7	127.59	0.342865	0.420244	0.385706	-0.684183	-0.87038	-0.476748	0.352673	0.418772	0.470028	-0.48686	-0.86817	-0.523014	0.235193	0.354048	0.360237	-0.628696	-0.834871	-0.547455
M0QXH0	TXN2	Thioredoxin, mitochondrial	5.5437	1	1	5	4	7.0271	-0.321119	-0.554579	-0.570707	-1.40288	-1.15415	-1.12556	-0.405964	-0.602282	-0.483635	-0.987736	-1.43773	-1.25639	-0.400179	-0.77088	-0.688902	-1.27466	-1.24401	-1.19336
Q2L6I2	ABCF1	ATP-binding cassette sub-family F member 1	181.83	17	17	23.4	1	91.679	-1.17089	-1.35098	-1.20031	3.01008	2.97872	2.89867	-1.09466	-1.26945	-1.05815	3.10881	2.91508	2.91824	-0.931	-1.48635	-1.09254	3.01873	2.96221	2.90466
A0A1U9X7U3	HSD17B8	Estradiol 17-beta-dehydrogenase 8	14.787	1	1	25.4	34	26.973	3.00067	2.9584	2.85199	-2.39438	-2.411	-2.31892	2.97224	2.93202	2.87699	-2.58794	-2.29625	-2.32319	3.00177	2.91101	2.81887	-2.33658	-2.40538	-1.89244
B0S7P4	MRPS18B	28S ribosomal protein S18b, mitochondrial	7.3701	4	4	5.4	2	29.395	-2.38459	-2.25558	-2.14829	-0.319267	-0.248793	-0.143015	-2.25748	-2.12936	-2.27661	-0.325981	0.0877361	-0.229437	-2.37555	-2.08188	-2.26387	-0.229015	0.0546169	-0.117601
A0A1U9X839	NELFE	Negative elongation factor E	118.09	13	13	22.9	6	42.968	-0.193762	-0.187927	-0.146465	1.57996	1.6767	1.59907	-0.109104	-0.170816	-0.243546	1.68163	1.53313	1.60342	-0.097332	-0.0782909	-0.122803	1.60647	1.59259	1.55527
Q59GU8	NEU1	Sialidase-1	5.781	1	1	37.3	14	17.277	1.61785	1.58742	1.62343	-1.87188	-1.70509	-1.44769	1.55372	1.62304	1.61143	-1.82986	-1.51542	-1.53579	1.67251	1.62982	1.67917	-1.72289	-1.49616	-1.43292
B3KQU6	NRM	Nurim	15.212	2	2	7.1	2	29.389	-1.57845	-1.66304	-1.79926	0.425423	0.488958	0.380817	-1.62051	-1.69271	-1.68992	0.499495	0.233423	0.533989	-1.63833	-1.89864	-1.91628	0.442741	0.369003	0.330414
B3KQA4	CAT56	Proline-rich protein 3	11.991	1	1	10.3	2	18.672	0.177526	0.207811	0.213566	-4.55491	-4.78059	-4.82582	0.176342	0.281675	0.390501	-4.7844	-4.88754	-4.66179	0.282455	0.220339	0.322222	-4.7335	-4.8983	-5.08949
B4DVB5	RING1	E3 ubiquitin-protein ligase RING1	178.18	6	6	10.2	1	29.74	-5.0478	-4.78804	-4.98289	0.404102	0.364498	0.300886	-4.87466	-4.49752	-4.86783	0.438932	0.218321	0.291695	-5.20902	-5.09947	-4.96165	0.374149	0.263201	0.233068
Q15477	SKIV2L	Helicase SKI2W	54.802	10	10	29.4	8	137.75	0.37101	0.377653	0.276016	0.867243	0.879686	0.836159	0.38163	0.398113	0.280752	0.768398	0.72448	0.776201	0.416203	0.226665	0.319183	0.800503	0.813528	0.876425
A0A1U9X8Y4	CLIC1	Chloride intracellular channel protein	90.385	9	9	11.1	13	26.793	0.745186	0.730112	0.762388	3.8184	3.80729	3.98541	0.813879	0.75717	0.805368	3.79553	3.84185	4.01451	0.850874	0.682455	0.753242	3.67867	3.86709	3.93939
A0A1U9X8Y8	ZNRD1	DNA-directed RNA polymerase subunit	6.47	1	1	55.8	20	13.913	3.7651	3.63157	3.58566	-2.85523	-3.00541	-2.91371	3.71125	3.67809	3.66783	-2.83238	-2.92824	-3.11337	3.83387	3.59654	3.62574	-2.90323	-2.92371	-3.13598
P48634	PRRC2A	Protein PRRC2A	175.56	11	12	12.7	1	228.86	-2.86511	-2.93861	-3.07372	0.508499	0.508858	0.509855	-2.97427	-2.98317	-2.88061	0.470739	0.533751	0.530317	-2.91912	-3.05438	-3.12744	0.561712	0.540131	0.550333
Q14676-2	MDC1	Mediator of DNA damage checkpoint protein 1	94.277	15	15	8.7	16	197.6	0.543697	0.584778	0.469721	1.40516	1.3738	1.20061	0.546907	0.549479	0.430967	1.37416	1.12049	1.2006	0.510408	0.749416	0.468792	1.31136	1.18115	1.26804
B3KWH7	TSC2	Tuberin	2.8341	1	1	11.1	17	62.879	1.27159	1.19741	1.1628	-3.17008	-2.95045	-3.28119	1.27652	1.26744	1.17279	-3.17337	-3.19206	-3.28805	1.31	1.19285	1.21233	-3.1	-3.22508	-3.1898
A0A1W2PR73	PIGT	GPI transamidase component PIG-T	16.508	4	4	2.9	1	62.802	-3.43381	-3.08494	-3.01285	-0.515486	-0.384184	-0.412848	-3.09435	-3.18848	-3.41869	-0.386059	-0.518347	-0.442307	-3.2243	-3.25514	-3.45001	-0.396708	-0.628931	-0.427767
A0A1W2PNX8	UNC45A	Protein unc-45 homolog A	33.445	2	2	9.8	5	118.39	-0.508698	-0.470444	-0.545668	-2.87697	-3.04915	-2.90819	-0.570541	-0.602987	-0.457479	-2.88575	-3.06809	-3.06015	-0.573877	-0.693762	-0.58219	-3.23807	-3.05877	-2.94155
H7C045	PARL	Presenilins-associated rhomboid-like protein, mitochondrial	1.1484	1	1	2.3	3	12.066	-2.78747	-2.8655	-2.98779	-2.55759	-2.44816	-2.42961	-3.03035	-2.92069	-3.18874	-2.83022	-2.10791	-2.44843	-2.67564	-2.79034	-2.95156	-2.45202	-2.14582	-2.27802
A0A8I5KTG3	KIDINS220	Kinase D-interacting substrate of 220 kDa	30.064	3	3	6.2	1	97.028	-2.54803	-1.93604	-1.9095	-1.38266	-1.45937	-1.25588	-2.2242	-2.07931	-2.05931	-1.42878	-1.36121	-1.28319	-2.90833	-2.0022	-1.89963	-1.38259	-1.48709	-1.23984
A0A1W2PPD9			10.051	3	5	5	3	28.36	-1.2292	-1.4088	-1.24005	-0.29846	-0.314302	-0.253971	-1.16298	-1.37735	-1.5151	-0.562447	-0.117546	-0.169212	-0.996832	-1.21421	-1.49248	-0.287601	-0.29295	-0.240231
A0A1W2PRP7	GOSR2	Golgi SNAP receptor complex member 2	18.833	4	4	20.6	6	22.523	-0.578995	-0.511683	-0.449356	-0.281422	-0.0735302	-0.0173931	-0.503382	-0.471306	-0.472315	-0.126436	0.027565	0.0274429	-0.47192	-0.364799	-0.512642	-0.0745792	-0.128109	0.00221634
A0A1W2PPH1	ME2	NAD-dependent malic enzyme, mitochondrial	35.839	8	8	23.4	6	61.221	-0.220068	-0.245674	-0.237341	1.32184	1.49458	1.36765	-0.188229	-0.276453	-0.391617	1.27872	1.37882	1.38321	-0.0568142	-0.19607	-0.297054	1.39302	1.41019	1.30557
Q06124-1	PTPN11	Tyrosine-protein phosphatase non-receptor type 11	16.628	7	7	15.8	10	68.436	1.46847	1.47164	1.56732	-0.33584	-0.250078	-0.429638	1.48915	1.51296	1.39486	-0.412859	-0.484787	-0.357222	1.39922	1.48894	1.5827	-0.276093	-0.503595	-0.537697
P23193	TCEA1	Transcription elongation factor A protein 1	71.887	12	12	13.7	9	33.969	-0.207819	-0.0908241	-0.0389805	2.15384	2.08636	2.13633	-0.216715	-0.073	-0.164202	2.14773	2.22335	2.09082	-0.243402	-0.188461	-0.0486889	2.05377	2.15672	2.24659
J3KTD2	RTTN	Rotatin	1.2267	1	1	43.5	18	56.318	2.16323	2.22949	2.16029	2.50327	2.07613	0.068655	2.14173	2.20849	2.11993	2.76956	2.33742	3.64473	2.22814	2.20311	2.07703	2.17891	3.61996	0.738749
A0A1W2PQQ1	NHSL2	NHS-like protein 2	61.616	5	5	1.4	2	122.62	-0.533751	0.0644932	-0.455576	-1.661	-1.99692	-1.87673	-0.479727	-0.282362	1.29148	-1.84499	-2.14793	-1.93658	0.1047	0.0950756	-0.517321	-1.93918	-2.09074	-1.69543
A0A1W2PQS6	RPS10		6.2604	0	10	6.4	6	33.14	-2.1434	-2.24817	-2.21255	-3.32394	-3.26687	-3.40468	-2.28491	-2.13523	-1.96604	-2.92601	-3.28709	-3.40661	-2.03473	-2.14886	-2.18952	-3.18562	-3.39849	-3.24263
A0A1W2PQV2	GCSH	Glycine cleavage system H protein, mitochondrial	8.6743	2	2	35.1	1	10.999	-3.32727	-3.45284	-3.30922	-0.505083	-0.628798	-0.576014	-3.31034	-3.1535	-3.19728	-0.43458	-0.823378	-0.604588	-3.116	-3.36338	-3.3161	-0.647284	-0.684822	-0.69804
H0Y483	PFKFB3	6-phosphofructo-2-kinase/fructose-2,6-bisphosphatase 3	1.0785	1	1	30	3	16.466	-0.394442	-0.425325	-0.401146	-2.91369	-2.99081	-3.02216	-0.558455	-0.342831	-0.387495	-2.97916	-3.21594	-2.95273	-0.413584	-0.450821	-0.274094	-2.96752	-3.09841	-3.00812
Q16637	SMN1	Survival motor neuron protein	15.496	2	2	9.8	1	31.848	-3.01246	-3.05714	-3.24037	-1.1359	-1.22683	-1.43083	-3.23518	-3.38454	-3.25828	-0.993816	-1.57308	-1.37792	-3.16251	-3.20726	-3.40493	-1.14386	-1.4203	-1.5438
A0A1W6AYU6	GPI	Glucose-6-phosphate isomerase	69.135	12	12	12.6	3	63.354	-1.21075	-1.33039	-1.38099	3.43744	3.28455	3.2718	-1.19037	-1.19815	-1.33854	3.41274	3.39841	3.36013	-1.13957	-1.39632	-1.33205	3.347	3.68451	3.67999
A0A1W6S962			2.8169	0	24	21.8	22	107.68	3.10406	3.19152	3.22082	-1.43916	-1.45036	-1.41588	3.13013	3.18815	3.20546	-1.55572	-1.29627	-1.53242	3.17919	3.24426	3.2198	-1.52267	-1.24997	-1.27548
A0A1X7SBZ2	DDX17	Probable ATP-dependent RNA helicase DDX17	323.31	28	37	26.1	1	80.253	-1.59053	-1.53863	-1.66287	5.59073	5.52993	5.50401	-1.56449	-1.51578	-1.47537	5.64655	5.44842	5.47575	-1.65232	-1.67586	-1.64865	5.54709	5.46698	5.46028
A0A220K8H0	SLC29A1	Equilibrative nucleoside transporter 1	29.004	2	2	50.9	94	50.215	5.59202	5.56225	5.54055	-1.59978	-1.8303	-2.04706	5.5709	5.59036	5.51912	-1.44575	-2.63951	-1.97671	5.63401	5.55367	5.57371	-1.53256	-2.60004	-2.14574
A0A220T1R9	ANKLE2	Ankyrin repeat and LEM domain-containing protein 2	6.9496	2	2	6.8	2	97.532	-1.28351	-1.41984	-1.39515	-3.14268	-3.16451	-3.06423	-1.32118	-1.4194	-1.85033	-3.64469	-2.95985	-2.83409	-1.2041	-1.25466	-1.40556	-2.99476	-2.727	-3.09679
A0A223PQH6	HCFC1	Host cell factor 1	165.82	22	22	2.4	2	208.76	-2.87943	-2.73211	-2.6813	3.09544	3.11007	3.02734	-2.87061	-2.7827	-2.93933	3.1179	3.03808	3.03727	-3.06223	-2.62488	-2.8999	3.08267	3.07513	2.98955
Q5RKT7	RPS27A	Ubiquitin-40S ribosomal protein S27a	219.75	3	8	14.6	33	17.905	3.05478	3.04655	3.00717	4.28759	4.15832	4.08976	2.98085	3.03476	3.02456	4.26156	4.05041	4.06531	3.02357	2.95871	3.03185	4.19166	4.26652	4.32805
O43175	PHGDH	D-3-phosphoglycerate dehydrogenase	218.38	19	19	52.6	36	56.65	4.16759	3.58284	3.64013	5.62628	5.47924	5.24284	4.26738	3.98683	3.52045	5.74301	5.42738	5.244	4.40933	4.16192	4.42984	5.54056	5.53801	5.23206
A0A2C9F2P4	PPT1	Palmitoyl-protein thioesterase 1	35.012	4	4	43.3	42	34.136	5.28675	5.54288	5.86572	0.0112152	0.18268	-0.00470161	5.16641	5.47806	5.79017	0.01964	0.372707	0.283485	5.40414	5.49653	5.85274	-0.1618	0.33046	0.16935
B7ZM73	MON2	Protein MON2 homolog	30.119	6	6	17.7	6	187.32	0.0121269	-0.0538158	0.0701752	-0.819839	-0.949982	-0.871811	-0.0579681	0.00497627	0.178596	-0.794836	-0.950544	-0.779642	0.0100765	-0.00164223	0.171501	-0.945696	-0.935135	-0.806152
C9JP01	RFT1	Protein RFT1 homolog	5.0607	1	1	4.3	7	32.87	-0.776476	-0.761086	-0.776558	-4.37733	-4.30919	-4.31757	-0.784546	-0.69149	-0.859472	-4.03154	-4.12357	-3.87652	-0.646345	-0.69133	-0.746805	-4.20184	-4.12347	-4.01989
Q9UKM7	MAN1B1	Endoplasmic reticulum mannosyl-oligosaccharide 1,2-alpha-mannosidase	28.037	3	3	3.8	1	79.579	-4.40722	-4.20475	-4.00688	-1.89189	-1.84033	-1.83878	-4.21638	-4.04264	-3.99096	-1.97631	-2.08804	-1.81807	-4.441	-4.10586	-3.92141	-1.90668	-1.92518	-1.91491
E5KRK5	NDUFS1	NADH-ubiquinone oxidoreductase 75 kDa subunit, mitochondrial	38.407	11	11	5.9	3	79.467	-1.82105	-1.81027	-1.7943	1.69749	1.92134	1.97414	-1.84289	-1.66375	-1.72376	1.85018	2.08929	1.96618	-1.75793	-1.8683	-1.57023	1.93887	2.16912	1.88736
A0A2P9DU05	ROCK2	Rho-associated protein kinase 2	7.5352	4	5	17.1	17	160.9	1.66888	1.78264	1.68816	-0.217754	-0.249649	-0.310114	1.77229	1.85354	1.66249	-0.198574	-0.321608	-0.386913	1.6924	1.70123	1.64885	-0.154568	-0.331371	-0.41337
A0A590UJ60	DKFZp686D17136	AP-3 complex subunit beta-2	8.8156	2	5	3.3	5	109.39	-0.00183296	-0.0384846	-0.146578	-2.20541	-2.09522	-2.06047	-0.0804615	-0.202084	-0.216183	0.0639553	-2.63615	-2.1294	-0.0805683	-0.0727654	-0.14341	-1.40049	-1.12035	-2.25253
A0A2R8Y6I1	HARS2	Probable histidine--tRNA ligase, mitochondrial	1.7331	1	6	5.2	2	49.246	-2.10372	-1.82783	-1.76323	-3.23725	-3.1151	-2.83617	-2.08016	-1.86315	-1.12874	-3.12523	-2.66103	-2.71681	-2.59773	-1.30189	-1.77248	-3.09424	-2.92303	-2.67639
B7Z514	HEL-S-64p	Glutathione synthetase	1.0541	1	1	13.3	1	38.178	-2.8765	-2.73365	-2.69959	-2.20003	-1.89909	-1.80659	-2.81326	-2.74091	-2.81413	-1.74175	-2.21988	-2.02122	-2.98387	-2.56737	-2.79419	-1.81371	-1.87851	-1.6326
B7Z686	45538	Neuronal-specific septin-3	1.6685	1	1	5.2	1	32.997	-1.4004	-1.64126	-1.49512	-1.50303	-1.41204	-2.10025	-1.39663	-1.4863	-1.46448	-2.69225	-1.89089	-2.15169	-1.48123	-1.55223	-1.32288	-1.78531	-2.57776	-1.77095
A0A2R8Y7W6	SPAST	Spastin	18.044	1	1	2.4	1	9.6521	-1.86717	-1.78226	-1.85221	-4.26565	-4.25025	-4.26586	-1.87283	-1.72333	-2.35481	-4.29367	-4.56099	-4.22035	-1.80976	-1.88758	-2.01286	-4.33668	-4.1252	-4.66187
A0A2R8Y4P3	CHD8	Chromodomain-helicase-DNA-binding protein 8	9.2401	3	3	28.4	4	122.28	-3.91402	-4.23477	-4.36285	-2.10842	-2.16621	-2.19647	-4.14015	-4.15939	-4.33949	-2.26611	-2.22607	-2.11693	-4.19822	-4.41854	-4.19758	-2.00202	-2.11666	-2.15092
P51532-5	SMARCA4	Transcription activator BRG1	190.57	16	23	3.7	3	181.26	-2.09017	-1.90218	-1.92365	2.99413	3.00299	2.91576	-1.97416	-1.93262	-2.16678	3.04006	2.88622	2.88652	-1.92382	-2.0302	-2.0932	2.95919	2.89319	2.84859
A0A2R8YDK3	TRMU	Mitochondrial tRNA-specific 2-thiouridylase 1	1.8389	1	1	15.8	33	11.386	2.9883	2.98096	2.91124	-3.30457	-3.25925	-3.00419	2.91348	2.96973	2.93567	-2.89285	-3.47954	-3.09155	2.98095	2.94652	2.92245	-3.16211	-3.04535	-2.84834
A0A2R8Y4Y9			1.8152	1	1	11.8	1	10.176	-3.37282	-3.46885	-3.46992	-4.18318	-4.2409	-4.1669	-3.50147	-3.31487	-3.39909	-3.62881	-4.18925	-4.18417	-3.1779	-3.41352	-3.23725	-4.17887	-4.26097	-3.99591
A0A2R8Y595	CTCF	Transcriptional repressor CTCF	14.914	4	4	13	1	72.999	-3.98085	-3.67826	-3.6412	-0.835827	-0.819757	-0.692137	-3.97737	-3.76845	-3.8708	-1.01669	-0.648172	-0.752176	-3.96773	-3.85272	-3.6226	-0.687033	-0.686844	-0.823412
Q5U5J2	CSNK2A1	Casein kinase II subunit alpha	53.518	9	9	4.9	4	45.908	-0.885132	-0.867725	-1.12397	1.20798	1.20243	1.11085	-1.03051	-1.11306	-0.747049	1.26683	1.09194	1.1329	-1.47474	-1.27416	-1.21772	1.23486	1.09844	1.13053
A0A2R8Y5C2	CDAN1	Codanin-1	3.0955	1	1	26.2	11	8.127	1.25685	1.15697	1.15149	-6.30852	-6.81104	-6.51445	1.18565	1.22505	1.14907	-6.3596	-6.60811	-6.17061	1.40883	1.16839	1.21067	-6.47198	-6.83382	-6.46514
A0A2R8YEY5	POLR1C	DNA-directed RNA polymerases I and III subunit RPAC1	22.753	3	3	12.2	1	32.917	-7.17216	-7.2738	-7.3719	-1.47309	-1.43953	-1.36775	-6.93344	-8.04867	-6.68001	-1.2786	-1.50051	-1.50079	-7.05434	-7.61027	-8.09761	-1.54089	-1.60753	-1.57621
Q15813-2	TBCE	Tubulin-specific chaperone E	90.695	9	9	14.4	4	64.851	-1.13625	-1.17898	-1.09368	1.94789	2.00475	1.96101	-1.00115	-1.01129	-1.40017	1.9275	1.86546	1.88802	-0.923082	-1.22611	-1.02214	1.90283	1.92608	1.91076
A0A2R8Y653	UCK2	Uridine-cytidine kinase 2	34.713	4	4	18.7	11	27.408	1.9255	1.85818	1.85531	0.651197	0.592731	0.453894	1.87416	1.8434	1.84603	0.700895	0.334377	0.42222	1.96498	1.89429	1.87738	0.559214	0.414265	0.389084
E9PJP3	NUCB2	Nucleobindin-2	3.7796	1	1	20.4	5	8.0383	0.745733	0.663664	0.543795	-1.30171	-1.22837	-1.03031	0.66715	0.613394	0.413988	-1.39479	-1.01883	-1.0589	0.83493	0.653727	0.749495	-1.37168	-1.08593	-0.883934
A0A2R8YDC1	ABCC4	Multidrug resistance-associated protein 4	0.94615	2	2	15.9	2	75.065	-1.181	-1.02769	-0.969778	-3.98139	-3.4524	-3.50307	-1.16331	-1.00313	-1.16179	-4.06048	-3.29197	-3.29852	-1.02863	-0.907917	-0.956028	-3.57474	-3.48661	-3.29728
Q9P2R7	SUCLA2	Succinyl-CoA ligase [ADP-forming] subunit beta, mitochondrial	64.411	8	8	3.1	2	50.317	-3.47013	-3.37685	-3.32004	1.97735	1.9873	2.14447	-3.40891	-3.41284	-3.47711	2.18392	2.05279	2.07765	-3.71962	-3.64854	-3.67455	1.99752	1.98177	2.03751
E7ETD6	BPTF	Nucleosome-remodeling factor subunit BPTF	24.421	8	8	16.2	12	308.07	2.04221	1.82079	1.60464	-0.246563	-0.205536	-0.221407	1.88786	1.75924	1.77435	-0.201345	-0.162941	-0.275618	1.98753	1.74134	1.54357	-0.174078	-0.228584	-0.188082
A0A2R8Y7R9	PPFIA1	Liprin-alpha-1	12.836	4	4	3.4	10	138.52	-0.1432	-0.131018	-0.133577	-1.13456	-0.986662	-0.85393	-0.162983	-0.0328922	-0.270109	-1.09558	-0.876999	-0.829758	-0.111452	-0.0734367	-0.136299	-1.03753	-0.944981	-1.02417
A0A2R8Y811	RPS14	40S ribosomal protein S14	183.57	8	8	4.2	4	16.159	-1.05083	-1.0283	-1.06401	3.1118	3.08359	3.09109	-1.0663	-1.02751	-1.07871	3.21867	3.05034	3.04625	-1.14011	-1.0273	-1.09791	3.08769	3.03353	2.98485
E7ETK0	RPS24	40S ribosomal protein S24	16.315	5	5	40.7	20	15.197	3.07494	2.94042	2.9263	3.18235	3.29769	3.18403	3.03522	3.00323	2.97634	3.02761	3.17824	3.30047	3.12619	2.91548	2.97903	3.24976	3.03749	2.82221
P39880-3	CUX1	Homeobox protein cut-like 1	4.7324	3	4	40.5	15	165.69	2.99676	3.05745	3.06915	-1.28154	-1.24879	-1.3132	3.22983	3.22321	3.00471	-1.4916	-1.16763	-1.20841	3.15285	3.08075	3.16979	-1.24224	-1.1597	-1.01823
A0A2R8Y880	RBBP6	E3 ubiquitin-protein ligase RBBP6	6.4114	4	4	2.8	3	197.36	-1.17563	-0.920183	-0.803225	-0.68301	-0.776501	-0.63518	-1.04026	-0.938271	-0.95027	-0.698076	-0.448896	-0.56963	-1.37059	-0.934254	-0.993231	-0.77182	-0.470352	-0.193575
A7E2X7	TOPBP1	DNA topoisomerase 2-binding protein 1	3.8887	3	3	2	4	160.55	-0.695713	-0.509954	-0.5965	-0.68712	-0.699636	-0.747627	-0.601131	-0.545763	-0.660467	-0.645863	-0.808647	-0.787277	-0.874931	-0.371628	-0.607702	-0.652067	-0.789362	-0.762444
B3KRT9	SAP130	Histone deacetylase complex subunit SAP130	10.914	2	2	2.1	3	72.873	-0.878975	-0.90658	-1.01561	-5.15065	-4.71185	-4.68413	-0.98908	-1.02963	-0.879879	-5.37079	-4.1451	-4.24849	-0.891386	-0.903816	-1.00756	-4.48615	-4.31738	-4.63713
A8YXX4	PIG59	Glutamine synthetase	7.8558	3	3	2.9	2	42.064	-4.76975	-4.57565	-4.20043	-1.11875	-1.09442	-0.785877	-5.06865	-4.63723	-4.41836	-1.2389	-0.878279	-0.810328	-5.90955	-4.32727	-4.33064	-0.962685	-0.942965	-0.770145
A0A2U3TZN6	CASK	Peripheral plasma membrane protein CASK	13.206	2	2	8.3	4	100.2	-0.577225	-0.451744	-0.314886	-3.60194	-3.17256	-3.46494	-0.499773	-0.50053	-0.735481	-4.95455	-3.07821	-3.50743	-1.21373	-0.651958	-0.589668	-3.42189	-3.53168	-3.45207
B4E2I4	GCLC	Glutamate--cysteine ligase catalytic subunit	13.908	4	4	2.5	2	66.463	-3.43714	-3.30212	-3.21653	0.0689259	0.0818195	-0.142099	-3.34236	-3.29158	-3.5928	0.151575	-0.157877	-0.142555	-3.55475	-3.37601	-3.40328	0.0869732	-0.12565	-0.0945492
E5RHA5	PANK3	Pantothenate kinase 1	1.3522	1	1	8.4	4	13.869	0.15781	0.0238419	0.00362015	-2.53259	-2.6942	-2.8087	0.00580597	0.158545	0.05867	-2.92536	-2.88984	-2.80923	0.259247	0.0911407	0.24501	-2.76043	-2.95695	-2.76867
A0A2R8YF65	DPP9	Dipeptidyl peptidase 9	15.88	2	2	5.7	1	88.441	-2.71637	-2.4566	-2.43929	-2.09775	-2.06914	-2.17105	-2.51273	-2.708	-2.72047	-1.96672	-2.24192	-2.38011	-2.37449	-2.6963	-2.60769	-2.25359	-2.16968	-2.20473
H3BMM5	VPS33A	Vacuolar protein sorting-associated protein 33A	5.1022	4	4	3.8	2	61.238	-1.89986	-2.14821	-2.32262	0.157858	0.100941	0.0187683	-2.062	-1.9923	-2.1415	0.157381	-0.0810757	-0.0847378	-1.80138	-2.09363	-2.0209	0.119036	0.0346642	0.177256
B4DRA5	SEC23B	Protein transport protein Sec23B	129.81	11	13	8.6	4	83.809	0.119537	-0.0441494	-0.0808239	1.01079	1.11049	1.13603	0.00896263	-0.0360985	0.00820923	0.976851	0.950865	1.06321	0.078373	-0.157511	-0.107029	0.924484	0.98296	1.07905
C9JMN1	SMC6	Structural maintenance of chromosomes protein 6	6.5408	3	3	19.9	14	84.519	0.81576	0.734034	0.786276	-1.1925	-1.22135	-1.19038	0.75528	0.689985	0.832504	-1.52856	-0.956846	-1.1494	0.776497	0.698589	0.735655	-1.02946	-0.946392	-1.1477
Q05639	EEF1A2	Elongation factor 1-alpha 2	93.491	5	15	3.8	4	50.47	-0.983232	-0.800388	-0.7805	1.59459	1.53346	1.27071	-0.908459	-0.826216	-0.9783	1.75783	0.894318	1.28229	-1.59503	-0.793783	-0.871387	1.59965	0.912491	1.08124
A0A3Q8TLE1	CD59	CD59 glycoprotein	13.922	2	2	36.7	12	8.2984	1.60586	1.51588	1.49907	-0.210131	-0.0560589	-0.104677	1.53677	1.57278	1.54238	-0.259985	0.0342751	0.0554295	1.6243	1.43236	1.50122	-0.0584793	-0.0171719	0.0266438
A0A2U3TZV8	PLCH1	1-phosphatidylinositol 4,5-bisphosphate phosphodiesterase eta-1	1.816	1	1	33.8	3	188.67	-0.314539	-0.324619	-0.324894	-3.60468	-3.58846	-3.9483	-0.346384	-0.296602	-0.257769	-3.62987	-4.0536	-3.99061	-0.260401	-0.285564	-0.245012	-3.93849	-3.66474	-3.42603
B2R5K5	CHCHD5	Coiled-coil-helix-coiled-coil-helix domain-containing protein 5	3.1277	1	1	0.5	1	12.335	-4.38194	-4.51816	-4.45405	-4.84149	-5.17958	-4.77633	-4.45941	-4.19781	-4.04766	-5.67426	-4.52858	-4.76507	-4.25775	-4.28728	-4.48422	-5.0115	-5.14587	-4.21144
B7Z1P4	ARHGAP31	Rho GTPase-activating protein 31	1.5079	1	1	12.7	1	120.58	-4.7708	-4.71526	-4.48448	-2.61848	-2.4731	-2.42453	-4.7629	-4.5449	-4.75231	-2.52978	-2.43027	-2.52132	-4.7206	-5.04458	-4.7818	-2.40493	-2.57062	-2.36984
E9PMR6	ARHGEF12	Rho guanine nucleotide exchange factor 12	11.292	5	5	1.2	1	161.91	-2.59671	-2.5558	-2.45036	-0.497847	-0.466148	-0.506334	-2.47817	-2.48108	-2.45938	-0.363249	-0.65914	-0.481064	-2.43917	-2.49016	-2.44672	-0.504976	-0.442118	-0.548489
A0A2X0SFJ0	TRIO	Triple functional domain protein	24.737	5	5	4.2	5	341.82	-0.371744	-0.487761	-0.514618	-0.967682	-0.862711	-0.711	-0.365767	-0.504801	-0.471588	-1.11573	-0.7556	-0.671385	-0.36701	-0.491724	-0.480907	-1.09066	-0.697844	-0.537766
A0A2X0SFX7	SH3BP1	SH3 domain-binding protein 1	1.8964	2	2	2.1	5	75.712	-0.929085	-0.946901	-0.729647	-3.36561	-3.34819	-3.21928	-0.84716	-0.817608	-0.848385	-3.48007	-3.07312	-3.02011	-0.859472	-0.757866	-0.678841	-3.37433	-3.34675	-3.01863
P15882	CHN1	N-chimaerin	39.45	6	6	4	2	53.172	-3.27679	-3.20461	-3.24037	1.21725	1.09611	1.03625	-3.3339	-3.11633	-3.15375	1.19639	0.991726	0.974312	-3.53612	-3.08269	-3.30748	1.13075	1.03049	0.849659
A0A8I5QJD1	SOS1	Son of sevenless homolog 1	3.2039	1	1	14.8	9	45.897	1.28093	1.25271	1.27939	-5.08373	-4.68964	-5.09431	1.30635	1.24739	1.07013	-5.33538	-4.6033	-4.75282	1.3796	1.33128	1.26105	-4.76477	-4.66927	-5.05321
Q96PE2	ARHGEF17	Rho guanine nucleotide exchange factor 17	4.1378	2	2	3.5	1	221.67	-5.39422	-4.74366	-4.28373	-3.87594	-3.77395	-3.36846	-4.63616	-4.52808	-4.23746	-3.7454	-3.49741	-3.56562	-5.62718	-4.6922	-4.53436	-3.75738	-3.36395	-3.42806
A0A2X0TVY0	FARP1	FERM, RhoGEF and pleckstrin domain-containing protein 1	6.9035	4	5	1	2	118.63	-3.76836	-3.60092	-3.44579	-0.669395	-0.968323	-0.895555	-3.74945	-3.57153	-3.54293	-0.653189	-0.900557	-0.873428	-3.72873	-3.57898	-3.34286	-0.721189	-0.863453	-0.928671
Q504W7	OCRL	Inositol polyphosphate 5-phosphatase OCRL-1	11.317	3	3	5.8	4	103.18	-0.440569	-0.504499	-0.461681	-0.621981	-0.54286	-0.580385	-0.345041	-0.341434	-0.616394	-0.6029	-0.432808	-0.61277	-0.343048	-0.513695	-0.603876	-0.680298	-0.465282	-0.483728
A0A2X0U2G7	ARHGEF28	Rho guanine nucleotide exchange factor 28	17.331	5	5	4	3	194.74	-0.725605	-0.765545	-0.830484	-1.06301	-0.952072	-1.04642	-0.829199	-0.82992	-0.699018	-1.19232	-0.809055	-1.1283	-0.703796	-0.770491	-0.85602	-1.02273	-0.891544	-1.0675
H0YAN8	ARHGEF10	Rho guanine nucleotide exchange factor 10	32.302	4	4	3.4	6	109.65	-0.929188	-0.77286	-0.755281	-1.44544	-1.42217	-1.42287	-0.93358	-0.855074	-0.963602	-1.3905	-1.59594	-1.50475	-0.926941	-0.654039	-0.771297	-1.32031	-1.46725	-1.54711
P56556	NDUFA6	NADH dehydrogenase [ubiquinone] 1 alpha subcomplex subunit 6	15.998	3	3	6.5	5	15.136	-1.35669	-1.41337	-1.48365	1.43304	1.43924	1.37753	-1.45553	-1.43322	-1.36815	1.60775	1.39037	1.4016	-1.36854	-1.38211	-1.42327	1.45452	1.43013	1.33825
B3KSG3	ABLIM1	Actin-binding LIM protein 1	27.669	3	3	26.6	5	60.189	1.44991	1.52374	1.24788	-0.783033	-0.755655	-0.870901	1.43871	1.41951	1.18103	-0.672911	-0.946619	-0.948792	1.42376	1.30476	1.18477	-0.713459	-0.914062	-0.876034
A0A2Z6ATB6	DBN1	Drebrin	212.26	20	20	6.8	4	76.309	-0.709215	-0.583649	-0.536379	4.12612	4.17525	4.07305	-0.657719	-0.58279	-0.662209	4.17685	4.14217	4.05793	-0.563513	-0.710978	-0.672701	4.152	4.11726	3.94335
A0A384DVU0	PNPLA6	Neuropathy target esterase	1.8028	1	1	39.6	39	149.92	4.18241	4.23749	4.23567	-5.00834	-5.02283	-4.9069	4.18071	4.22526	4.16227	-4.68836	-5.25702	-4.65971	3.97359	4.14134	4.22868	-4.87386	-4.94686	-5.01491
B7Z972	PCMT1	Protein-L-isoaspartate O-methyltransferase	105.82	9	9	0.9	1	20.683	-4.98856	-4.86516	-4.57873	3.19795	3.27658	3.26066	-4.6699	-4.85909	-4.81632	3.19736	3.18879	3.15376	-4.46576	-4.73504	-4.53304	3.23593	3.18325	3.20423
A0A8I5KUS5	TCEB2	Transcription elongation factor B polypeptide 2	115.31	10	10	53.1	14	10.45	3.39853	3.42507	3.38957	3.569	3.53748	3.63015	3.33951	3.35397	3.31873	3.75366	3.52347	3.49037	3.50455	3.38069	3.41312	3.63949	3.49878	3.40604
A0A384MDM5	TDP2	Tyrosyl-DNA phosphodiesterase 2	12.386	2	2	76.1	17	40.929	3.65285	3.60683	3.37694	-0.794495	-1.00693	-0.884909	3.50489	3.37032	3.70702	-0.898396	-0.677794	-0.87604	3.48706	3.3109	3.24854	-0.843658	-0.778812	-0.8008
Q13724	MOGS	Mannosyl-oligosaccharide glucosidase	92.488	10	10	5.5	2	91.916	-0.827772	-0.677214	-0.650633	1.03464	1.08737	1.04071	-0.801287	-0.774729	-0.821728	0.991802	1.14933	1.0849	-0.759342	-0.671076	-0.717329	0.98698	1.15693	1.20322
A0A384MDR8	PDHB	Pyruvate dehydrogenase E1 component subunit beta, mitochondrial	54.063	8	8	13.6	12	39.233	1.07425	1.17658	1.29822	2.00395	2.11091	2.13041	1.09364	1.17712	1.25572	2.15303	1.90182	2.06802	1.20857	1.15094	1.25542	2.0243	1.95338	2.03843
A0A804HIS0	GMPPA	Mannose-1-phosphate guanyltransferase alpha	5.5767	2	2	26.7	11	33.144	2.01074	1.89137	1.88549	-2.06856	-2.10485	-2.11136	1.94128	1.96331	2.02894	-2.12384	-1.90667	-2.18409	2.10877	1.91669	2.02307	-2.27714	-1.94045	-1.93965
A0A384MDT2	HNRNPH2	Heterogeneous nuclear ribonucleoprotein H2	126.98	4	10	7.9	2	49.263	-2.73379	-2.7963	-2.86462	0.83441	0.852888	1.0402	-2.77957	-2.68672	-2.43576	0.889788	0.824385	1.00227	-2.93636	-2.72165	-2.99986	0.84981	0.949213	0.780954
A0A384MDT9	GLRX5	Glutaredoxin-related protein 5, mitochondrial	74.149	4	4	29.4	8	16.628	0.895897	0.804344	0.891693	0.292055	0.380188	0.283474	0.917402	0.872635	0.879974	0.475338	0.0799522	0.342241	0.991474	0.742592	0.940474	0.452198	0.0248165	0.223122
Q13561-2	DCTN2	Dynactin subunit 2	91.303	14	14	28.7	5	44.819	0.446774	0.342398	0.129877	3.43851	3.47368	3.45793	0.287329	0.230173	0.361982	3.51985	3.40682	3.41033	0.380707	0.178761	0.176716	3.43299	3.45184	3.50081
B5BU32	TK1	Thymidine kinase	16.68	5	5	44.6	19	25.396	3.54069	3.55763	3.58494	-0.370041	-0.563402	-0.727367	3.51376	3.54779	3.49309	-0.225534	-1.28788	-0.779737	3.61732	3.52177	3.57158	-0.34786	-0.906387	-0.608145
B1AXG1	RPS6KA3	Ribosomal protein S6 kinase alpha-3	25.334	7	9	28.6	5	80.75	-0.334646	-0.67996	-0.966681	1.41329	1.34149	1.38249	-0.389687	-0.65197	-0.881424	1.37058	1.2665	1.30932	-0.379271	-0.746958	-1.10923	1.43738	1.30451	1.40039
B8ZZ75	GALM	Aldose 1-epimerase	6.3173	2	2	14.1	9	21.478	1.5446	1.50193	1.37091	-2.39479	-2.68896	-2.61943	1.48991	1.46933	1.31786	-2.42276	-2.60503	-2.6865	1.54025	1.4328	1.40638	-2.59679	-2.48326	-2.44327
A0A384MDW7	ECHS1	Enoyl-CoA hydratase, mitochondrial	106.08	8	8	17.5	2	31.399	-2.64053	-2.59807	-2.60291	2.35019	2.43308	2.64709	-2.62224	-2.63155	-2.64353	2.45254	2.35932	2.62565	-2.40203	-2.42406	-2.47359	2.37758	2.34721	2.51206
P35221-2	CTNNA1	Catenin alpha-1	96.798	11	19	38.3	17	102.63	2.4681	2.48799	2.41613	3.04354	2.88406	3.06789	2.38752	2.49129	2.54311	3.07964	3.07302	3.04916	2.45353	2.39176	2.43764	3.02896	3.04321	3.07466
S4R3A2	FABP3	Fatty acid-binding protein, heart	3.4385	1	1	24.1	21	10.17	2.9885	2.83799	2.75697	-2.59796	-2.66582	-1.35752	2.95802	2.82884	2.74024	-2.4577	-3.31653	-1.30603	3.04595	2.92704	2.79869	-2.65275	-3.21892	-1.5554
Q53HG7	CTTN	Src substrate cortactin	88.376	22	22	10.1	2	61.557	-2.44243	-2.99612	-2.87972	3.75355	3.82469	3.80919	-2.17715	-2.65874	-2.63406	3.71144	3.79033	3.79631	-1.9899	-2.94688	-2.65867	3.73973	3.75877	3.79674
A0A590UKC9	MSH3	DNA mismatch repair protein Msh3	11.767	1	1	42.9	33	105.71	3.93712	3.93224	4.02334	-2.74635	-2.94664	-2.80936	3.92511	3.92574	3.87653	-2.81507	-2.72366	-2.73689	3.96524	3.94885	3.96576	-2.79529	-2.75472	-2.7158
P49419-2	ALDH7A1	Alpha-aminoadipic semialdehyde dehydrogenase	126.71	19	19	1.8	2	55.366	-3.22051	-3.17152	-3.5532	3.43373	3.45061	3.45898	-3.62883	-3.65655	-3.0468	3.47679	3.48663	3.45485	-3.2845	-3.27385	-3.86938	3.5475	3.57255	3.35075
A0A384ME16	GRB2	Growth factor receptor-bound protein 2	59.582	11	11	41.3	29	24.946	3.3703	3.45917	3.55096	3.1705	3.17498	3.13658	3.40037	3.5343	3.52865	3.26371	3.11742	3.17459	3.28198	3.44943	3.53643	3.16112	3.11756	3.13169
P49411	TUFM	Elongation factor Tu, mitochondrial	208.97	16	16	50.2	26	49.874	3.16341	3.23358	3.21566	4.74313	4.80838	4.86579	3.12359	3.23477	3.16078	4.76161	4.82688	4.85913	3.17013	3.23024	3.1968	4.67507	4.7905	4.84921
A0A384ME24	SAP18	Histone deacetylase complex subunit SAP18	12.706	6	6	38.9	34	17.561	4.77604	4.80084	4.82824	1.28053	1.49105	1.51199	4.81505	4.84706	4.79726	0.981825	1.72348	1.58748	4.88688	4.77407	4.85435	1.35033	1.70123	1.75133
A0A7I2V5L3	RPL13A	60S ribosomal protein L13a	23.669	7	7	33.3	9	21.716	1.41566	1.60856	1.72385	3.34744	3.21598	3.41508	1.56474	1.64332	1.50165	3.32092	3.276	3.31727	1.04417	1.66142	1.59104	3.32738	3.31505	3.25605
Q59F44	CYB5A	Cytochrome b5	20.556	4	4	28.7	11	14.572	3.11479	2.73464	2.52759	-0.341845	-0.294638	-0.48871	3.10443	2.8334	2.86351	-0.167639	-0.506165	-0.492342	3.07288	2.88611	2.71126	-0.3528	-0.497744	-0.588575
E5RHW4	ERLIN2	Erlin-2	72.792	7	10	34.1	6	37.725	-0.346176	-0.351107	-0.30842	2.01939	2.032	2.15344	-0.407047	-0.309044	-0.403843	2.12327	2.11541	2.17095	-0.378561	-0.424448	-0.326027	2.08754	2.08052	2.13825
J3KQA4	SLC25A36	Solute carrier family 25 member 36	2.2018	1	1	34.9	14	31.538	1.93046	2.0379	2.03117	-2.07835	-1.97443	-1.90552	1.98929	1.97954	2.12799	-2.02821	-2.06731	-2.03858	1.89421	1.90724	1.74109	-1.96194	-2.0967	-1.87494
B3KXN5	NT5C2	Cytosolic purine 5-nucleotidase	4.4415	2	2	4.9	2	46.849	-1.87186	-1.79442	-1.75659	-0.0213356	0.191494	0.0269241	-1.91736	-1.6941	-1.7933	0.0272999	-0.0960255	-0.121733	-1.85996	-1.92635	-1.94088	0.144205	-0.119379	-0.0736465
A0A384MEE3	TUBB2B	Tubulin beta-2B chain	6.2103	1	20	5.1	2	49.953	0.11133	0.127707	0.161137	3.164	3.32852	3.18615	0.0437946	0.12295	0.0503902	3.24437	3.06763	3.19357	0.270302	0.177067	0.390814	3.11244	3.05397	3.01685
A0A8I5KU76	ERP44	Endoplasmic reticulum resident protein 44	58.667	10	10	56.6	2	39.916	3.29709	3.24614	3.26425	3.15466	3.14112	3.23196	3.2068	3.15593	3.15084	3.24732	3.23728	3.1813	3.32994	3.10258	3.15389	3.1013	3.27423	3.29973
A0A384MEG1	FSCN1	Fascin	323.31	29	29	29.7	19	54.529	3.109	3.10741	3.11815	5.36628	5.25357	5.32461	3.05884	3.10092	3.20444	5.38008	5.30605	5.31008	3.20275	3.09486	3.10034	5.39255	5.20152	5.16131
P31943	HNRNPH1	Heterogeneous nuclear ribonucleoprotein H	323.31	11	18	62.7	72	49.229	5.45624	5.4339	5.3617	5.29869	5.30793	5.26077	5.35686	5.39811	5.42828	5.27776	5.11131	5.20238	5.28881	5.2577	5.28102	5.25923	5.27747	5.19648
P02545	LMNA	Prelamin-A/C	323.31	44	46	53.9	63	74.139	5.45661	5.36082	5.41928	6.44537	6.57626	6.83528	5.48999	5.50805	5.31628	6.40387	6.88467	6.9517	5.57024	5.41315	5.54544	6.29073	6.88989	6.91162
A0A384MQX5	PEF1	Peflin	4.6643	2	2	64.9	102	30.381	6.64547	6.65743	6.77835	-1.07848	-0.932444	-0.947338	6.65587	6.67834	6.67369	-1.40447	-0.63476	-0.756794	6.71809	6.5383	6.69646	-0.909084	-0.62966	-0.889692
Q5JPE4	DKFZp667O202	Vacuolar protein sorting-associated protein 29	37.264	5	5	6.7	3	20.392	-1.43715	-0.859272	-0.718596	2.47059	2.37623	2.34739	-1.2321	-0.930075	-0.826927	2.35328	2.31167	2.36402	-1.76301	-0.918739	-0.998909	2.39399	2.33117	2.34681
A0A384MR27	LGALS1	Galectin-1	66.655	9	9	29.3	7	14.716	2.49922	2.52207	2.53404	4.33968	4.3829	4.72733	2.56307	2.64534	2.4635	4.34686	4.94997	5.13926	2.77618	2.53422	2.64567	4.2936	5.06138	4.59228
G8JLG1	SMC1A	Structural maintenance of chromosomes protein	247.28	32	32	71.9	21	140.86	4.39763	4.31586	4.34922	4.28479	4.25735	4.2011	4.57149	4.44559	4.30916	4.33074	4.14808	4.19003	4.51117	4.38394	4.41457	4.27334	4.19942	4.17582
M0R248	ECH1	Delta(3,5)-Delta(2,4)-dienoyl-CoA isomerase, mitochondrial	8.4134	4	4	28.7	55	29.139	4.31823	4.34438	4.31589	-0.529387	-0.405674	-0.30451	4.30896	4.30804	4.20889	-0.41317	-0.460442	-0.319971	4.34691	4.30119	4.24404	-0.475348	-0.525438	-0.520813
B2R7T8	CAPZB	F-actin-capping protein subunit beta	197.52	15	15	16.9	4	30.656	-0.164177	-0.102055	-0.0326977	4.51817	4.45993	4.36703	-0.144001	-0.0254974	-0.202061	4.54331	4.3259	4.36444	-0.0630131	-0.183844	0.102552	4.3906	4.27839	4.35329
P46459	NSF	Vesicle-fusing ATPase	76.261	20	21	54	37	82.593	4.63362	4.52328	4.54235	2.8209	2.86398	2.86374	4.53571	4.49982	4.49309	2.83343	2.72254	2.85008	4.53916	4.47715	4.4769	2.78034	2.76394	2.80915
A0A384MTI8	DCPS	m7GpppX diphosphatase	73.936	8	8	28.9	28	38.608	2.80955	2.8044	2.83456	1.95596	1.95887	2.11008	2.80196	2.89283	2.8391	2.02035	2.03872	2.03366	2.83959	2.76716	2.88163	1.90736	2.13137	2.10255
A0A384MTJ7	ALDH1B1	Aldehyde dehydrogenase X, mitochondrial	77.891	13	14	30.6	12	57.249	2.15055	2.08806	2.13156	2.51439	2.50185	2.57021	2.0472	2.03618	2.0876	2.51937	2.606	2.58544	2.15324	2.0367	2.02563	2.48555	2.54993	2.64764
A0A384MTL2	TAGLN2	Transgelin-2	103.37	14	14	31.3	14	22.391	2.42781	2.61485	2.63006	4.80753	4.61968	4.74604	2.4006	2.5082	2.6106	4.88495	4.43648	4.81651	2.59527	2.82326	2.6137	4.67738	4.47397	4.69527
A0A384MTQ3	AHCY	Adenosylhomocysteinase	127.78	23	23	66.8	43	47.716	4.41973	4.10354	4.00558	5.89262	5.78714	5.71861	4.27542	4.13253	4.31928	5.9591	5.71383	5.68392	4.31253	4.01483	3.89828	5.87258	5.73659	5.60358
B2R694	LSS	Terpene cyclase/mutase family member	29.449	10	10	48.1	54	83.423	6.04419	5.92503	5.8417	0.960857	0.987749	0.887043	5.9689	5.89215	5.88052	1.04601	0.772171	0.875315	6.05969	5.83057	5.8359	0.999428	0.803213	0.83725
A0A384MTR2	PRDX3	Thioredoxin-dependent peroxide reductase, mitochondrial	30.799	7	7	14.2	11	27.692	1.06338	1.06948	0.993191	2.78267	2.8908	2.92072	1.01459	1.08804	1.05421	2.94984	2.84306	2.94792	1.13704	1.05191	1.05454	2.802	2.85686	2.79031
B5BUB1	RUVBL1	RuvB-like 1	133.92	16	16	36.3	12	50.215	2.93779	2.85839	2.81415	2.79491	2.89468	2.76757	2.74121	2.83616	2.89754	2.8239	2.70323	2.81565	3.08823	2.29044	2.85709	2.75317	2.76201	2.73328
F5H7P7	PPWD1	Peptidylprolyl isomerase domain and WD repeat-containing protein 1	21.599	6	6	51.1	23	70.276	2.78864	2.81714	2.88521	0.630236	0.618793	0.636024	2.81725	2.86271	2.88084	0.737402	0.645901	0.61973	2.82372	2.77371	2.87989	0.667141	0.686113	0.621328
Q6IB91	PCK2	Phosphoenolpyruvate carboxykinase [GTP], mitochondrial	15.21	7	7	9.4	7	70.696	0.733145	0.72621	0.747894	1.42458	1.08315	1.40212	0.632933	0.583687	0.594805	1.46931	1.18761	1.36506	0.849113	0.606014	0.693529	1.37297	1.2571	1.61591
A0A384MTW7	NME1	Nucleoside diphosphate kinase A	5.0251	1	10	10.2	8	17.149	1.24998	1.4676	1.85602	-0.625261	-0.313631	-0.40947	1.30257	1.52233	1.87177	-0.921286	-0.327793	-0.701788	1.28408	1.42877	1.74718	-0.471466	-0.538536	-1.01699
Q14019	COTL1	Coactosin-like protein	71.62	10	10	69.7	2	15.945	-0.628115	-0.430897	-0.145334	3.88759	3.79582	4.32347	-0.523003	-0.761599	-0.500299	3.90741	4.33848	4.31526	-0.473778	-0.327927	-0.0734882	3.89188	4.29537	4.4585
H7C2W1	BDH1	D-beta-hydroxybutyrate dehydrogenase, mitochondrial	3.368	3	3	70.4	27	14.514	4.32387	4.31212	4.28449	-1.44871	-1.53015	-1.3154	4.278	4.29457	4.24144	-1.23681	-1.51866	-1.21895	4.33139	4.29002	4.24261	-1.44217	-1.4317	-1.30479
A0A384NPX8	UQCRFS1	Cytochrome b-c1 complex subunit Rieske, mitochondrial	19.567	7	7	20.9	3	29.692	-1.54585	-1.2774	-1.17923	2.57305	2.69174	2.83709	-1.42011	-1.1939	-1.10002	2.64504	2.86053	2.82426	-1.33953	-1.24328	-0.988892	2.54457	2.88719	2.85009
A0A384N5Z8	SFPQ	Splicing factor, proline- and glutamine-rich	319.61	28	29	22.6	10	76.149	2.3208	2.40251	2.25246	6.12733	6.06815	6.14464	2.35049	2.34869	2.44946	6.10479	6.18493	6.07016	2.25342	2.4129	2.09791	6.07557	6.15371	6.13531
A0A384N605	GRHPR	Glyoxylate reductase/hydroxypyruvate reductase	63.754	5	5	44.6	90	35.668	6.0945	6.08705	6.0044	1.44176	1.47972	1.43349	6.08391	6.04833	5.92279	1.51657	1.40222	1.41932	6.09441	6.06959	5.97629	1.46353	1.51415	1.45196
A0A384N6A4	HSPE1	10 kDa heat shock protein, mitochondrial	52.752	5	11	22.6	6	10.932	1.19436	1.31631	1.29789	6.42362	6.57959	6.48063	1.14201	1.22306	1.39126	6.55971	6.43445	6.5192	1.1588	1.18278	1.27402	6.48177	6.444	6.19827
A0A384N6C2	IMPDH2	Inosine-5-monophosphate dehydrogenase 2	124.26	14	16	84.3	33	55.804	6.40731	6.32164	6.19199	3.73378	3.58046	3.46455	6.11192	6.32783	6.29607	3.74788	3.41963	3.44609	6.4147	5.78018	6.18209	3.65087	3.41422	3.52006
Q6NTA2	HNRNPL	Heterogeneous nuclear ribonucleoprotein L	224.08	2	18	33.9	25	61.926	3.72238	3.75004	3.72268	5.04215	5.07538	5.09733	3.71682	3.73422	3.68843	5.01892	5.11482	5.09265	3.79029	3.70445	3.73931	5.03974	5.0639	4.99354
C9JEV6	NAGK	N-acetyl-D-glucosamine kinase	6.6532	2	2	48.3	59	32.017	5.10175	5.13642	5.10666	-0.127895	0.0127411	0.0471649	5.02712	5.06689	5.11323	-0.0767403	-0.0441246	0.0624733	4.9301	4.98096	4.99449	-0.172644	-0.0947342	-0.00373077
H3BS70	ECI1	Enoyl-CoA delta isomerase 1, mitochondrial	12.999	1	1	7.8	3	24.704	0.0866299	-0.143906	-0.163525	-3.15483	-3.28761	-2.82395	-0.0451145	-0.0098877	-0.211258	-3.15114	-3.05099	-3.09861	0.115858	0.0732212	0.0259571	-3.5128	-2.85803	-1.39433
D6RD44	TCEAL4	Transcription elongation factor A protein-like 4	2.7352	3	3	4.5	1	14.328	-3.31114	-3.24316	-3.04393	-1.17797	-1.30056	-1.23623	-3.3958	-3.02531	-3.12044	-1.49103	-1.15076	-1.22597	-3.39008	-3.17799	-2.93677	-1.30224	-1.28221	-1.17035
A0A384NKK8	SCRN2	Secernin-2	3.4721	2	2	24	3	46.596	-1.28956	-1.11929	-1.06829	-1.72185	-1.79853	-1.62069	-1.33664	-1.09079	-1.15209	-1.90391	-1.51026	-1.65681	-1.40825	-1.08418	-1.23481	-1.64273	-1.66963	-1.71775
A0A384NKN4	PDRG1	p53 and DNA damage-regulated protein 1	1.4233	2	2	4.9	2	15.511	-1.5837	-1.54038	-1.37435	-2.1653	-2.16117	-2.2142	-1.67514	-1.53507	-1.52849	-2.26398	-2.37022	-2.44256	-1.57202	-1.52691	-1.45739	-2.15369	-2.55922	-2.35193
Q53EW8	TST	Sulfurtransferase	23.179	5	5	18	2	33.453	-2.129	-2.17768	-2.28338	0.866341	0.845785	1.16149	-2.32049	-2.23569	-2.33711	0.78936	1.16881	1.15316	-2.22738	-2.27522	-2.09748	0.833359	1.21601	1.18265
A0A384NKW7	CSE1L	Exportin-2	229.63	33	33	21.2	7	110.42	0.894302	0.812937	0.71096	5.16143	5.11028	5.09926	0.908518	0.843275	0.747988	5.14883	5.02476	5.06138	0.847628	0.830896	0.647167	5.09782	5.03978	5.03305
Q53FC7	HSPA6	Heat shock 70 kDa protein 6	15.568	1	9	35.2	60	71.003	5.16317	5.02394	4.9706	3.18409	3.06123	3.08238	5.07496	5.04286	4.95007	3.12327	3.0957	3.04525	5.16096	5.04611	4.98468	2.96693	3.11381	3.21351
P11413-2	G6PD	Glucose-6-phosphate 1-dehydrogenase	162.19	21	21	12.9	6	63.826	3.26947	3.29866	3.17851	4.44151	4.35663	4.52724	3.27229	3.21724	2.96437	4.3625	4.52221	4.49375	3.46686	3.26286	3.08382	4.35064	4.6407	4.57997
A0A384NL22	PSMB3	Proteasome subunit beta type-3	24.021	4	4	39.8	33	22.949	4.59289	4.59353	4.75748	-0.235056	-0.312511	-0.349827	4.55759	4.62959	4.78501	-0.345434	-0.245388	-0.344442	4.65113	4.56968	4.74314	-0.341728	-0.167028	1.20754
A0A384NL38	GALE	UDP-glucose 4-epimerase	4.4504	2	2	15.6	7	38.281	-0.539301	-0.593142	-0.595112	-3.06448	-2.96065	-2.85631	-0.416704	-0.388313	-0.527174	-2.89621	-2.77551	-2.82304	-0.577793	-0.528879	-0.562574	-2.93208	-2.93159	-2.86618
B3KM97	TECR	Very-long-chain enoyl-CoA reductase	17.955	5	5	6	2	36.053	-3.00176	-2.75061	-2.8457	2.75931	2.78134	3.00893	-2.93496	-2.79496	-2.98713	2.84203	2.84023	2.95464	-2.79457	-2.68265	-2.93093	2.81758	2.91918	2.96571
A0A384NL53	CBR1	Carbonyl reductase [NADPH] 1	158.08	12	14	14.6	8	30.375	2.90931	3.08592	3.18745	4.19569	4.17485	4.21645	2.98371	3.02838	3.1589	4.24896	4.23287	4.25646	2.91749	2.96094	3.03243	4.15995	4.29465	4.20665
A0A7I2V2R3	HNRNPA3	Heterogeneous nuclear ribonucleoprotein A3	299.5	4	20	69	25	35.411	4.10859	4.06402	4.037	4.80794	4.87222	4.77604	4.08943	4.0886	4.12724	4.8451	4.76337	4.81928	4.16368	4.00273	4.0202	4.79846	4.77787	4.59858
A0A384NL74	RBM34	RNA-binding protein 34	67.814	8	8	59.5	61	48.063	4.8937	4.85154	4.90995	0.965353	0.92609	1.1519	4.86092	4.87854	4.91741	1.1021	1.18643	1.05901	4.9199	4.79492	4.9067	0.972158	1.24661	1.29941
P10606	COX5B	Cytochrome c oxidase subunit 5B, mitochondrial	10.879	2	5	23.1	10	13.696	0.746374	0.522085	0.557568	1.83296	2.13778	2.40682	0.681309	0.590015	0.635775	2.07567	2.3688	2.27733	0.761166	0.655203	0.636677	2.16976	2.34401	2.36652
Q53XJ5	FKBP2	Peptidyl-prolyl cis-trans isomerase	25.323	4	4	30.2	7	15.649	1.60851	1.70765	1.5886	0.840914	0.84959	0.742666	1.61245	1.63556	1.95703	0.803524	0.769514	0.818823	1.64672	1.62515	1.65814	0.772808	0.758226	0.905148
Q03252	LMNB2	Lamin-B2	204.99	28	32	43.7	8	69.948	0.606373	0.517294	0.533211	4.67677	4.59301	4.65042	0.471912	0.51123	0.697182	4.67856	4.39725	4.65696	0.66407	0.56782	0.629948	4.5855	4.44423	4.70116
A0A384NPM7	SCCPDH	Saccharopine dehydrogenase-like oxidoreductase	53.88	5	5	52.3	45	47.151	4.67476	4.71014	4.70638	0.385914	0.862373	1.08294	4.65321	4.72233	4.5873	0.564106	0.964266	0.974283	4.71414	4.67197	4.6645	0.339521	0.992283	0.923296
P05091	ALDH2	Aldehyde dehydrogenase, mitochondrial	63.431	11	12	11.2	7	56.381	0.688507	0.675192	0.806742	2.66016	2.57356	2.75241	0.721685	0.750259	0.727423	2.81717	2.63481	2.70757	0.76936	0.685265	0.899803	2.74779	2.6638	2.62725
A0A384NPQ2	PRDX1	Peroxiredoxin-1	63.178	10	14	24.8	16	22.11	2.78208	2.88701	3.07553	6.67486	6.60747	6.49663	2.78134	2.99293	3.05453	6.38815	6.62561	6.48727	2.90464	2.90663	3.10603	6.48823	6.58791	6.51907
A0A384NPU2	HINT1	Histidine triad nucleotide-binding protein 1	18.805	5	5	61.3	44	13.802	6.60137	6.60636	6.61539	4.40638	4.33723	4.37294	6.57418	6.71582	6.54445	4.43627	4.18694	4.31135	6.75527	6.51903	6.68405	4.3184	4.37823	4.38233
A0A384NPU5	PDIA6	Protein disulfide-isomerase A6	256.73	11	11	39.7	7	48.121	4.42096	4.4222	4.47705	3.41142	3.40789	3.43676	4.36963	4.37918	4.35909	3.29617	3.55841	3.58452	4.54516	4.40893	4.43184	3.52516	3.58652	3.47334
A8K7T4	LMAN2	Vesicular integral-membrane protein VIP36	57.087	9	9	31.6	27	40.242	3.54023	3.71877	3.81673	2.06691	2.04876	1.98311	3.60488	3.72215	3.70754	2.08816	1.9117	1.99256	3.49597	3.71321	3.73015	1.96718	1.99233	2.06843
A0A7D5Q2L7	NSDHL	Sterol-4-alpha-carboxylate 3-dehydrogenase, decarboxylating	4.4804	3	3	26.1	14	41.913	2.01314	2.0136	2.05435	0.513369	0.362022	0.309069	1.88877	1.98928	2.12607	0.595924	0.166254	0.367842	2.05838	1.98924	2.11805	0.458363	0.223925	0.328838
Q14498	RBM39	RNA-binding protein 39	69.009	8	8	9.7	3	59.379	0.193964	0.104641	0.104782	2.56422	2.57204	2.53205	0.0596104	0.107428	0.286612	2.63342	2.50184	2.46287	0.336878	0.0577488	0.252518	2.49426	2.55502	2.60532
A0A384NQ21	ACTR1A	Alpha-centractin	96.031	6	12	17.4	11	42.613	2.42028	2.42337	2.3315	3.44857	3.49201	3.38504	2.40777	2.43559	2.3619	3.52723	3.34109	3.37498	2.46793	2.41076	2.25407	3.45494	3.39782	3.26893
A0A384NY14	DCXR	L-xylulose reductase	72.94	10	10	45.2	23	25.913	3.30191	3.27642	3.2128	3	3.06275	3.02205	3.23831	3.22978	3.33123	2.93607	2.82457	2.99311	3.23874	3.22	3.18109	2.98518	2.84051	2.96933
B4E0J3	SCP2	Non-specific lipid-transfer protein	3.2485	2	2	41.4	15	13.039	3.15364	3.42295	3.41751	0.73958	0.711357	0.944311	3.07655	3.37284	3.44393	0.711346	0.817907	0.846342	3.18966	3.35493	3.48434	0.632439	1.12043	1.07117
P07437	TUBB	Tubulin beta chain	146.84	3	22	16.5	2	49.67	0.953178	0.941853	1.26615	3.55063	3.54115	3.37964	1.11776	1.221	1.06169	3.61129	3.29062	3.42718	1.34582	1.21363	1.39893	3.53446	3.30566	3.17334
P28161	GSTM2	Glutathione S-transferase Mu 2	64.701	9	10	57.7	36	25.744	3.58864	3.52413	3.55096	2.34529	2.42617	2.3731	3.46169	3.54004	3.60944	2.48335	2.36011	2.37788	3.63043	3.47282	3.63631	2.37096	2.31484	2.21828
P38646	HSPA9	Stress-70 protein, mitochondrial	269.2	39	40	49.1	12	73.68	2.26539	2.33455	2.44098	5.72382	5.73935	5.78162	2.20064	2.40439	2.50066	5.76462	5.74135	5.77313	2.37257	2.36828	2.49969	5.79769	5.74393	5.72244
A0A384P5L2	CRYZ	Quinone oxidoreductase	41.082	6	6	53.9	84	35.196	5.75534	5.72644	5.72874	1.09184	1.05373	1.42877	5.68574	5.71466	5.84457	1.03807	1.47557	1.41378	5.68287	5.64226	5.68497	0.966578	1.44363	1.56767
B4DWK8	CAT	Catalase	19.073	7	7	18.8	7	53.286	0.841335	1.01517	1.08563	0.802277	0.55695	0.784056	0.940331	1.02334	1.06269	0.719217	0.801033	0.706141	0.983	0.965151	0.978825	0.584179	0.881445	1.21333
D6RGI3	45546	Septin-11	104	7	12	16.3	9	49.005	0.682007	0.824503	0.898613	3.59507	3.65457	3.59703	0.703381	0.872412	0.836033	3.64945	3.52463	3.56045	0.804718	0.875601	0.960558	3.57554	3.55555	3.58227
A0A384P5U2	ANP32A	Acidic leucine-rich nuclear phosphoprotein 32 family member A	81.283	9	11	35.5	21	28.585	3.73947	3.70637	3.77212	4.3883	4.23413	4.34326	3.77651	3.71837	3.66067	4.3485	4.27303	4.283	3.89841	3.75957	3.75865	4.28479	4.27399	4.32431
A0A384P5W4	KIF14	Kinesin-like protein KIF14	8.0818	2	2	45.4	23	186.46	4.25854	4.16682	4.19687	-1.68751	-1.5077	-1.48351	4.18685	4.19573	4.18011	-1.59451	-1.53139	-1.48363	4.29837	4.17506	4.26739	-1.45248	-1.55492	-1.39384
I3L3Z0	NMRAL1	NmrA-like family domain-containing protein 1	5.1361	2	2	1.1	3	14.011	-1.60081	-1.5978	-1.77483	-1.13029	-0.929924	-1.01527	-1.34345	-1.5219	-1.6813	-0.763309	-1.33276	-1.22982	-1.54669	-1.60203	-1.77279	-0.853497	-1.22112	-1.07186
P16070	CD44	CD44 antigen	34.08	6	6	19.4	2	81.537	-1.21787	-1.3257	-1.23283	2.21922	1.96221	1.94675	-1.32636	-1.33008	-0.314018	2.26401	2.06465	1.93788	-1.3836	-1.52967	-1.32205	2.09617	2.03768	1.95681
D6RBU5	NFASC	Neurofascin	6.4173	1	1	8.2	10	54.477	1.96081	2.00683	1.95537	-3.42628	-3.46422	-3.9024	1.86916	1.95651	2.16412	-3.08583	-3.99471	-3.39527	2.05814	1.95201	1.87298	-3.29088	-3.7395	-3.52183
B3KM56	XYLB	Xylulose kinase	3.4493	1	1	3.3	1	34.566	-3.29238	-3.3541	-3.74639	-3.96599	-3.88693	-3.86779	-3.57421	-3.5004	-3.36574	-4.52627	-3.50063	-3.72838	-3.50365	-3.46607	-3.43762	-3.92898	-4.11628	-4.04296
A0A3B3IRN8	COX7B	Cytochrome c oxidase subunit 7B, mitochondrial	2.0131	2	2	3.5	2	6.8487	-4.25584	-3.69282	-3.29968	-0.536961	-0.477146	-0.214661	-3.77871	-3.61633	-3.7062	-0.661661	-0.12513	-0.24564	-4.48961	-3.65708	-3.67243	-0.496973	-0.233377	-0.12973
A0A3B3IRP5	CDC73	Parafibromin	25.59	9	9	13.3	3	54.155	-0.687359	-0.290062	-0.312283	1.30642	1.38576	1.36662	-0.352325	-0.430033	-0.319439	1.24183	1.45074	1.33566	-0.704765	-0.474197	-0.512304	1.31376	1.5493	1.45522
A0A8I5KXV4	HMBS	Porphobilinogen deaminase	36.069	6	6	24.5	11	33.499	1.40892	1.43117	1.46655	0.154581	0.216431	0.531111	1.45234	1.46845	1.3875	0.153187	0.279814	0.541044	1.44279	1.40367	1.41363	0.00387001	-0.00655937	0.202278
A0A3B3IRR6	C8orf33	UPF0488 protein C8orf33	30.933	2	3	19.6	6	24.465	0.214729	0.310297	0.39393	-2.47025	-2.52909	-2.44508	0.221075	0.377111	0.278463	-2.69407	-2.44452	-2.35881	0.319626	0.321354	0.414787	-2.32377	-2.36484	-2.38122
C9J3L8	SSR1	Translocon-associated protein subunit alpha	4.3758	2	2	24.8	4	29.573	-2.39467	-2.30561	-2.09807	1.39714	1.40516	1.47876	-2.2207	-2.20527	-2.36928	1.54465	1.38959	1.49972	-2.48628	-2.22916	-2.16393	1.42387	1.47652	1.51616
H0YM51	CASC4	Protein CASC4	1.117	1	1	7.2	4	17.827	0.836668	0.659418	0.470863	-4.23324	-4.41802	-4.09841	0.598837	0.562962	1.25412	-4.25897	-4.26285	-4.21038	0.771074	0.641558	0.634691	-4.18141	-4.50213	-3.95546
Q13428-4	TCOF1	Treacle protein	45.704	12	12	5.6	1	155.93	-4.2463	-4.52233	-4.32019	0.331137	0.422768	0.418335	-4.18168	-4.15144	-4.5226	0.0605259	0.581278	0.474072	-4.45409	-4.21047	-4.27888	0.362337	0.57728	0.463842
A0A994J4X5	LARP1B	La-related protein 1B	3.5099	1	2	9.3	16	104.11	0.3577	0.535109	0.50495	-4.28071	-4.19418	-4.55751	0.476791	0.507034	0.418743	-4.42801	-4.037	-4.10138	0.0560913	0.561314	0.453003	-3.98472	-4.15391	-4.56177
P14735	IDE	Insulin-degrading enzyme	32.879	12	12	2.1	1	117.97	-4.49975	-4.12672	-3.87912	1.22055	1.14625	1.15528	-4.21513	-4.00893	-4.5075	1.20473	1.14833	1.18236	-4.80537	-3.93076	-3.94973	1.2122	1.14919	1.21784
Q9BTT5	NDUFA9	NADH dehydrogenase [ubiquinone] 1 alpha subcomplex subunit 9, mitochondrial	23.434	7	7	13.6	13	38.441	1.27517	1.09299	1.11929	0.760784	0.922956	1.10747	1.17464	1.21697	1.10516	0.911016	1.10321	1.01606	1.30904	1.11066	1.14437	0.816286	1.09614	1.01665
A0A3B3ISH6	DKFZp686E1893	Nucleolar protein 9	9.7214	3	3	24.9	9	49.714	0.595396	0.615362	0.515848	-0.0677834	-0.193462	0.144373	0.646109	0.70603	0.669626	0.197445	-0.236805	0.100302	0.632032	0.482395	0.482883	-0.00675011	-0.107935	-0.00714111
A0A3B3ISJ2	PPP1R13B	Apoptosis-stimulating of p53 protein 1	14.701	2	2	10.7	3	117.81	-0.558218	-0.762285	-1.1849	-2.08352	-2.246	-2.35984	-0.921694	-0.993753	-0.28837	-2.33161	-2.20564	-2.29879	-0.50981	-0.792755	-1.31932	-2.4172	-2.29786	-2.24015
A0A8V8TME4	ANKS1A	Ankyrin repeat and SAM domain-containing protein 1A	5.0469	2	2	3.3	2	50.849	-2.23573	-2.24061	-2.2245	-3.59958	-3.29113	-3.45491	-2.23726	-2.38896	-2.39019	-3.49044	-3.18507	-3.15295	-2.05964	-2.25281	-2.24113	-3.33495	-3.39447	-3.03598
Q68DY8	DKFZp686I11137	Desmocollin-2	1.7119	1	1	4.2	2	73.33	-3.23175	-3.19783	-3.14535	1.10415	1.10656	0.550737	-3.15331	-3.46272	-3.32808	0.50444	0.599146	0.567963	-3.48439	-3.07183	-3.23015	1.29514	0.762337	0.35338
A9LSU1	COL4A1	Collagen alpha-1(IV) chain	30.876	3	3	1.5	2	25.331	0.808517	1.23196	1.2622	-2.22607	-2.30859	-2.04717	0.490335	0.687576	0.936708	-2.57717	-1.51136	-2.12763	0.728096	1.67861	1.73668	-2.40415	-1.63932	-1.92514
A0A3B3ISV4	VKORC1L1	Vitamin K epoxide reductase complex subunit 1-like protein 1	2.4524	1	1	17	3	23.499	-2.41292	-2.20545	-2.12627	-3.23886	-3.17522	-3.51578	-2.45941	-2.37922	-2.14523	-3.46529	-3.54233	-3.36325	-2.58286	-2.33726	-2.17334	-3.06757	-3.40208	-3.18276
B4DEX5	PRNPIP	ERI1 exoribonuclease 3	3.1837	1	1	4.9	1	18.185	-3.44064	-3.64883	-3.33615	-1.05641	-1.1033	-0.998951	-3.1306	-3.26632	-3.36769	-0.900879	-1.18391	-1.21564	-3.35436	-3.1974	-2.97264	-0.971752	-1.12206	-1.1939
Q12756-3	KIF1A	Kinesin-like protein KIF1A	40.98	2	5	7.5	2	202.06	-1.10683	-1.04613	-1.0605	-1.53012	-1.45464	-1.81137	-1.04066	-1.0209	-1.16638	-1.56945	-1.70396	-1.64683	-0.958763	-1.00087	-0.967115	-1.39562	-1.73744	-1.79352
A0A494C126	LMBRD1	Probable lysosomal cobalamin transporter	5.991	1	1	3.4	5	13.634	-1.57137	-1.40546	-1.36959	-5.60949	-5.49956	-5.6267	-1.47224	-1.41866	-1.56997	-5.99474	-5.86795	-5.8076	-1.63844	-1.40983	-1.38386	-5.68282	-6.08097	-6.07617
A0A3B3IT57	NDUFB9	NADH dehydrogenase [ubiquinone] 1 beta subcomplex subunit 9	15.351	4	4	12.3	1	17.16	-5.71232	-6.01018	-6.3152	0.129431	0.28491	0.258896	-6.07073	-5.82016	-6.68859	0.362156	0.275932	0.306471	-6.15053	-6.04249	-5.88373	0.209894	0.367258	0.195456
A0A3B3ITE9	JAGN1	Protein jagunal homolog 1	19.158	1	1	37	5	5.8635	0.110981	0.178659	0.207253	-2.17082	-1.70409	-1.98089	0.134653	0.204897	0.231852	-2.68518	-1.06768	-1.57744	0.195492	0.060463	0.110531	-1.66018	-1.19355	-2.02818
A0A3B3ITK7	PGM1	Phosphoglucomutase-1	46.228	7	7	24	3	63.957	-2.42146	-2.012	-1.67282	0.628859	0.55895	0.444181	-2.16976	-2.00688	-1.66037	0.603989	0.604277	0.538822	-2.98949	-1.77535	-1.94407	0.597761	0.629799	0.493465
A0A3B3ITR6	FARS2	Phenylalanine--tRNA ligase, mitochondrial	25.907	3	3	15.1	8	50.075	0.684288	0.637089	0.774202	-0.99423	-1.02271	-1.10141	0.785072	0.770281	0.682228	-0.963154	-1.10543	-1.08805	1.00262	0.797516	0.760376	-1.048	-1.21892	-1.11494
H0YK75	EFTUD1	Elongation factor Tu GTP-binding domain-containing protein 1	3.6851	1	1	7.2	4	6.2954	-0.89863	-0.850868	-0.88377	-2.04717	-2.31011	-2.19698	-0.867451	-0.987648	-0.979849	-2.26417	-2.57848	-2.41001	-1.02308	-1.04686	-0.976889	-2.39457	-2.2754	-2.01704
Q14643	ITPR1	Inositol 1,4,5-trisphosphate receptor type 1	1.0053	3	3	20.7	1	313.93	-2.30663	-2.5046	-2.43769	-0.7845	-0.668741	-0.591162	-2.35248	-2.6196	-2.6529	-0.731035	-0.320229	-0.642122	-2.08455	-2.00386	-2.19749	-0.839104	-0.449678	-0.631853
A0A3B3ITZ9	THRAP3	Thyroid hormone receptor-associated protein 3	113.74	13	20	1	3	103.52	-0.460598	-0.581003	-0.515566	4.20889	4.17302	4.2865	-0.669674	-0.715752	-0.659555	4.12112	4.28741	4.25689	-0.584467	-0.701603	-0.693115	4.09146	4.30099	4.31526
G5EA29	GEMIN2	Gem-associated protein 2	5.7892	2	2	23.4	34	15.665	4.25493	4.26856	4.27138	-5.49207	-8.11676	-6.7347	4.27015	4.29025	4.16666	-5.96448	-8.73429	-6.64134	4.25697	4.28769	4.1181	-6.65131	-6.74723	-6.57775
A0A3B3IUA2	NHP2L1	NHP2-like protein 1	42.34	7	7	24.6	3	30.162	-6.91308	-6.51177	-5.4617	2.47465	2.49355	2.42678	-6.66015	-6.69039	-8.16572	2.62952	2.38223	2.38754	-6.94166	-7.87007	-6.91554	2.39254	2.41907	2.33984
Q13144	EIF2B5	Translation initiation factor eIF-2B subunit epsilon	109.83	9	9	21.7	10	80.379	2.30486	2.15977	2.109	1.86959	1.84366	1.83924	2.19771	2.16998	2.24177	2.0631	1.84133	1.73651	2.31008	2.11847	2.13121	1.82879	1.87146	1.9297
A0A3B3IUB9	BIRC6	Baculoviral IAP repeat-containing protein 6	9.794	4	4	16.9	13	419.02	1.66717	1.59775	1.53619	-1.33682	-1.4204	-1.4513	1.52225	1.53263	1.686	-1.29196	-1.50461	-1.53653	1.6426	1.54376	1.49537	-1.35506	-1.40608	-1.52196
A0A6Q8PFA9	GLA	Alpha-galactosidase A	3.4581	3	3	1.3	4	47.482	-1.20726	-1.43697	-1.26132	-0.116699	-0.189482	-0.20476	-1.12411	-1.18571	-1.33947	-0.125248	-0.0233688	-0.168413	-1.09019	-1.34979	-1.07394	-0.254786	-0.2579	-0.196274
D3DVA3	MSTO1	Protein misato homolog 1	11.352	4	4	8.2	4	34.329	-0.276644	-0.340006	-0.48258	-0.218391	-0.0797405	-0.124592	-0.328287	-0.36528	-0.297106	-0.584106	0.0394287	-0.0252991	-0.204048	-0.554705	-0.351166	-0.139933	0.0212078	-0.137701
A0A3B3IUD7	PDCD11	Protein RRP5 homolog	117.42	30	30	12.3	4	208.83	0.0555992	0.176605	0.223486	3.48159	3.48698	3.61228	0.122604	0.148329	0.105232	3.58662	3.68518	3.60131	-0.243637	0.148634	0.0424538	3.56522	3.56805	3.48926
A0A3F2YNX0	SEC16A	Protein transport protein Sec16A	8.2473	5	5	17.7	36	229.98	3.51669	3.48916	3.46542	-0.988785	-0.980009	-0.918028	3.47792	3.45992	3.58837	-1.2292	-0.936132	-0.914019	3.58481	3.49005	3.46139	-1.03753	-1.04689	-0.90251
Q502X7	ELOVL1	Elongation of very long chain fatty acids protein	3.9537	1	1	2.6	5	16.885	-1.00979	-0.793282	-0.731766	-5.35898	-5.6287	-5.49086	-0.945936	-0.784681	-0.848763	-4.9492	-6.0423	-5.15611	-1.15958	-0.85293	-0.893696	-5.18955	-5.50667	-5.57087
B3KMZ6	UBA2	SUMO-activating enzyme subunit 2	163.95	12	12	9	1	71.161	-5.47964	-5.57951	-5.90215	2.67929	2.67527	2.66261	-5.2705	-5.6963	-5.26999	2.76499	2.55421	2.65063	-5.64634	-5.33254	-5.55853	2.62277	2.6051	2.64078
A0A3S6H812	PRMT1	Protein arginine N-methyltransferase 1	122.18	15	15	18.8	20	43.862	2.67605	2.63312	2.54388	4.42105	4.36971	4.31134	2.56323	2.57966	2.57505	4.4728	4.29578	4.29944	2.66312	2.56599	2.59913	4.35773	4.25902	4.10959
A0A481SVA1	MXRA7	Matrix-remodeling-associated protein 7	17.803	2	7	46.2	30	17.159	4.55886	4.38156	4.20877	-0.331852	-0.47072	-0.414539	4.38205	4.28074	4.29942	-0.163013	-0.828733	-0.427208	4.43043	4.11385	4.06781	-0.504795	-0.544786	-0.156927
E9PLD3	C11orf48	Uncharacterized protein C11orf98	4.6758	1	1	48.4	3	11.6	-0.535078	-0.624798	-0.672689	-2.99016	-2.6847	-2.85979	-0.628515	-0.624006	-0.288883	-3.00812	-2.94398	-2.77957	-0.593712	-0.544424	-0.594101	-2.86472	-2.82248	-2.64339
Q6NWY8	KIF18B	Kinesin-like protein KIF18B	7.3958	1	1	13.1	1	28.35	-2.85252	-3.05144	-2.97674	-4.14942	-4.18902	-4.40217	-2.97597	-2.90316	-3.12382	-4.21327	-4.80701	-4.47449	-2.92134	-3.05105	-2.96213	-4.55503	-4.27287	-4.41225
E7EMT0	TACC3	Transforming acidic coiled-coil-containing protein 3	1.609	1	1	6.4	1	28.708	-4.43271	-4.26135	-4.59037	-6.80199	-7.14428	-7.9946	-4.19932	-4.27595	-4.97538	-5.09627	-6.79314	-6.74049	-3.94725	-4.34107	-4.54861	-7.59716	-6.17598	-7.17465
J3KSW8	MPRIP	Tyrosine-protein kinase receptor	32.384	4	4	4.4	1	95.928	-7.67001	-6.51527	-6.45741	-2.31919	-2.20549	-2.08808	-6.46509	-6.65649	-7.06782	-2.36804	-2.38784	-1.98855	-6.98766	-6.36491	-6.66474	-2.13189	-2.46384	-2.26008
A0A494BZV7	ZFHX4	Zinc finger homeobox protein 4	1.3909	1	1	8.1	4	83.768	-2.12754	-2.15076	-2.13123	-3.9811	-3.69689	-3.99087	-2.06129	-2.00283	-2.27455	-3.68979	-3.94099	-3.87098	-2.0407	-2.03936	-2.23049	-3.89012	-3.88772	-3.78223
P50851	LRBA	Lipopolysaccharide-responsive and beige-like anchor protein	49.889	8	8	1.2	1	319.1	-3.66236	-3.74942	-3.83969	2.13581	2.14649	2.04063	-4.02338	-3.91098	-3.63523	2.23055	1.87667	2.04922	-3.7265	-3.82854	-3.91103	2.10655	1.97432	1.95304
F2Z2W6	HMGN1	Non-histone chromosomal protein HMG-14	4.8903	1	1	3.2	10	4.7446	2.17926	2.07972	2.04893	0.0651493	0.286537	0.43416	2.15355	2.15691	2.03637	-0.549969	1.09589	0.848471	2.35107	2.06236	2.14726	0.521513	1.03855	0.21347
A8K563	CCBL1	Kynurenine--oxoglutarate transaminase 1	9.1882	3	3	29.5	2	47.875	-0.00994873	0.6311	0.697828	0.276764	0.27883	0.241947	0.210562	0.389599	0.810699	0.0659637	0.371901	0.231081	-1.17897	0.269102	-0.0806961	0.324835	0.304193	0.345121
A0A494C1G8	SP3	Transcription factor Sp3	24.513	1	1	6.6	4	15.65	0.227394	0.424877	0.412046	-2.63634	-2.64752	-2.66015	0.289179	0.367752	0.369713	-2.89083	-2.50353	-2.6566	0.0206184	0.499819	0.421961	-2.9297	-2.63094	-2.40822
Q96TC9	PPOX	Protoporphyrinogen oxidase	5.4826	1	1	11.7	1	21.799	-2.55198	-2.56202	-2.34671	-3.16718	-3.16758	-3.32813	-2.6338	-2.59491	-2.68811	-2.87481	-3.11378	-3.23193	-2.58369	-2.48714	-2.61837	-3.045	-3.07183	-3.18641
A0A494C0R8	CLUH	Clustered mitochondria protein homolog	47.67	8	8	6.8	1	150.46	-3.68118	-3.56587	-4.21791	1.1994	1.1141	1.0748	-3.84687	-3.75587	-3.161	1.12173	1.04769	0.958084	-3.85816	-3.92437	-3.63941	1.07626	0.961905	1.06868
A0A494C0X0	TBCB	Tubulin-folding cofactor B	80.658	7	7	7.7	11	31.162	1.21429	1.0023	0.876612	2.23753	2.17764	2.12219	1.13507	0.965952	0.811207	2.03188	2.11299	2.05885	1.30301	1.02271	0.811882	2.05855	2.09003	2.08743
A0A494C157	NFKB1	Nuclear factor NF-kappa-B p105 subunit	7.8103	3	3	31.2	14	27.64	2.12298	2.34959	2.38996	-2.04597	-2.2176	-2.20681	2.12177	2.30114	2.274	-1.76641	-2.38062	-2.26221	2.0523	2.23048	2.32387	-2.10082	-2.3235	-2.49148
A0A494C1B8	TPP2	Tripeptidyl-peptidase 2	133.17	28	28	20.9	3	130.29	-2.12436	-2.11539	-2.18409	3.65403	3.59102	3.64121	-2.02514	-2.07412	-2.16791	3.71654	3.68509	3.61165	-2.19691	-2.21034	-2.14866	3.66876	3.64634	3.63426
O95394-4	PGM3	Phosphoacetylglucosamine mutase	65.826	11	11	24.9	38	62.941	3.57681	3.54795	3.46171	1.01257	1.1351	1.12935	3.49729	3.47959	3.53468	0.824337	1.15654	1.12665	3.55737	3.5251	3.391	1.04547	1.13531	1.0884
B2RMV2	CYTSA	Cytospin-A	7.1345	2	2	20	16	124.57	1.00715	1.05963	1.18022	-3.15298	-3.00237	-3.06826	1.0817	1.13036	1.11771	-3.05451	-2.91731	-3.12794	1.0534	0.995638	1.13942	-3.08596	-2.85239	-2.85901
A0A499FI31	SART3	Squamous cell carcinoma antigen recognized by T-cells 3	88.676	19	19	2.5	2	111.96	-3.15353	-3.18372	-3.10621	2.85444	2.87704	2.85063	-2.99827	-3.23117	-3.07812	2.88334	2.80508	2.82318	-3.2459	-3.08563	-3.06822	2.86073	2.82219	2.73569
A0A499FIX8	ESYT2	Extended synaptotagmin-2	22.189	3	3	24.5	25	93.977	2.90472	2.84959	2.8821	-3.2744	-2.92426	-3.31284	2.83272	2.89283	2.92439	-3.00605	-3.32769	-3.10209	2.83987	2.83966	2.79998	-3.14302	-3.01409	-2.83548
A0A7I2YQL3	WDR26	WD repeat-containing protein 26	8.8357	5	5	4.4	3	65.287	-3.21105	-3.28577	-3.20664	0.178549	0.293711	0.2353	-3.18986	-3.05016	-3.04827	0.251741	0.138655	0.215981	-3.1194	-3.226	-3.06107	0.200747	0.202971	0.252287
H7C3U4	MYCBP2	E3 ubiquitin-protein ligase MYCBP2	1.7214	1	1	9.6	5	117.79	0.116608	0.0294437	0.0962086	-5.3885	-4.9229	-5.24965	0.168921	0.108343	0.148401	-6.40024	-4.97422	-4.6342	0.247688	0.0451641	0.184961	-4.92415	-5.25907	-5.09626
K7EJX5	FECH	Ferrochelatase	1.7828	1	1	1.1	1	16.151	-5.79949	-4.86169	-4.71923	-2.93508	-3.08542	-2.76806	-5.32091	-5.14523	-5.14921	-3.08418	-2.42836	-2.53138	-5.89644	-4.97769	-4.74915	-2.78843	-2.51497	-2.67621
P68104	EEF1A1	Elongation factor 1-alpha 1	212.31	1	24	5.6	1	50.14	-2.94385	-2.27647	-2.24682	7.26593	7.15941	6.92397	-2.77036	-2.35254	-2.60216	7.24774	7.07375	7.1279	-3.02419	-2.14587	-2.14205	7.11529	7.23354	6.8921
A0A4D6DSY5	CROCC	Rootletin	1.6996	1	1	51.9	110	108.58	7.23264	7.15606	7.07614	0.569687	0.592573	0.595255	7.17109	7.16986	7.03284	0.446608	0.553362	0.526711	7.30727	7.08661	7.07257	0.358278	0.60581	0.456608
A0A4W8W4R1	CGREF1	Cell growth regulator with EF hand domain protein 1	7.9904	1	1	0.8	1	47.064	0.701355	0.518246	0.52397	-5.08233	-5.20944	-5.44491	0.610722	0.526564	0.501406	-5.87021	-5.51001	-5.15617	0.791779	0.500109	0.574055	-4.86674	-5.51773	-5.18548
P48729-2	CSNK1A1	Casein kinase I isoform alpha	17.354	8	9	7.7	1	41.937	-5.09614	-4.91402	-4.7942	1.53379	1.56593	1.50624	-4.97707	-4.90797	-5.09306	1.35526	1.49507	1.46981	-5.44897	-4.81661	-4.87438	1.51058	1.42856	1.54381
A0A994J792	RERE	Arginine-glutamic acid dipeptide repeats protein	1.6594	1	1	27.4	14	15.66	1.52095	1.43369	1.31615	-4.11115	-4.31276	-4.18417	1.5055	1.4408	1.31186	-4.03754	-4.11398	-4.06299	1.54774	1.37137	1.31962	-4.09744	-4.1399	-4.23435
A0A590UJB6	KCNAB2	Voltage-gated potassium channel subunit beta-2	12.5	4	4	6.9	1	44.108	-4.92767	-4.72752	-4.87471	1.67119	1.51615	1.66191	-4.9721	-4.66686	-4.64372	1.68015	1.69088	1.5923	-4.88733	-4.83849	-5.31342	1.52065	1.59573	1.59288
Q9UPN3-2	MACF1	Microtubule-actin cross-linking factor 1, isoforms 1/2/3/5	70.048	24	24	10.3	4	620.41	1.46789	1.47561	1.3305	2.20925	2.2508	2.31977	1.46494	1.45789	1.57976	2.21408	2.2908	2.2564	1.47918	1.54556	1.24421	2.21999	2.32345	2.36515
A0A590UJK4	SRSF6	Serine/arginine-rich splicing factor 6	34.155	6	10	5.5	25	26.306	2.32069	2.26733	2.30197	4.11373	4.08388	4.13249	2.31962	2.32968	2.21594	4.17964	4.16094	4.13319	2.4299	2.30056	2.39749	4.01983	4.16059	4.17096
A0A590UJS4	NIPBL	Nipped-B-like protein	1.322	2	2	31	16	298.88	4.11021	4.08175	4.04652	-1.3791	-1.25911	-1.35342	4.08088	4.07377	3.98375	-1.26739	-1.47211	-1.46042	4.09149	4.06558	3.98005	-1.30082	-1.46167	-1.49952
Q01433	AMPD2	AMP deaminase 2	83.638	20	20	1	3	100.69	-1.07424	-1.34583	-1.27522	3.28188	3.3583	3.43967	-1.24162	-1.18742	-1.21266	3.29299	3.49443	3.44483	-1.13042	-1.39381	-1.20432	3.32618	3.39801	3.4279
A0A5F9UY30	TGOLN2	Trans-Golgi network integral membrane protein 2	8.667	3	3	22	26	47.773	3.33224	3.40394	3.44216	-1.31278	-1.19305	-0.990913	3.32275	3.37525	3.48103	-1.50001	-0.98958	-0.985508	3.31796	3.42216	3.40898	-1.27122	-1.04095	-0.871193
A0A5F9ZHM6	ANK2	Ankyrin-2	13.836	4	6	8.2	3	188.41	-1.05508	-1.00157	-1.10089	-0.788071	-0.750895	-0.852034	-1.09066	-1.05579	-1.14802	-0.652454	-0.940027	-0.929892	-1.00487	-1.03812	-1.19126	-0.712418	-0.825375	-0.879328
A0A5F9ZHP6	DKFZp686E23276	Fatty aldehyde dehydrogenase	0.98919	1	1	4.1	7	22.016	-0.747511	-0.666111	-0.624651	-6.13754	-5.82242	-5.96235	-0.668528	-0.608809	-0.60367	-6.26832	-6.20794	-6.09239	-0.480745	-0.64831	-0.484953	-5.87343	-6.34634	-6.22211
B2RBY4	PRIM1	DNA primase	11.238	5	5	8.7	1	49.954	-5.98265	-5.74101	-6.14917	0.479633	0.455694	0.384165	-6.49843	-5.77925	-6.03626	0.556238	0.323044	0.328396	-5.72518	-5.74809	-5.89761	0.397779	0.400446	0.447504
A0A5F9ZHG7	RAPGEF6	Rap guanine nucleotide exchange factor 6	1.3251	1	1	13.3	8	141.91	0.589428	0.443714	0.33243	-2.46305	-2.20525	-2.22127	0.567196	0.374252	0.308708	-2.48007	-2.2895	-2.38108	0.609695	0.443821	0.332998	-2.25192	-2.68111	-2.35227
P07195	LDHB	L-lactate dehydrogenase B chain	106.94	12	14	0.7	1	36.638	-2.60034	-2.41992	-2.65429	5.27023	5.03187	5.10075	-2.62612	-2.07059	-2.46111	5.30499	5.17604	5.02291	-2.46049	-2.09158	-2.44022	5.12136	5.99626	5.96874
A0A5F9ZHN7	SACM1L	Phosphatidylinositide phosphatase SAC1	10.09	6	7	44.6	47	69.359	4.69546	4.58421	4.78418	0.217855	0.24328	0.210358	4.75767	4.81811	4.77029	0.0573864	0.270452	0.236483	4.9157	4.86544	4.91674	0.178238	0.11809	0.329588
A0A5F9ZHQ7	HAUS3	HAUS augmin-like complex subunit 3	9.251	1	1	10.2	9	105.82	0.22629	0.322544	0.35117	-2.5163	-2.50158	-2.62709	0.238497	0.348759	0.309807	-2.51952	-2.78866	-2.68498	0.265032	0.401878	0.321121	-2.79957	-2.69953	-2.77912
A8K7A0	PRIM2	DNA primase large subunit	9.0369	3	3	1.7	1	58.833	-2.44727	-2.65852	-2.54287	-0.997143	-1.09173	-1.12206	-2.65684	-2.63828	-2.59768	-1.03554	-0.975346	-1.0684	-2.73908	-2.90095	-2.75078	-1.08229	-1.11195	-0.842064
A0A5F9ZHY7	BRI3BP	BRI3-binding protein	11.707	1	1	6.1	3	31.26	-0.931036	-0.97949	-1.14777	-3.94522	-3.90572	-3.92974	-0.90036	-0.997915	-1.24348	-4.20217	-3.72785	-3.82774	-0.904316	-0.936609	-1.16634	-3.9256	-4.04056	-3.84837
A0A8Q3SIN5	ARHGEF2	Rho guanine nucleotide exchange factor 2	42.065	10	10	6	1	111.49	-3.83924	-3.68962	-3.59777	0.819105	0.844011	0.660763	-3.70026	-3.64788	-3.88622	0.774693	1.01252	0.610077	-3.8069	-3.3389	-3.46502	0.858912	0.871576	0.625004
A0A5F9ZI23	ALDH5A1	Succinate-semialdehyde dehydrogenase, mitochondrial	5.1982	2	2	11	11	44.17	0.752848	0.768507	0.890839	-1.51022	-1.59384	-1.76047	0.709478	0.727369	0.773853	-1.56507	-1.71693	-1.63915	0.660313	0.778448	0.847681	-1.63385	-1.68649	-1.62879
B4DVW7	EED	Polycomb protein EED	2.7329	2	2	6.6	2	42.37	-1.55949	-1.76371	-1.75903	-1.86196	-2.00596	-1.63076	-1.80733	-1.71079	-1.58855	-1.99841	-1.82795	-1.65645	-1.57117	-1.78736	-1.76635	-2.14019	-2.065	-1.58694
A0A5H1ZRP4	NELFB	Negative elongation factor B	16.187	6	6	5.9	2	70.038	-1.96789	-1.85399	-1.83439	0.610918	0.659649	0.684809	-1.85653	-2.007	-1.83472	0.586468	0.797695	0.706274	-1.88986	-1.9054	-1.92835	0.6446	0.736137	0.768629
Q15154	PCM1	Pericentriolar material 1 protein	54.104	14	14	9.7	7	228.54	0.549341	0.555628	0.638075	2.36928	2.47173	2.31977	0.591581	0.587934	0.653549	2.24532	2.41659	2.27564	0.498775	0.651579	0.562889	2.23519	2.42445	2.39101
H0YFP7	ETNK1	Ethanolamine kinase 1	5.5909	1	1	6.7	16	6.6175	2.30736	2.41913	2.47931	-2.77069	-2.73438	-2.83625	2.31586	2.43333	2.30128	-2.74206	-2.61788	-2.7696	2.41427	2.42339	2.38283	-2.77841	-2.79988	-2.76167
A0A7P0T8T9	AKT3	RAC-gamma serine/threonine-protein kinase	4.2586	2	5	21.1	1	50.812	-2.76433	-2.63367	-2.73061	1.05511	1.02664	1.06356	-2.76231	-2.6762	-2.75188	1.04808	1.03149	1.0461	-2.73961	-2.61723	-2.82927	1.24087	1.29193	-0.0297413
B9EGQ5	WIZ	Protein Wiz	38.545	10	10	11	4	89.054	0.946121	0.954861	1.05683	0.0654392	0.135048	0.0866604	1.15597	1.11119	1.22074	0.118254	0.0798416	0.00661087	1.06213	1.0179	1.01054	0.0536919	0.0723553	0.0255775
Q13620-3	CUL4B	Cullin-4B	48.354	5	8	18	12	84.016	0.0772629	0.184847	0.1539	0.772943	0.714069	0.738136	0.0773048	0.113388	0.144991	0.55735	0.836441	0.705704	0.109074	0.14962	0.134157	0.728439	0.847712	0.917065
A0A669KAX9	MRPL2	39S ribosomal protein L2, mitochondrial	11.433	4	4	11.4	11	26.04	0.67733	0.725294	0.864994	-0.0426159	0.0907059	0.306747	0.780043	0.804304	0.624153	-0.0996628	0.291302	0.347502	0.626007	1.05687	0.804621	-0.0068779	0.259399	0.207436
O60716	CTNND1	Catenin delta-1	50.559	12	13	20.6	5	108.17	0.0122337	0.081728	0.0170078	2.10954	2.01916	2.07525	-0.0254097	0.0140171	-0.0139084	2.05283	2.10356	2.0599	-0.394045	0.097847	-0.0735893	2.13733	2.11297	2.18111
Q92538	GBF1	Golgi-specific brefeldin A-resistance guanine nucleotide exchange factor 1	16.955	5	5	16.4	16	206.44	2.02524	1.98288	2.01988	-1.65317	-1.66933	-1.62623	2.01259	2.01453	1.89719	-1.77792	-1.87565	-1.76024	2.11268	2.0397	1.93968	-1.6673	-1.82939	-1.64042
A0A669KB12	EP300	Histone acetyltransferase p300	7.6771	1	4	3.3	5	261.38	-1.58388	-1.74267	-1.85068	-3.31162	-3.33509	-3.18814	-1.75545	-1.8234	-1.85406	-3.38877	-3.17522	-3.17707	-1.6192	-1.80666	-1.93986	-3.3877	-3.41873	-3.32051
Q59EC8	CXXC1	CXXC-type zinc finger protein 1	5.1564	2	2	1.6	1	60.547	-3.29238	-3.32339	-3.39774	-2.35023	-2.53458	-2.46598	-3.54401	-3.44733	-3.34758	-2.59216	-2.27553	-2.41944	-3.32277	-3.28203	-3.41507	-2.72044	-2.3511	-2.24437
P42224	STAT1	Signal transducer and activator of transcription 1-alpha/beta	49.989	11	11	4.8	2	87.334	-2.44886	-2.29068	-2.31444	1.52851	1.5503	1.46069	-2.41656	-2.42799	-2.58434	1.5374	1.48838	1.49032	-2.19418	-2.2322	-2.44145	1.44673	1.50862	1.52626
A0A669KB77	MAP2	Microtubule-associated protein 2	238.08	1	22	17.7	13	216.9	1.5345	1.55952	1.53888	2.60321	2.48317	2.54961	1.52165	1.58104	1.51944	2.60414	2.19153	2.56587	1.66161	1.4988	1.55684	2.53001	2.22024	2.47741
Q6DHZ8	ADNP	Activity-dependent neuroprotector homeobox protein	61.545	13	13	13.2	30	123.45	2.68194	2.75536	2.81401	0.938072	1.00525	1.01612	2.6799	2.68157	2.74486	0.844074	0.974533	1.01289	2.72537	2.71045	2.76725	1.0231	0.991308	0.926527
Q6U8A4	USP7	Ubiquitin carboxyl-terminal hydrolase	132.36	18	18	14.4	16	129	0.876745	0.976452	0.912979	2.69864	2.68596	2.66401	0.849636	0.908096	0.928411	2.68469	2.67294	2.6946	0.821026	0.976599	0.856512	2.66356	2.61197	2.70071
A0A6E1WJ75	LDB1	LIM domain-binding protein 1	27.984	3	3	17.1	22	46.336	2.77162	2.76802	2.73834	-1.45776	-1.45354	-1.56403	2.7805	2.77464	2.65731	-1.50533	-1.4145	-1.55117	2.84339	2.76521	2.78952	-1.35818	-1.45937	-1.52129
Q9P2J5	LARS	Leucine--tRNA ligase, cytoplasmic	135.16	33	33	8.8	4	134.46	-1.36209	-1.21206	-1.21411	4.7071	4.66572	4.58716	-1.29842	-1.16854	-1.32455	4.7606	4.59382	4.55829	-1.37059	-1.14672	-1.25562	4.68105	4.60457	4.55385
A0A6I8PRJ0	ADGRL2	Latrophilin-2	15.047	3	3	30.9	56	164.58	4.57631	4.56157	4.58868	-1.02672	-1.05369	-0.904627	4.5666	4.56973	4.66272	-0.902391	-1.15904	-1.10162	4.637	4.56016	4.58259	-0.950108	-0.963751	-0.991533
A0A6I8PIX7	SVIL	Supervillin	15.407	3	3	2.5	3	213.63	-0.766909	-0.875116	-0.868023	-2.3121	-2.20251	-1.76058	-0.844828	-0.843378	-0.856621	-2.50221	-1.92078	-1.75369	-0.711323	-0.906036	-0.719593	-2.36406	-1.99616	-1.86484
A0A6I8PRS5	GPATCH11	G patch domain-containing protein 11	2.3709	1	1	2.2	3	30.685	-1.84614	-2.01436	-2.05918	-1.77758	-1.61542	-1.52064	-1.75634	-2.0554	-2.22635	-2.01016	-1.37433	-1.60871	-1.80072	-2.00888	-2.09858	-1.55585	-1.69915	-1.84255
Q5TA58	AGO1	Protein argonaute	4.0414	1	5	3.8	1	88.878	-1.75989	-1.62009	-2.10311	-2.26958	-2.20071	-2.20684	-2.16995	-2.21031	-1.57435	-2.37991	-1.95829	-2.17341	-3.35355	-2.24687	-3.0414	-2.2253	-2.10429	-2.28011
Q99615	DNAJC7	DnaJ homolog subfamily C member 7	105.32	9	20	7.9	2	56.44	-2.13905	-1.9743	-2.03373	3.47449	3.50429	3.44186	-2.31125	-2.13716	-2.06217	3.48634	3.50823	3.38613	-2.37093	-2.14357	-2.44595	3.45887	3.50659	3.44325
A0A6M8YHF9	MINA	Bifunctional lysine-specific demethylase and histidyl-hydroxylase MINA	66.45	11	11	41.5	26	52.83	3.4474	3.40647	3.265	1.83227	1.59255	1.97583	3.33908	3.29572	3.26372	1.89562	1.67381	1.94386	3.32406	3.26628	3.15357	1.79339	1.65908	1.94925
A0A6Q8PGX0	CEP41	Centrosomal protein of 41 kDa	4.9412	1	1	28.6	14	18.511	1.91568	1.67751	1.58987	-5.4902	-4.83706	-4.9379	1.84742	1.72577	1.86373	-5.42004	-4.61749	-4.90802	1.99451	1.71643	1.68209	-4.95515	-4.77626	-4.90505
A0A6Q8PFN4	IGHMBP2	DNA-binding protein SMUBP-2	1.7457	1	1	10	2	21.454	-4.9093	-4.60472	-5.00183	-4.4836	-4.27005	-4.53326	-5.24659	-5.01284	-4.7918	-4.73798	-4.17072	-4.54816	-5.29241	-4.81673	-4.81908	-4.14352	-4.17702	-4.33187
B4DHE8	MSI2	RNA-binding protein Musashi homolog 2	18.041	3	3	4.5	1	34.812	-4.40402	-4.27654	-4.02024	1.41549	1.20576	1.51587	-4.08527	-4.23041	-4.22251	1.52631	1.40611	1.35386	-4.78391	-4.33241	-4.3273	1.2893	1.75345	1.64639
D6R9E3	MND1	Meiotic nuclear division protein 1 homolog	4.4046	2	2	10.5	5	18.983	0.861702	0.838861	0.898148	-0.691437	-0.689911	-0.848051	0.859421	0.908714	0.797337	-0.598886	-0.928482	-0.810616	0.90288	0.772961	0.922035	-0.663395	-0.931034	-0.704483
A0A6Q8PGM8	CHMP1A	Charged multivesicular body protein 1a	4.4037	2	2	16.4	2	12.406	-0.66412	-0.793108	-0.850052	-0.13269	0.0115509	-0.199169	-0.635891	-0.72492	-0.790466	0.0557384	-0.175549	-0.163498	-0.56139	-0.779858	-0.831072	-0.166214	-0.0468864	-0.0765305
Q27J81	INF2	Inverted formin-2	114.17	14	14	15	3	135.62	-0.132942	-0.150169	-0.235115	2.29546	2.43897	2.28755	-0.131836	-0.160479	-0.170265	2.36719	2.44322	2.27043	-0.0649815	-0.119017	-0.354317	2.33703	2.48107	2.3207
A0A6Q8PG61	FIG4	Polyphosphoinositide phosphatase	4.8887	1	1	14.4	19	13.021	2.03566	2.07697	2.06574	-5.05871	-4.99745	-4.80488	2.02493	2.10826	2.15272	-5.12587	-4.34677	-4.98391	1.92652	2.0492	2.07365	-4.61809	-4.75363	-4.87235
O95163	IKBKAP	Elongator complex protein 1	39.39	6	6	7.8	1	150.25	-4.7491	-4.87246	-4.83455	-0.235415	-0.239965	-0.178644	-4.89154	-4.51955	-5.10379	-0.19269	-0.261942	-0.278868	-5.19484	-4.56823	-5.27967	-0.233267	-0.234303	-0.156034
E5RJD5	POMK	Protein O-mannose kinase	5.8579	1	1	6	7	10.747	-0.203594	-0.310333	-0.293007	-4.09193	-3.93226	-3.86908	-0.318062	-0.203484	-0.140253	-4.06061	-3.86292	-4.15783	-0.160355	-0.38443	-0.234926	-4.02801	-4.06831	-4.05021
B0AZS5	KIF2A	Kinesin-like protein	57.878	11	11	16	1	75.028	-3.95371	-3.72224	-3.60763	1.66953	1.70003	1.54156	-3.85881	-3.81404	-3.71176	1.79332	1.41566	1.42634	-3.95599	-3.88604	-3.82438	1.73872	1.55146	1.48851
B4DI28	PTBP2	Polypyrimidine tract-binding protein 2	1.2977	1	1	18.8	14	34.798	1.74198	1.64265	1.55791	-6.45049	-6.62808	-6.80319	1.65074	1.63156	1.61429	-7.24109	-5.99811	-6.00952	1.74668	1.57563	1.52217	-6.16174	-5.68139	-6.4993
A0A6Q8PFC2	NOVA2	RNA-binding protein Nova-2	35.78	2	2	9.2	1	55.618	-5.84503	-6.00748	-6.14942	-0.862026	-0.708939	-0.668766	-6.03815	-5.77585	-6.3436	-1.16076	-0.364796	-0.415401	-5.89343	-5.97035	-5.78031	-0.738152	-0.170029	-0.381741
Q8TB36	GDAP1	Ganglioside-induced differentiation-associated protein 1	18.507	6	6	3.8	2	41.345	-1.67122	-1.30571	-1.28266	2.58932	2.60224	2.47596	-1.62746	-1.44074	-1.23828	2.55147	2.3635	2.46852	-1.67409	-1.13455	-1.29432	2.68841	2.1586	2.37136
Q96PU5	NEDD4L	E3 ubiquitin-protein ligase NEDD4-like	6.1851	1	2	14.5	9	111.93	2.47887	2.64399	2.62866	-3.25213	-3.60066	-3.8167	2.39037	2.52843	2.57918	-3.31509	-3.69761	-3.61649	2.47953	2.60669	2.66562	-3.19037	-3.6716	-3.89477
A0A6Q8PGS9	MFN2	Mitofusin-2	32.51	4	4	2.9	2	73.499	-3.9538	-3.62963	-3.70026	0.0255775	0.0526276	0.14657	-3.73485	-3.6605	-3.37822	-0.0145531	-0.106871	0.039587	-3.71943	-3.61938	-3.39862	-0.091404	-0.0369129	0.00320435
O95831	AIFM1	Apoptosis-inducing factor 1, mitochondrial	79.214	10	10	8.3	4	66.9	-0.0476551	0.055872	0.155689	1.85836	1.78429	1.86012	-0.0535202	0.0113163	0.186405	1.94127	1.8317	1.78749	-0.0090981	-9.15527e-05	0.137438	1.91253	1.69339	1.82774
A0A6Q8PFU3	PAFAH1B1	Platelet-activating factor acetylhydrolase IB subunit alpha	99.496	8	8	19.4	14	48.77	1.84388	1.89667	1.85856	2.12414	2.20175	2.06301	1.88252	1.864	1.92231	2.22165	1.84272	2.03299	1.82889	1.92067	1.80059	2.13547	1.9612	2.02145
A0A6Q8PH99	DICER1	Endoribonuclease Dicer	1.896	1	1	23.6	16	59.935	2.21869	2.15298	2.19851	-4.24047	-4.46847	-4.48583	2.21417	2.24722	2.15437	-4.83455	-4.89204	-4.54739	2.34738	2.20568	2.30479	-4.28288	-4.49396	-4.38874
H7BZJ7	FANCD2	Fanconi anemia group D2 protein	5.7958	1	1	1.9	1	84.108	-4.26814	-4.1377	-4.29611	-3.04773	-3.20245	-3.36333	-4.01846	-4.38109	-4.71121	-3.24914	-2.63114	-3.63515	-4.46062	-3.93277	-4.36493	-3.37961	-2.4619	-3.34245
Q92734	TFG	Protein TFG	95.394	7	7	1.3	1	43.447	-3.06858	-2.96779	-3.09967	1.54272	1.56964	1.59073	-2.95067	-3.02791	-3.6273	1.66815	1.54245	1.59678	-3.26188	-2.99177	-3.23051	1.62129	1.6448	1.57725
A0A6Q8PG18	MEX3C	RNA-binding protein MEX3B	2.3602	1	1	26.5	15	23.481	1.68051	1.51812	1.50939	-3.21052	-3.30194	-3.46836	1.58644	1.58282	1.56741	-3.5172	-3.179	-3.13986	1.69198	1.53231	1.53045	-3.49608	-3.30916	-3.45704
A0A6Q8PGB0	POLR2A	DNA-directed RNA polymerase II subunit RPB1	36.44	15	15	6.9	1	217.24	-3.49921	-3.35979	-3.26534	1.16162	1.13936	1.18281	-3.48545	-3.52468	-3.28686	1.11893	1.23904	1.15089	-3.39868	-3.2468	-3.15803	1.12953	1.18145	1.21304
F8W7R3	FANCI	Fanconi anemia group I protein	27.392	7	7	9	16	123.24	1.16039	1.22126	1.27614	0.217333	0.187384	0.121605	1.21116	1.27544	1.13433	0.304007	0.237617	0.0361748	1.17492	1.29282	1.26199	0.233595	0.276793	0.190008
Q14669	TRIP12	E3 ubiquitin-protein ligase TRIP12	12.776	4	4	7.4	8	220.43	0.250406	0.0977211	0.028019	-5.43124	-5.21681	-5.24911	0.305374	0.159634	0.0724487	-5.40859	-5.2133	-5.21359	0.281193	0.308374	-0.106977	-4.89643	-5.22863	-5.09563
A0A7P0TAV2	MTR	Methionine synthase	109.39	8	8	2.5	4	124.14	-5.29197	-4.61979	-5.17497	0.481161	0.411472	0.519829	-5.0052	-4.92293	-5.68241	0.48555	0.468193	0.524162	-6.01368	-5.05007	-5.07443	0.388636	0.552752	0.591679
P49588	AARS	Alanine--tRNA ligase, cytoplasmic	297.46	35	35	8.2	9	106.81	0.528574	0.48929	0.536947	4.90807	4.86781	4.79543	0.413813	0.51582	0.540863	4.98155	4.69506	4.77655	0.658272	0.528145	0.506622	4.91544	4.67049	4.74935
A0A6Q8PGU6	SPATA5	Spermatogenesis-associated protein 5	22.577	3	4	45.2	69	100.35	4.9606	4.99804	5.20229	-1.84099	-1.67723	-1.65694	4.91443	5.01509	5.12905	-2.23006	-1.55342	-1.56441	5.00728	4.93424	5.08443	-1.61178	-1.69418	-1.60305
A0A6Q8PH68	TCF20	Transcription factor 20	2.9883	1	1	4.9	3	135.89	-1.89692	-1.51219	-1.41899	-3.44319	-3.72577	-3.72036	-1.59647	-1.54725	-1.78018	-4.37123	-3.20138	-3.45424	-2.31893	-1.47718	-1.61084	-3.34873	-3.45859	-3.7954
A0A6Q8PH91	MACROD1	O-acetyl-ADP-ribose deacetylase MACROD1	44.049	4	4	0.7	1	36.469	-3.70045	-3.21204	-2.965	-0.344006	-0.378782	-0.119902	-3.6296	-3.36213	-3.12062	-0.175531	-0.408623	-0.184315	-4.29814	-3.40051	-3.39093	-0.311687	-0.421774	-0.254961
P12081	HARS	Histidine--tRNA ligase, cytoplasmic	35.112	9	14	15.9	4	57.41	-0.202477	-0.00025177	0.184244	3.13096	3.13505	3.1674	-0.0470009	0.177326	0.0798092	3.18097	2.98866	3.14295	0.0441227	0.166826	0.256495	3.06676	3.09353	3.04867
A0A7G6J4N4	USP10	Ubiquitin carboxyl-terminal hydrolase 10	60.949	11	11	28.3	20	87.532	3.23944	3.17417	3.28886	0.538265	0.593052	0.40225	3.28788	3.30326	3.16347	0.699169	0.2705	0.322672	3.38311	3.24566	3.3997	0.549131	0.385332	0.259634
A0A7I2SU25	GNE	Bifunctional UDP-N-acetylglucosamine 2-epimerase/N-acetylmannosamine kinase	38.451	6	6	18.6	12	72.538	0.730616	0.511425	0.457312	-0.33584	-0.35062	-0.433363	0.571375	0.60903	0.455954	-0.265871	-0.500483	-0.468433	0.633406	0.437943	0.561249	-0.314293	-0.498926	-0.586164
P33527-9	ABCC1	Multidrug resistance-associated protein 1	27.516	4	4	10.3	6	172.64	-0.441227	-0.420383	-0.511412	-0.851227	-0.782795	-0.885828	-0.464058	-0.350349	-0.418203	-0.895626	-0.860449	-0.976753	-0.312567	-0.455566	-0.349472	-0.816437	-0.823521	-0.805326
A0A7I2V303	ADAM9	Disintegrin and metalloproteinase domain-containing protein 9	2.2587	1	1	3.4	4	49.832	-0.897827	-0.867172	-0.838955	-4.52686	-5.12758	-4.43883	-0.931194	-0.754246	-0.641041	-5.03831	-4.5259	-4.73215	-1.05218	-0.971685	-0.851475	-4.96985	-4.47497	-4.36483
P27448-7	MARK3	MAP/microtubule affinity-regulating kinase 3	9.9051	3	4	2.7	1	85.38	-4.63955	-4.39607	-4.38765	-2.99996	-3.09206	-3.35195	-4.40901	-4.50329	-4.50214	-3.33774	-3.145	-3.42625	-4.85989	-4.22046	-4.45198	-3.27063	-3.23604	-3.38209
P05556	ITGB1	Integrin beta-1	175.5	16	16	5.8	6	88.414	-3.23317	-3.21414	-3.04423	2.44657	2.5063	2.56602	-3.14533	-3.12222	-3.30535	2.44484	2.51033	2.52774	-3.27684	-3.16203	-3.00896	2.41701	2.55002	2.60074
A0A7I2YQS1	ACBD5	Acyl-CoA-binding domain-containing protein 5	10.557	2	2	22.8	29	36.989	2.53145	2.55045	2.64924	-2.34784	-2.27034	-1.95368	2.47425	2.50911	2.49937	-2.54778	-1.87828	-1.97402	2.56225	2.53595	2.63494	-2.3536	-2.09639	-2.03165
P53634	CTSC	Dipeptidyl peptidase 1	14.902	5	5	3.9	3	51.853	-2.28491	-2.29717	-2.23834	1.0316	1.0951	1.32134	-2.2051	-2.39344	-2.24821	1.23318	1.50873	1.18127	-2.08638	-2.01146	-2.07878	1.18767	1.25605	0.912661
A0A7I2V697	SGTA	Small glutamine-rich tetratricopeptide repeat-containing protein alpha	75.006	9	9	14.9	5	28.54	1.11143	1.19496	0.755386	2.4403	2.43308	2.32926	0.677135	0.667826	1.25585	2.44054	2.19674	2.27632	0.654247	0.695242	0.549009	2.46337	2.25828	2.32551
A0A7I2V2U6	MTHFD2	Bifunctional methylenetetrahydrofolate dehydrogenase/cyclohydrolase, mitochondrial	46.628	12	12	38.9	14	35.222	2.52247	2.4145	2.36281	2.37984	2.3483	2.25135	2.38246	2.36161	2.36006	2.4192	2.16819	2.23818	2.52114	2.31942	2.37654	2.32187	2.26843	2.37355
D6RG15	TWF2	Twinfilin-2	32.796	3	3	36.4	16	28.882	2.38616	2.37863	2.54388	0.185522	0.178438	0.204712	2.3721	2.41606	2.49398	0.18442	0.231642	0.135672	2.51309	2.469	2.54039	0.220947	0.214073	0.18951
A0A7I2V351	KPNA2	Importin subunit alpha	120.91	8	8	16.9	5	55.086	0.220844	0.220827	0.219851	2.53091	2.47433	2.31601	0.299255	0.307434	0.262772	2.62322	2.04437	2.30474	0.338133	0.14884	0.24605	2.4705	2.3898	2.43355
A0A7I2V377	CAMLG	Calcium signal-modulating cyclophilin ligand	4.6804	1	1	20.4	13	25.8	2.28177	1.89721	1.62667	-2.09494	-1.95096	-1.72991	2.1032	1.85508	1.87506	-2.02782	-1.83581	-1.99131	2.29319	1.84361	1.69235	-2.02995	-1.82095	-2.1512
A0A7I2V3A1	YKT6	Synaptobrevin homolog YKT6	23.7	4	4	3.9	2	20.129	-2.10831	-2.14512	-2.17474	0.921074	0.976616	0.968788	-2.24055	-2.21262	-2.07637	0.887812	0.870747	0.958281	-2.24767	-2.13115	-2.22944	0.891676	0.911627	1.00005
A0A7I2V3A9	KIF11	Kinesin-like protein	52.027	6	6	24.4	5	111.51	0.921354	0.937641	0.924246	0.435133	0.447874	0.227018	0.968313	0.936481	0.893021	0.478638	0.111271	0.218712	0.975204	0.88232	1.00426	0.397539	0.321646	0.484694
Q8WVM8	SCFD1	Sec1 family domain-containing protein 1	144.94	6	6	6.2	7	72.379	0.541588	0.358677	0.160725	-0.0224476	0.0520477	0.00303459	0.403456	0.271435	0.119831	-0.0211735	0.0158329	0.033823	0.496178	0.187557	0.0598564	-0.0197029	0.0685158	0.0421658
A0A7I2V428	NCL	Nucleolin	274.54	35	35	15.3	8	74.739	-0.0483246	-0.086689	0.122578	6.50334	6.39363	6.38725	-0.098978	-0.0248489	0.0542831	6.47613	6.42724	6.53541	-0.0476665	-0.0457287	0.0306568	6.35951	6.44304	6.34992
P60228	EIF3E	Eukaryotic translation initiation factor 3 subunit E	79.366	17	17	41.9	77	52.22	6.40795	6.43559	6.46683	3.77139	3.78374	3.75458	6.44744	6.48519	6.40904	3.73981	3.61337	3.71688	6.53433	6.35032	6.36026	3.67991	3.83479	3.87013
P40763	STAT3	Signal transducer and activator of transcription 3	33.198	15	15	39.1	27	88.067	3.94348	3.73642	3.77738	1.8281	1.94177	2.09917	3.93997	3.88245	3.70842	1.78995	2.18835	2.09005	4.07002	3.88337	3.91489	1.88619	2.28055	2.11
Q92499	DDX1	ATP-dependent RNA helicase DDX1	142.35	29	29	20.3	17	82.431	2.0263	2.03741	2.05779	4.29688	4.26936	4.23161	1.99123	2.01382	1.99541	4.3073	4.16204	4.21454	1.97636	2.0233	2.00781	4.20904	4.2201	4.26425
B3KNR6	LAS1L	Ribosomal biogenesis protein LAS1L	64.76	2	2	44.2	49	27.403	4.3122	4.21778	4.31062	-2.22667	-2.0702	-2.09682	4.30901	4.3137	4.22154	-1.95042	-2.13284	-2.20593	4.50149	4.30408	4.446	-1.99415	-2.1657	-2.23264
A0A7I2V4F2	PPIG	Peptidyl-prolyl cis-trans isomerase G	19.166	4	4	17	2	80.147	-2.01468	-2.26827	-2.16649	-1.94632	-1.96891	-1.84091	-2.1212	-2.26359	-2.29466	-2.27223	-1.74407	-1.87295	-2.16064	-2.36858	-2.41262	-1.97135	-1.95914	-1.88716
E9PQZ2	ST3GAL4	CMP-N-acetylneuraminate-beta-galactosamide-alpha-2,3-sialyltransferase 4	1.1282	1	1	4.9	5	23.973	-2.02041	-1.99483	-2.07108	-2.78668	-2.55877	-2.6429	-1.90815	-1.90569	-2.13251	-2.60134	-2.68758	-2.75537	-2.30177	-1.71705	-2.06611	-2.65671	-2.73263	-2.74078
A0A7I2V4I5	ZC3H13	Zinc finger CCCH domain-containing protein 13	23.542	4	4	7.7	1	196.7	-2.44894	-2.47215	-2.5285	-1.22827	-1.23218	-1.17234	-2.50131	-2.33775	-2.44998	-1.32923	-0.966805	-1.08387	-2.37761	-2.57876	-2.50489	-1.17853	-1.15503	-1.09002
A0A7I2V4K5	CTSA	Carboxypeptidase	34.645	5	5	2.8	4	50.925	-1.13744	-1.03243	-0.97098	-0.0028019	0.0841465	0.29689	-1.09128	-0.932507	-1.18021	0.136782	0.396561	0.2677	-1.11606	-0.895817	-0.962854	0	0.446323	0.489271
Q13310-3	PABPC4	Polyadenylate-binding protein 4	58.289	8	20	11.6	7	72.39	0.152245	-0.0768013	-0.101715	2.93472	3.03141	3.04458	0.0639858	-0.0598888	-0.169676	2.98969	2.93406	3.08309	-0.0064583	-0.229258	-0.25914	2.93539	3.01544	3.08925
A0A7I2V4T6	NOMO3	Nodal modulator 2	46.504	1	11	32.1	20	129.17	2.93892	2.90398	2.9553	1.85609	1.90465	1.90398	2.97981	2.98401	2.89452	1.85614	1.86209	1.90644	2.98834	2.91772	3.00775	1.76256	1.90569	1.96987
O75306	NDUFS2	NADH dehydrogenase [ubiquinone] iron-sulfur protein 2, mitochondrial	83.829	10	10	11.6	12	52.545	1.8409	1.89083	1.90335	2.04557	2.18941	2.16112	1.83292	1.80101	1.9455	2.2418	2.10545	2.06828	1.92586	1.74529	1.78195	2.12964	2.19611	2.09705
P30419	NMT1	Glycylpeptide N-tetradecanoyltransferase 1	54.037	10	10	28.1	16	56.806	1.93948	1.86541	1.85079	2.8725	2.75693	2.82365	1.94753	1.94406	1.98617	2.85274	2.69777	2.82766	2.0133	1.81123	1.89891	2.802	2.77867	2.87622
A0A7I2YQC1	MARK1	Serine/threonine-protein kinase MARK1	8.6124	2	3	20.4	18	76.587	2.76403	2.80664	2.82889	-4.3395	-4.17853	-4.10742	2.83211	2.87216	2.80094	-4.6384	-3.96646	-4.14955	2.93386	2.88457	2.88202	-4.30871	-4.10497	-3.98012
A0A7P0PJI2	SRP54	Signal recognition particle 54 kDa protein	56.871	9	9	7.4	3	49.057	-4.02332	-3.84699	-4.1618	2.42293	2.43275	2.38826	-4.21996	-3.93943	-4.35787	2.47763	2.32634	2.32543	-4.5107	-4.13401	-4.09923	2.40219	2.34813	2.31009
A0A7I2V5T7	PTGES2	Prostaglandin E synthase 2	5.1303	3	3	24.3	13	41.08	2.464	2.29228	2.1945	0.893721	0.899569	1.05437	2.37191	2.31169	2.2021	1.00645	1.12588	1.04403	2.47392	2.29853	2.31198	0.927225	1.13053	1.22252
H7BYN4	KIF23	Kinesin-like protein	46.829	8	8	7.3	4	109.13	0.595432	0.71653	0.516777	-0.673855	-0.473221	-0.416086	0.514732	0.501232	0.842276	-0.567513	-0.274748	-0.400436	0.661503	0.739836	0.324118	-0.294132	-0.329264	-0.492065
Q04637	EIF4G1	Eukaryotic translation initiation factor 4 gamma 1	1.1759	1	44	12	10	175.49	-0.499603	-0.42424	-0.58305	0	-0.105757	0.154531	-0.275373	-0.339014	-0.648911	-0.0696964	0.230354	0.211636	-0.673441	-0.515583	-0.611032	-0.206993	0.367744	0.599888
A0A7I2YQ75	USP40	Ubiquitin carboxyl-terminal hydrolase 40	3.1881	2	2	27.6	1	140.26	-1.88001	-1.78086	-1.92055	-3.32436	-3.09668	-3.11014	-1.88311	-1.80184	-1.32324	-3.37191	-2.79651	-3.07254	-1.87513	-1.6697	-2.04577	-3.47374	-3.13852	-3.08173
Q13347	EIF3I	Eukaryotic translation initiation factor 3 subunit I	117.71	12	12	1.5	2	36.501	-3.48213	-3.02378	-3.01359	3.30559	3.21021	3.19336	-3.25712	-3.13785	-3.17334	3.35692	3.17413	3.1588	-3.53525	-3.24403	-3.21673	3.21515	3.25027	3.22097
J3QR09	RPL19	Ribosomal protein L19	56.525	8	8	50.2	24	23.134	3.22222	3.18209	3.16029	4.28893	4.24088	4.40677	3.17079	3.1608	3.0395	4.44851	4.37978	4.26	3.32688	3.18422	3.10719	4.36856	4.26257	4.16
A0A7I2YQN2	SYNCRIP	Heterogeneous nuclear ribonucleoprotein Q	4.9811	1	22	27.5	17	62.527	4.0347	4.07215	3.95412	-0.772808	-0.858456	-0.852732	3.94263	3.96892	3.96933	-0.637482	-0.816505	-0.808409	3.99149	3.96056	3.7709	-0.762413	-0.796349	-0.963388
A0A7I2YQQ3	GGH	Gamma-glutamyl hydrolase	17.41	6	6	47.2	2	32.303	-0.748144	-0.918844	-0.889339	2.11854	2.27992	2.20323	-0.788443	-0.753954	-0.745115	2.14166	2.09638	2.18233	-0.647821	-0.848572	-0.755671	2.07833	2.22271	2.25867
A0A7L4XSC9	DDC	Aromatic-L-amino-acid decarboxylase	25.939	6	6	21.1	7	58	2.00417	1.9862	2.02754	1.53873	1.61073	1.89044	2.01354	2.03037	1.94373	1.6935	1.85147	1.88689	2.0421	1.9461	2.08062	1.51999	1.84845	1.88774
A0A8Q3SIG7	PRPF40A	Pre-mRNA-processing factor 40 homolog A	51.473	10	10	13.8	7	104.36	1.87315	1.85442	1.80729	2.56124	2.60442	2.58658	1.8623	1.84971	1.83925	2.6363	2.49917	2.54951	2.06028	1.71032	1.71084	2.56618	2.56328	2.56069
Q8NBL6	MRPS22	28S ribosomal protein S22, mitochondrial	14.249	4	4	12.1	15	25.139	2.66615	2.59643	2.63894	-0.283493	-0.189072	-0.172405	2.65203	2.62828	2.50011	-0.194025	-0.284056	-0.214302	2.71393	2.63097	2.63004	-0.33843	-0.112795	-0.16987
Q15147-4	PLCB4	1-phosphatidylinositol 4,5-bisphosphate phosphodiesterase beta-4	5.9128	3	3	19.3	5	136.1	-0.106016	-0.139393	-0.0968475	-0.626202	-0.690395	-0.580963	0.00901031	-0.0680695	-0.285173	-0.81702	-0.59096	-0.602924	0.0216446	-0.121445	0.0849895	-0.651569	-0.780611	-0.54587
A0A7P0TA34	ARFGEF2	Brefeldin A-inhibited guanine nucleotide-exchange protein 2	1.6627	2	2	2.8	4	195.28	-0.740292	-0.671089	-0.569494	-6.27467	-6.16754	-6.2336	-0.658476	-0.638371	-0.79528	-7.28984	-5.68756	-6.01337	-0.698719	-0.792835	-0.806133	-5.83408	-6.02074	-5.76018
A0A7P0T7Z9	ATAD1	ATPase family AAA domain-containing protein 1	15.739	5	5	1	2	18.764	-5.9697	-6.03832	-6.17964	-0.0766125	0.0181522	0.0472717	-5.95105	-5.96966	-5.76765	-0.12067	-0.215399	0.08531	-6.63506	-5.76987	-6.00865	-0.110071	-0.159229	-0.0133171
A0A7P0T805	HCCS1	Vacuolar protein sorting-associated protein 53 homolog	1.6833	1	1	26.3	6	29.395	-0.0827198	-0.134727	-0.010046	-3.06057	-3.06054	-2.9308	-0.11274	0	-0.0853176	-3.16259	-2.61123	-2.72453	0.0635567	-0.121941	0.108463	-2.96009	-2.92581	-2.91025
Q99986	VRK1	Serine/threonine-protein kinase VRK1	4.7051	5	5	4	1	45.476	-3.42783	-3.11346	-2.94611	0.0695057	0.177641	0.036541	-3.17346	-3.01721	-2.96469	-0.159616	0.102747	0.065773	-3.54274	-3.12738	-3.25816	0.219748	0.0836658	-0.10177
A0A7P0TA98	ALG5	Dolichyl-phosphate beta-glucosyltransferase	3.4094	1	1	16.7	5	8.615	-0.0227013	0.129507	-0.00296593	-2.42024	-2.27709	-2.49807	-0.21125	-0.0932636	0.231092	-2.2259	-2.64907	-2.5082	-0.663437	-0.101393	-0.200605	-2.3875	-2.39012	-2.45039
A0A7P0T861	CALR	Calreticulin	138.87	16	16	15.2	1	40.813	-2.38583	-2.44399	-2.40413	5.96981	5.86498	6.00102	-2.60465	-2.38869	-2.33243	5.91682	6.01135	5.97804	-2.29334	-2.54088	-2.43595	5.87669	6.11381	6.19782
A0A7P0TAR0	AATF	Protein AATF	14.115	4	4	48.3	36	60.39	5.42673	5.42793	5.58974	-3.07902	-3.23009	-3.26703	5.27356	5.48156	5.69683	-3.11353	-3.19605	-3.29728	5.40718	5.46229	5.44837	-3.17795	-3.14392	-3.15141
Q03001	DST	Dystonin	51.031	22	22	10.4	4	860.65	-2.93546	-3.0096	-3.31846	1.94705	2.02	1.89787	-2.98683	-2.87541	-3.24137	1.94801	2.0856	1.8949	-2.84713	-3.00709	-3.00613	1.93542	1.98653	1.95996
Q9UG73	DKFZp586B1222	A-kinase anchor protein 8	35.601	3	3	3.3	26	39.938	1.91096	1.97069	1.91558	-0.413395	-0.481586	-0.45986	1.92757	1.93905	1.96148	-0.426291	-0.599121	-0.519165	1.96524	1.92956	1.89891	-0.478621	-0.621902	-0.518581
A0A7P0T8A6	MICALL1	MICAL-like protein 1	1.0591	1	1	12.8	3	79.578	-0.357107	-0.543201	-0.645512	-3.18451	-2.97329	-3.11195	-0.472904	-0.487875	-0.565536	-3.30598	-2.95502	-3.17395	-0.304096	-0.671728	-0.657129	-2.95816	-3.28155	-3.05479
A0A7P0T8Z7	SNX9	Sorting nexin	22.607	7	7	1.7	1	56.52	-3.09297	-3.13353	-3.57946	1.05932	0.863926	0.967688	-3.56936	-3.75587	-3.05732	1.09599	0.807356	0.881273	-4.56398	-3.48551	-4.39937	1.06949	0.97024	0.869959
C9J835	HDAC9	Histone deacetylase 9	7.4896	1	1	18	7	8.4627	0.936214	0.876566	0.845316	-2.53357	-3.13296	-3.55777	0.945805	0.962534	0.928743	-4.13115	-2.97078	-3.55986	1.10119	0.880638	1.06161	-3.08386	-3.83297	-3.39687
A0A7P0T8J7	AAR2	Protein AAR2 homolog	4.2414	2	2	15.7	1	37.375	-3.19902	-2.61171	-2.50428	-1.05958	-1.17367	-1.18171	-3.07356	-2.71747	-2.97751	-0.906063	-0.799417	-1.05935	-2.72227	-2.83448	-2.65153	-1.04288	-0.931234	-0.940754
A0A7P0T8N8	TCERG1	Transcription elongation regulator 1	140.21	21	22	5.2	2	126	-1.08598	-1.01355	-1.06071	3.50402	3.55946	3.51364	-1.04442	-0.918085	-1.19706	3.63254	3.4722	3.49577	-1.19806	-0.942907	-1.10096	3.5546	3.53776	3.49839
P27824-2	CANX	Calnexin	113.16	22	22	19	33	71.502	3.52036	3.46188	3.39861	5.38125	5.39792	5.42958	3.42935	3.41736	3.5401	5.31821	5.367	5.4891	3.44299	3.37128	3.36774	5.43014	5.41932	5.50906
Q06330	RBPJ	Recombining binding protein suppressor of hairless	1.4972	3	3	33.3	37	55.637	5.31233	5.36069	5.51017	-0.0296993	-0.0329418	-0.273132	5.33082	5.41967	5.45183	-0.0012455	-0.199167	-0.360592	5.32648	5.4079	5.49425	-0.0741119	-0.201656	-0.113359
Q53FL1	ANTXR1	Anthrax toxin receptor 1	3.4592	2	2	7.2	4	35.509	0.0551834	0.0100155	0.102215	-1.70982	-1.6688	-1.44742	0.201559	0.129959	-0.22394	-1.70867	-1.29385	-1.5112	0.466749	0.103462	0.1915	-1.78544	-1.23918	-1.27297
B4DQR1	FLJ10769	ATP-dependent (S)-NAD(P)H-hydrate dehydratase	1.4258	1	1	6	2	22.941	-1.54701	-1.41553	-1.42584	-3.08758	-2.95524	-2.9118	-1.42798	-1.34576	-1.3672	-3.82458	-2.59879	-2.75471	-1.4549	-1.29572	-1.37361	-3.02139	-2.60675	-2.97376
P08195-4	SLC3A2	4F2 cell-surface antigen heavy chain	151.55	14	14	4.2	2	71.122	-3.01764	-2.79809	-2.73819	2.90073	2.76861	2.53795	-2.91956	-2.70222	-2.74835	2.94883	2.39433	2.52403	-3.42335	-2.69444	-2.8223	2.70527	2.52057	2.61744
Q9NXE4-4	SMPD4	Sphingomyelin phosphodiesterase 4	8.1101	2	3	25.7	18	102.61	2.65473	2.57642	2.7961	-0.107557	-0.0350342	-0.149494	2.6065	2.62631	2.91836	-0.0325947	-0.275661	-0.141346	2.86199	2.68039	2.93112	-0.148218	-0.17227	-0.211052
D3DVR8	HD	Huntingtin	10.635	2	2	3.8	3	288.26	-0.162006	-0.284515	-0.399797	-2.96661	-3.06174	-3.06534	-0.300255	-0.347691	-0.201338	-2.92028	-2.88605	-3.04516	-0.147286	-0.41329	-0.373552	-2.91219	-3.23624	-2.97121
B4DY23	hEMMPRIN	Basigin	28.761	6	6	1.1	2	28.432	-2.97245	-2.73154	-2.80091	2.81537	2.82618	2.84618	-3.06888	-2.86752	-2.98289	2.87637	2.84654	2.83665	-2.84917	-2.68958	-2.82402	2.79542	2.78529	2.75427
A0A7P0TAE3	AKAP8L	A-kinase anchor protein 8-like	38.557	6	6	24	15	68.193	2.76022	2.74183	2.71955	0.854071	0.925711	0.872696	2.66231	2.67587	2.78649	0.830391	0.79133	0.839565	2.82665	2.66574	2.74045	0.839975	0.870346	0.788458
A0A7P0TAI3	KMT2C	Histone-lysine N-methyltransferase 2C	2.0599	1	2	12.1	7	525.03	1.00172	0.96677	1.04705	-3.42275	-3.40427	-3.41761	0.970646	1.05203	1.01906	-3.55769	-3.35478	-3.45263	0.968887	1.00943	0.966955	-3.52022	-3.53259	-3.43045
Q16531	DDB1	DNA damage-binding protein 1	203.71	35	35	0.5	2	126.97	-3.36269	-3.43159	-3.4067	4.83674	4.78808	4.70844	-3.63957	-3.4538	-3.64314	4.89634	4.64604	4.68083	-3.44505	-3.36493	-3.30978	4.80571	4.69334	4.68012
A0A7P0TAL9	EIF2AK2	Interferon-induced, double-stranded RNA-activated protein kinase	74.129	11	11	34.4	56	56.247	4.83831	4.77098	4.68817	2.73757	2.75994	2.7266	4.76388	4.75526	4.73073	2.83004	2.69293	2.68365	4.85135	4.698	4.67915	2.7382	2.67204	2.63616
Q8IXB1	DNAJC10	DnaJ homolog subfamily C member 10	10.477	4	4	25.5	17	91.079	2.87462	2.78856	2.75145	-1.20311	-1.27829	-1.31416	2.84715	2.77786	2.74071	-1.68125	-1.13294	-1.13106	2.82309	2.66322	2.67278	-1.39977	-1.4058	-1.12798
A0A7P0TBI1	ANO6	Anoctamin-6	7.9402	5	5	5.3	5	89.943	-1.30479	-1.15056	-0.950699	0.253111	0.336836	0.440401	-1.19487	-0.995138	-1.42389	-0.269712	0.373829	0.388695	-1.181	-0.984081	-1.01685	0.113995	0.117607	0.45158
A0A7P0TBP9	IFIT5	Interferon-induced protein with tetratricopeptide repeats 5	4.8196	2	2	6.7	6	43.276	0.336649	0.435335	0.536032	-0.86557	-0.962809	-0.929661	0.383989	0.467043	0.39617	-1.08069	-0.913303	-0.8916	0.530415	0.406702	0.548426	-0.924196	-0.923765	-0.836409
A0A7P0Z497	HEL-S-39	Peptidyl-prolyl cis-trans isomerase	93.157	13	13	6.6	2	20.21	-0.797863	-0.817822	-0.795847	5.84894	5.78932	5.86435	-0.759346	-0.819244	-0.861567	5.96672	5.76686	5.86421	-0.890835	-0.727421	-0.807961	5.83166	5.8269	5.82594
Q14203	DCTN1	Dynactin subunit 1	308.52	29	29	61.3	34	141.69	5.93076	5.90418	5.94197	3.52305	3.55026	3.55196	5.85425	5.93067	5.92271	3.53772	3.50997	3.53214	6.02189	5.81454	5.9449	3.5037	3.52043	3.57041
A0A7P0Z4F9	ADAR	Double-stranded RNA-specific adenosine deaminase	7.6802	1	24	29.6	38	101.54	3.63713	3.62106	3.60598	-2.09279	-2.12675	-1.95552	3.58306	3.61102	3.56064	-2.01031	-2.16203	-2.10406	3.66284	3.64882	3.60202	-2.10822	-2.01833	-2.02307
A0A7R6KYT5	MYH11	Myosin-11	17.205	0	19	27.4	1	371.83	-1.72482	-2.00953	-1.67059	-1.40547	-1.32914	-1.44526	-1.85785	-1.92056	-1.72645	-1.38153	-1.23591	-1.37012	-1.67333	-1.90182	-1.71866	-1.28783	-1.39695	-1.43101
Q15257	PPP2R4	Serine/threonine-protein phosphatase 2A activator	28.873	6	6	6.1	6	40.667	-1.3144	-1.40011	-1.54841	0.852419	0.97747	0.935905	-1.37341	-1.30138	-1.46374	0.875771	0.831749	0.942841	-1.39946	-1.45688	-1.5715	0.928261	0.9622	0.899672
A0A8V8TQ77			5.9712	0	5	20.9	8	27.429	0.975027	0.877693	0.815502	-0.965303	-0.975159	-1.07383	0.83559	0.840687	1.12527	-1.04539	-0.982559	-1.04912	0.85458	0.791075	0.849314	-0.947533	-1.2232	-0.995007
A0A804HL62	TBCD	Tubulin-specific chaperone D	118.73	18	18	19.7	4	135.46	-1.24278	-0.998032	-0.987391	2.74177	2.69034	2.68477	-1.13822	-1.0408	-1.17369	2.81773	2.61674	2.64967	-1.19818	-0.980207	-1.05232	2.7575	2.63845	2.68054
P42704	LRPPRC	Leucine-rich PPR motif-containing protein, mitochondrial	323.31	65	65	15.9	24	157.9	2.52003	2.5776	2.55418	6.19127	6.15124	6.12095	2.47477	2.55334	2.67515	6.19925	6.0638	6.13688	2.51291	2.58724	2.55443	6.12647	6.14449	6.15245
A0A804HK74	TUBGCP2	Gamma-tubulin complex component 2	10.903	5	5	51.2	117	62.464	6.16272	6.15822	6.2742	-0.0132065	-0.0623188	-0.151211	6.1562	6.21702	6.17198	0.020792	-0.211155	-0.174271	6.22293	6.15572	6.25112	-0.116463	-0.207087	-0.156349
H7C4Z4	SLC25A25	Calcium-binding mitochondrial carrier protein SCaMC-2	1.1913	1	1	10.4	5	17.593	-0.0423756	-0.170544	-0.166388	-4.88678	-4.69846	-4.36095	-0.0802059	-0.154465	-0.0765553	-4.38221	-4.14592	-4.37468	-0.0515137	-0.039856	-0.0427628	-4.31996	-4.33196	-4.48075
H7C1X4	R3HDM1	R3H domain-containing protein 1	4.5053	1	1	7.9	1	19.792	-4.73662	-4.58132	-4.54495	-4.41799	-4.10907	-3.92177	-4.83077	-4.11512	-4.38994	-5.35663	-3.75961	-3.93679	-4.78091	-4.57539	-4.71174	-3.85955	-3.84903	-4.03876
A0A804HIL7	TRIM9	E3 ubiquitin-protein ligase TRIM9	2.6645	1	2	7	2	88.698	-4.52248	-4.00594	-3.83261	-5.54385	-5.76878	-5.92926	-4.13398	-3.98001	-4.22908	-6.475	-5.3229	-5.88189	-5.21779	-3.98721	-4.25241	-5.67147	-5.9581	-6.44236
B2R928	MAP4K5	Mitogen-activated protein kinase kinase kinase kinase	30.736	5	5	3	3	95.037	-5.24132	-5.34056	-5.98966	-1.5497	-1.55506	-1.54708	-5.84595	-5.88693	-5.57218	-1.46338	-1.50755	-1.65283	-5.66121	-5.68841	-5.53078	-1.59771	-1.4621	-1.51602
A0A804HJ06	HRAS	GTPase HRas	5.4102	1	3	7.8	5	17.448	-1.5154	-1.42241	-1.37012	-0.0124073	0.000240326	0.0184422	-1.32298	-1.3297	-1.44786	-0.017622	-0.0660362	-0.055479	-1.29921	-1.44119	-1.37669	0.0440483	0.143723	0.069397
E7EQ61	UBA5	Ubiquitin-like modifier-activating enzyme 5	38.342	3	3	24	3	41.85	0.044775	0.0495415	0.0382023	-0.341381	-0.492537	-0.544252	0.0153503	0.04772	0.011385	-0.572483	-0.492613	-0.595293	0.0619907	0.130751	0.15506	-0.503263	-0.556908	-0.51433
A0A804HJA4	KIAA0368	Proteasome-associated protein ECM29 homolog	58.908	16	16	11.4	4	203.99	-0.49869	-0.38039	-0.380854	1.64307	1.71659	1.7295	-0.494753	-0.469458	-0.419746	1.74706	1.69478	1.53626	-0.569458	-0.386812	-0.280535	1.6471	1.73675	1.74445
Q8N9Q7	CCDC44	Translational activator of cytochrome c oxidase 1	3.4936	3	3	11.9	18	18.593	1.66936	1.55577	1.62056	0.0279675	-0.0563087	0.119572	1.59684	1.63502	1.62831	-0.061142	0.00411987	0.0465488	1.70407	1.55018	1.66983	0.07514	-0.0875378	-0.193953
B4DQU6	ZNF384	Zinc finger protein 384	33.993	2	2	11	3	46.11	-0.0176735	0.0501766	-0.451519	-1.50678	-1.53577	-1.41564	-0.446135	-0.516279	0.00758362	-1.87503	-1.38798	-1.33088	-0.553804	-0.519892	-0.838095	-1.61435	-1.42128	-1.23828
Q9BT22	ALG1	Chitobiosyldiphosphodolichol beta-mannosyltransferase	13.738	4	4	8.1	2	52.518	-1.28561	-1.22499	-1.08846	-0.821238	-0.897659	-0.624664	-1.13918	-1.06074	-1.53934	-1.01969	-0.542513	-0.660698	-1.23983	-1.13545	-0.9904	-0.85994	-0.659126	-0.458424
P31749	AKT1	RAC-alpha serine/threonine-protein kinase	12.009	3	4	6.7	4	55.686	-0.732752	-0.751617	-0.587187	-0.891642	-1.10822	-1.00592	-0.801035	-0.709671	-0.742832	-0.733751	-1.14279	-0.953663	-0.77911	-0.566677	-0.607124	-0.969759	-1.14665	-1.03737
P41252	IARS	Isoleucine--tRNA ligase, cytoplasmic	233.75	36	36	9.2	3	144.5	-0.808205	-0.823261	-0.832939	5.07381	5.0142	4.96404	-0.890703	-0.798729	-0.87516	5.15407	4.84387	4.92165	-0.881126	-0.857964	-0.761692	5.03435	4.90637	4.91094
Q86UE8	TLK2	Serine/threonine-protein kinase tousled-like 2	7.8236	2	3	32.2	59	87.66	5.08537	5.03515	5.11051	-0.00408363	0.0770435	0.0543652	5.04529	5.08577	5.11587	-0.0873699	0.184261	0.0925694	5.20825	5.03461	5.14079	0.0216923	0.124683	0.2934
H0YAV3	FBXO11	F-box only protein 11	1.8374	1	1	3.8	5	62.417	-0.118422	0.0595589	0.0466824	-4.59527	-4.65811	-4.83125	-0.106773	-0.0365734	0.0573597	-5.29014	-4.39669	-4.71832	-0.163736	0.0197029	-0.0921822	-4.71105	-4.36223	-4.24845
A0A804HKC5	TTC1	Tetratricopeptide repeat protein 1	21.742	4	4	1.4	1	26.551	-4.61254	-4.64547	-4.3852	1.00425	1.25451	1.11392	-4.39256	-4.23477	-5.2573	1.04763	1.22696	1.08552	-4.40854	-4.93382	-5.154	1.03008	1.13232	1.0005
A0A804HKD7	RABGAP1L	Rab GTPase-activating protein 1-like, isoform 10	2.4553	2	2	21.1	5	119.44	1.22175	1.19101	1.06227	-0.119738	0.0467644	-0.251009	1.20045	1.10403	0.972662	-0.486204	0.172247	-0.303255	1.30636	1.17515	1.10136	-0.0284901	0.182028	-0.0959606
P35611-3	ADD1	Alpha-adducin	90.399	9	9	1.8	2	84.302	-0.0104904	0.24165	0.211935	2.03986	2.092	1.82646	0.109476	0.178198	0.0364494	2.07931	1.95059	1.76348	-0.544882	0.224638	0.169899	2.03043	2.02654	1.86357
A0A8I5KP17	TAF12	Transcription initiation factor TFIID subunit 12	1.6197	1	1	16.3	11	9.2117	1.89676	1.98773	2.06134	-2.33326	-2.5098	-2.57527	1.90233	2.04407	1.90799	-2.34152	-2.47909	-2.5226	1.98728	2.0008	2.09791	-2.55135	-2.48148	-2.46379
A0A8B0RAT7	EDC4	Enhancer of mRNA-decapping protein 4	123.28	7	7	10.1	1	155.43	-2.53321	-2.48516	-2.46537	0.0932045	0.177376	0.0238304	-2.59373	-2.42496	-2.47032	0.326033	0.118353	0.00617409	-2.38917	-2.43078	-2.5877	0.176777	0.120596	0.133415
B4DRB6	UBAP2	Ubiquitin-associated protein 2	15.246	2	2	6.5	7	90.33	0.113573	0.125162	0.174231	-1.58352	-1.68102	-1.66926	0.0736561	0.0932617	0.0463848	-1.53322	-1.42602	-1.72892	0.111507	0.160271	0.0814514	-1.66199	-1.62777	-1.54284
A0A8C8MSB2	PDHX	Pyruvate dehydrogenase protein X component, mitochondrial	58.656	3	3	3.4	3	47.287	-1.61385	-1.71778	-1.76005	-0.616558	-0.540848	-0.499992	-1.52577	-1.74625	-1.71311	-0.771259	-0.220873	-0.440521	-1.50734	-1.5965	-1.78867	-0.529711	-0.433678	-0.434828
A0A8C8MUD1	AIMP1	Aminoacyl tRNA synthase complex-interacting multifunctional protein 1	114.31	10	10	7	5	28.43	-0.621136	-0.310207	-0.210146	2.6809	2.67273	2.62926	-0.464325	-0.301096	-0.459352	2.7957	2.56142	2.58781	-0.521856	-0.294262	-0.302078	2.69833	2.54635	2.53942
Q96HW7	INTS4	Integrator complex subunit 4	2.4375	2	2	56.2	17	108.17	2.61737	2.60725	2.64818	-3.91195	-3.68463	-3.44664	2.5786	2.58855	2.67104	-3.76866	-3.28193	-3.52138	2.73023	2.59095	2.63081	-3.4765	-3.32036	-2.52348
A0A8I5KNP3	DDX21	Nucleolar RNA helicase 2	227.13	32	33	1.9	2	85.796	-3.70213	-3.8339	-3.86135	5.39607	5.37266	5.29029	-3.97639	-3.53822	-3.75903	5.39657	5.19075	5.27897	-4.32839	-3.74259	-3.84544	5.30997	5.18665	5.27582
A0A8I5KVF5	ATE1	Arginyl-tRNA--protein transferase 1	1.9277	1	1	40	56	31.65	5.39033	5.15723	5.08109	-2.6963	-2.73143	-2.97324	5.31231	5.18456	5.13606	-2.63195	-3.00746	-2.87926	5.40894	5.10957	5.06614	-2.84145	-2.76622	-3.00834
A0A8I5KPF6	CWC27	Peptidyl-prolyl cis-trans isomerase CWC27 homolog	29.306	1	1	6.1	1	40.279	-2.59268	-2.92501	-2.75803	-3.35275	-3.12607	-2.99302	-2.76878	-2.74122	-2.71899	-3.23302	-3.21303	-3.135	-2.64596	-2.96346	-2.71853	-3.18985	-3.04609	-3.17201
A0A8I5KX20	CYB5B	Cytochrome b5 type B	43.025	3	3	4.7	1	7.1389	-2.86719	-2.84126	-2.83072	1.03029	0.945127	0.635492	-2.84127	-2.83254	-3.09213	0.897623	0.491316	0.620621	-2.9198	-2.75716	-2.75756	0.790216	0.726107	0.857334
H7C0H7	ARL6IP6	ADP-ribosylation factor-like protein 6-interacting protein 6	11.295	3	3	55.4	6	16.229	0.952818	0.945423	1.16465	-1.01819	-1.12555	-1.10165	1.20244	1.21963	0.7507	-1.10369	-1.23633	-1.07081	1.27073	1.1821	1.18782	-1.13965	-1.05317	-1.12489
Q08378	GOLGA3	Golgin subfamily A member 3	8.4555	4	4	20.8	3	167.35	-1.06283	-1.03978	-1.02722	-1.29584	-1.31397	-1.19758	-0.957464	-0.989258	-1.03251	-1.35003	-1.13142	-1.19656	-1.03959	-1.03149	-0.882717	-1.26193	-1.10168	-1.22963
A0A8I5KWA3	HEL117	Endoplasmic reticulum lectin 1	9.4914	1	1	3.1	4	34.142	-1.2438	-1.19728	-1.19002	-2.56326	-2.5631	-2.41466	-1.37815	-1.24177	-1.1845	-2.78466	-2.36671	-2.6901	-1.54879	-1.25477	-1.4023	-2.42502	-2.55885	-2.51189
A0A8I5KR77	TAF6	Transcription initiation factor TFIID subunit 6	3.3493	1	1	4.2	1	28.807	-2.87519	-2.59505	-3.0166	-2.66647	-2.69059	-2.69285	-3.08392	-3.01356	-2.64582	-2.74039	-2.52932	-2.52525	-3.1097	-2.83611	-3.2343	-2.62137	-2.65709	-2.55974
K7EP71	HS2ST1	Heparan sulfate 2-O-sulfotransferase 1	5.6395	1	1	5	1	12.936	-2.55606	-2.40613	-2.38277	-2.74097	-2.76265	-2.92726	-2.54803	-2.53677	-2.60139	-2.70316	-3.36014	-2.85894	-2.90343	-2.60444	-2.79261	-3.01588	-3.12315	-2.94123
K7EM02	KATNAL2	Katanin p60 ATPase-containing subunit A-like 2	4.9656	1	1	14.4	1	13.999	-2.72807	-2.67901	-2.69264	0.999239	0.939688	1.03673	-3.02029	-2.6407	-2.72023	0.922028	0.904596	0.945515	-2.8738	-2.79993	-2.62781	0.976233	0.949892	0.778288
A0A8I5QKX4	ZBTB11	Zinc finger and BTB domain-containing protein 11	3.6189	1	1	9.4	2	101.47	1.09614	1.04166	0.951914	-2.46251	-2.32563	-2.34433	1.04815	1.05343	1.06164	-2.43038	-2.47334	-2.52942	1.0534	0.887384	1.07979	-2.36298	-2.71753	-2.59422
A0A8I5KRX4	EXOSC8	Exosome complex component RRP43	12.759	4	4	1.6	1	11.508	-2.13101	-2.20638	-2.24293	0.64366	0.601471	0.455908	-2.21395	-2.36073	-2.50774	0.583509	0.417418	0.498423	-1.99247	-2.32056	-2.19321	0.483755	0.621109	0.614719
A0A8I5KY07	RAB3GAP2	Rab3 GTPase-activating protein non-catalytic subunit	68.877	12	12	49.5	4	152.14	0.650431	0.616055	0.681648	1.68583	1.68431	1.70377	0.728172	0.765139	0.56254	1.74537	1.73935	1.69009	0.818724	0.643166	0.740776	1.75261	1.77713	1.78963
A0A8I5KWD5	NEK1	Serine/threonine-protein kinase Nek1	1.3665	1	1	10.7	13	76.779	1.6522	1.5708	1.55296	-8.18338	-7.8074	-4.96068	1.56947	1.63597	1.72103	-5.1934	-7.78896	-8.26353	1.63438	1.56077	1.58238	-8.47641	-8.08405	-8.40133
A0A8I5KW02	SMCHD1	Structural maintenance of chromosomes flexible hinge domain-containing protein 1	4.5267	2	2	2.5	1	84.07	-4.0255	-8.45698	-7.64815	-3.26331	-3.47154	-3.12741	-8.10599	-7.35334	-7.17739	-3.30406	-2.73929	-3.03269	-8.62509	-7.21324	-7.70923	-3.38657	-3.06823	-3.05714
A0A8I5KTP7	SLC25A26	S-adenosylmethionine mitochondrial carrier protein	2.7275	1	1	2.3	2	14.328	-3.38994	-3.39538	-3.11871	-3.64911	-3.56019	-3.80083	-3.42674	-3.35363	-3.23771	-3.83821	-3.67095	-3.76379	-3.70585	-3.0883	-3.39392	-3.65707	-3.86526	-3.30789
A0A8I5KU67	EMC3	ER membrane protein complex subunit 3	4.5659	1	1	7.4	1	18.288	-3.85038	-3.84141	-3.87245	-2.21165	-2.20156	-2.22619	-3.99965	-3.80218	-3.76822	-2.17995	-2.42764	-2.3281	-3.8883	-3.87811	-3.94008	-2.19787	-2.29848	-2.23606
B4DKX3	DDX10	Probable ATP-dependent RNA helicase DDX10	33.342	10	10	10.6	1	90.315	-1.9334	-2.31819	-2.16034	0.815168	0.885324	0.827221	-2.05861	-2.09425	-2.03487	0.795967	0.641289	0.739088	-1.92314	-2.29771	-2.14048	0.818485	0.675301	0.761717
E9PEK3	SMG7	Protein SMG7	1.7854	1	1	13.1	13	20.583	0.880877	0.83428	0.782629	-2.8738	-2.83601	-2.81468	0.881794	0.824903	0.865772	-2.4897	-3.09867	-2.82463	0.882002	0.67499	0.783772	-2.65723	-2.79359	-2.94369
A0A8I5KSW3	ATP5L	ATP synthase subunit g, mitochondrial	9.6948	3	3	6.5	1	9.7914	-2.60603	-2.99636	-2.76572	0.208458	0.314251	0.317337	-2.73501	-2.79183	-2.85243	0.283876	0.271416	0.337223	-2.65658	-2.77768	-2.72548	0.267242	0.328751	0.27652
Q4G0J3-3	LARP7	La-related protein 7	25.842	7	7	36	4	67.653	0.359297	0.295025	0.0561447	0.416147	0.379126	0.438324	0.129784	-0.0321217	0.292145	0.447123	0.489372	0.5242	-0.0606346	-0.137459	-0.175041	0.269405	0.547636	0.575212
A0A8I5QKW0	NCAPD3	Condensin-2 complex subunit D3	1.8027	1	1	11.9	8	31.185	0.198244	0.154316	0.219456	-2.49831	-2.97207	-2.81017	0.286345	0.344063	0.0962849	-2.59141	-2.79409	-2.78216	0.305378	0.276312	0.344217	-2.7785	-2.46655	-2.21766
A0A8I5KT56	FMR1	Fragile X mental retardation protein 1	29.547	5	7	3.2	1	64.25	-4.42841	-4.37937	-4.61343	-0.831814	-0.787039	-0.771095	-4.85658	-4.57609	-3.70251	-0.953413	-0.652641	-0.755131	-4.79254	-4.20903	-5.0578	-0.8323	-0.769142	-0.672026
A0A8I5KTJ3	HSBP1	Heat shock factor-binding protein 1	5.2314	1	1	15.6	5	6.1158	-0.798143	-0.705263	-0.643755	-1.62464	-1.7443	-2.05229	-0.755363	-0.688778	-0.902735	-1.62542	-2.23981	-1.98681	-0.758505	-0.776571	-0.748957	-1.70325	-1.70481	-1.59519
A0A8I5KYZ0	MYLK	Myosin light chain kinase, smooth muscle	1.6749	1	1	20.4	2	49.903	-1.44485	-1.72543	-1.47397	-6.36986	-5.96659	-5.66839	-1.28888	-1.13467	-1.72058	-6.26311	-5.78549	-5.62349	-1.05115	-1.3159	-1.26974	-6.6754	-5.90621	-5.83226
A0A8I5KVF6	MAP2K1	Dual specificity mitogen-activated protein kinase kinase 1	3.6798	2	7	5.2	1	25.745	-5.38116	-5.9128	-5.62579	-0.406441	-0.285381	-0.530226	-5.56913	-5.55419	-5.61027	-0.268963	-0.620577	-0.315809	-5.89337	-6.30513	-5.79409	-0.545666	-0.403372	-0.429419
A0A8I5KVF8	DKFZp686P16143	Cohesin subunit SA-2	27.743	8	11	36.1	2	140.97	-0.280304	-0.371412	-0.297144	1.21814	1.22907	1.2464	-0.0825977	-0.078928	-0.556177	1.32146	1.24553	1.18809	0.133541	-0.160313	-0.147871	1.25936	1.22334	1.152
A0A8I5KWN8	LARP4B	La-related protein 4B	1.7495	3	4	8.8	19	75.347	1.23256	1.24359	1.20096	-0.311165	-0.164753	-0.263088	1.17938	1.20891	1.27329	-0.339609	0.0157738	-0.108744	1.20203	1.159	1.20589	-0.260483	-0.162273	-0.140923
D3DUJ0	AFG3L2	AFG3-like protein 2	26.039	7	7	4.8	3	84.444	-0.29603	-0.212118	-0.300661	0.64953	0.668674	0.885401	-0.267944	-0.249601	-0.242863	0.759367	1.04656	0.865011	-0.226545	-0.276257	-0.339592	0.654684	0.88011	0.992979
Q04656-3	ATP7A	Copper-transporting ATPase 1	3.6615	2	2	8.2	7	172.07	0.81576	0.893793	0.879362	-1.69537	-1.75148	-1.79401	0.844748	0.875765	0.777775	-1.67051	-1.63966	-1.8874	0.923069	0.952669	0.815445	-1.84505	-1.61108	-1.89277
B3KRC6	CYP51A1	Lanosterol 14-alpha demethylase	3.2587	2	2	1.4	2	51.422	-1.71147	-1.59496	-1.50898	-0.24967	-0.317595	-0.476671	-1.70995	-1.56895	-1.30292	-0.143963	-0.820192	-0.449392	-1.64771	-1.58551	-1.4651	-0.333538	-0.637215	-0.520678
E9PKN0	PCF11	Pre-mRNA cleavage complex 2 protein Pcf11	2.6023	1	1	4.9	2	88.985	-0.508698	-0.602388	-0.427553	-3.83455	-3.90374	-3.76652	-0.870523	-0.521097	-0.0775509	-4.51761	-3.54667	-3.4476	-0.207363	-0.406988	-0.200005	-3.54923	-3.54647	-3.47235
Q6NUN2	NKRF	NF-kappa-B-repressing factor	16.598	6	6	1.4	1	77.703	-4.01198	-3.68241	-3.57897	0.72253	0.712311	0.611832	-3.68949	-3.56493	-3.80293	0.749493	0.569504	0.573271	-4.34572	-3.55863	-3.92386	0.711855	0.58777	0.535666
A0A8I5KZ07	MOV10	Putative helicase MOV-10	58.105	6	6	9.9	8	106.25	0.865965	0.66427	0.6768	-0.549999	-0.33902	0.0565434	0.788054	0.70101	0.71958	-0.644279	0.281584	0.0907707	0.936287	0.641968	0.735371	-0.449957	0.147413	0.126604
A0A8I5KXR3	KMT2A	Histone-lysine N-methyltransferase 2A	20.12	5	11	9	8	434.64	-0.350842	-0.331085	-0.138123	-2.06956	-2.13381	-2.02857	-0.209581	-0.211718	-0.228909	-2.16385	-1.9634	-2.15922	-0.437214	-0.328728	-0.276161	-2.0505	-2.03017	-2.1539
A0A8I5KXR5	TANC2	Protein TANC2	0.9274	1	1	3.4	5	228.88	-2.1926	-2.12939	-2.39204	-7.46434	-6.9831	-7.04513	-2.24326	-2.34192	-1.97351	-4.72798	-5.52299	-7.20248	-2.4454	-2.31826	-2.57339	-7.58919	-8.51915	-8.03956
O60341-2	KDM1A	Lysine-specific histone demethylase 1A	88.172	17	17	26.9	25	95.154	2.60636	2.69876	2.66736	2.70807	2.71178	2.62801	2.57159	2.62819	2.65897	2.61816	2.7403	2.57399	2.55855	2.63163	2.56377	2.68268	2.63963	2.57857
A0A8I5QJC8	CHPF	Chondroitin sulfate synthase 2	1.4763	1	1	1.2	2	84.667	-3.08609	-3.0646	-3.01198	-3.1525	-3.13212	-3.16839	-2.865	-2.7481	-3.14315	-3.77312	-3.07009	-2.85878	-2.69927	-2.5144	-2.35332	-3.16998	-3.04691	-2.90184
A0A8J8YYJ1	SET	Protein SET	96.668	8	8	34.6	23	31.124	4.22031	4.20012	4.41232	4.49859	4.40763	4.47802	3.91721	4.43202	3.66997	4.26569	4.52819	4.49545	4.49924	3.68103	4.27066	4.2948	4.53456	4.56116
K7EKH8	ERC1	ELKS/Rab6-interacting/CAST family member 1	6.184	3	3	4.4	3	77.939	-1.10393	-0.812489	-0.764275	-1.13831	-1.10705	-1.04528	-1.11857	-0.913492	-0.695787	-1.2762	-0.65694	-0.820156	-1.27214	-0.933819	-0.881844	-1.11701	-1.0185	-1.043
Q14789-2	GOLGB1	Golgin subfamily B member 1	21.154	5	5	1.6	5	377.13	-2.43658	-2.03146	-1.97164	-2.48557	-2.25652	-2.38536	-2.10906	-2.00095	-2.41785	-2.88127	-1.9884	-2.07058	-2.72981	-2.02388	-2.17855	-2.45906	-2.17312	-2.15388
Q8NFD5-1	ARID1B	AT-rich interactive domain-containing protein 1B	16.403	6	6	3.6	6	236.12	-0.57626	-0.262115	-0.361893	-0.591581	-0.483013	-0.420515	-0.543314	-0.295464	-0.277208	-0.552135	-0.281511	-0.42905	-0.708322	-0.246088	-0.422697	-0.460321	-0.303379	-0.328583
Q96I59	NARS2	Probable asparagine--tRNA ligase, mitochondrial	20.675	6	6	12.4	7	54.089	0.921753	1.04529	1.0115	0.857534	0.955948	0.934952	0.894106	0.963516	1.00398	0.781864	1.05724	1.02139	0.886459	0.99749	1.02519	0.94367	0.990833	1.03148
A0A8Q3SHT1	NOL10	Nucleolar protein 10	18.473	6	6	9.7	7	75.832	1.23538	1.21573	1.18824	1.20109	1.21994	1.19328	1.28605	1.1418	1.13743	1.19122	1.19222	1.1116	1.33751	1.05464	1.18315	1.17804	1.12125	1.08247
A0A8Q3SHU8	MRPS25	28S ribosomal protein S25, mitochondrial	32.879	3	3	22.9	4	17.847	-0.421825	-0.352526	-0.276644	-0.444778	-0.296186	-0.23662	-0.312082	-0.377203	-0.526569	-0.321207	0.0271645	-0.30015	-0.34462	-0.278633	-0.294376	-0.247602	-0.0426197	-0.311621
A0A8Q3SHZ3	PCNT	Pericentrin	4.4276	2	2	0.6	2	379.07	-3.76755	-3.27287	-3.11707	-3.97114	-3.65511	-3.61827	-3.79884	-3.37958	-3.15272	-2.39526	-3.47205	-3.68971	-4.19913	-2.96663	-3.29504	-3.51397	-3.41705	-4.23648
Q86XL4	RLTPR	Leucine-rich repeat-containing protein 16C	7.6593	2	2	5.1	2	39.935	-2.43355	-2.18862	-2.11552	-2.1775	-2.22652	-2.66684	-2.40695	-2.39609	-2.11928	-2.20489	-2.75792	-2.56319	-2.57277	-1.95324	-2.33126	-1.9269	-2.75091	-2.42031
B4E3S6	C7	Complement component C7	55.588	2	2	6.6	3	53.715	-3.94555	-4.64043	-4.18381	-4.67732	-3.57895	-2.4394	-3.47547	-4.38025	-4.1094	-4.77615	-2.64939	-2.21882	-4.02524	-4.3847	-4.25794	-4.60045	-2.51971	-2.3179
A0A8Q3SIP9	MRPS5	28S ribosomal protein S5, mitochondrial	10.804	3	3	8	4	39.895	-1.89504	-1.73686	-1.5017	-1.86814	-1.73462	-1.78319	-1.60043	-1.51525	-1.98443	-1.99531	-1.80696	-1.98553	-1.51299	-1.61972	-1.49649	-1.82063	-1.66717	-1.77917
[truncated: 2,766 more rows]
