# Supplementary material for: DHODH Blockade Induces Ferroptosis in Neuroblastoma by Modulating the Mevalonate Pathway
Source: Mol Cell Proteomics. 2025 Jun 11;24(7):101014. doi: 10.1016/j.mcpro.2025.101014 (PMC12275935; doi:10.1016/j.mcpro.2025.101014)
Supplement: Table S4 [file mmc4.xlsx]

## Sheet: Table S4
Table S4. Proteins That Were Significantly Regulated by DHODH knockdown in the neuroblastoma.
Protein IDs	Protein names	Gene names	-LOG10(P-value)	Difference(Log2)	Difference
E7EU50	Neuronal migration protein doublecortin	DCX	2.75521	-2.33665	0.19797
Q6PUV4	Complexin-2	CPLX2	3.59104	-1.93357	0.26178
Q16352	Alpha-internexin	INA	2.61579	-1.44373	0.367616
E9PPJ5	Midkine	MDK	1.82686	-1.21771	0.429966
P17600	Synapsin-1	SYN1	1.48458	-1.08412	0.47168
E5RIA2	Ectonucleotide pyrophosphatase/phosphodiesterase family member 2	ENPP2	1.95748	-1.05359	0.481766
Q86SK9	Stearoyl-CoA desaturase 5	SCD5	1.31984	-1.04825	0.483556
B4DRW6	Alpha-1,4 glucan phosphorylase	PYGM	3.1216	-0.983544	0.505736
E5RFU0	Clathrin coat assembly protein AP180	SNAP91	2.22419	-0.975211	0.508665
B3KQI5	Neurofilament light polypeptide	NEFL	3.26948	-0.969453	0.5107
A0A024R104	Contactin-1	CNTN1	2.53458	-0.945577	0.519222
M0R116	Sodium/potassium-transporting ATPase subunit alpha-3	ATP1A3	1.29506	-0.935372	0.522908
Q8N995	Hydroxymethylglutaryl-CoA synthase, cytoplasmic	HMGCS1	1.88446	-0.895167	0.537685
P55327-2	Tumor protein D52	TPD52	2.51668	-0.844041	0.557081
Q53GE9	Elongation factor 1-alpha		1.38485	-0.799136	0.574693
E7ESP9	Neurofilament medium polypeptide	NEFM	2.32883	-0.770915	0.586046
A0A220K8H0	Equilibrative nucleoside transporter 1	SLC29A1	1.91182	-0.680527	0.623937
A0A024QZK4	Phytanoyl-CoA hydroxylase-interacting protein-like	PHYHIPL	1.54819	-0.659286	0.633192
Q4V9L6	Transmembrane protein 119	TMEM119	1.89684	-0.657784	0.633851
Q8TEM1	Nuclear pore membrane glycoprotein 210	NUP210	2.70572	-0.648703	0.637854
A0A024R222	Phosphoserine aminotransferase	PSAT1	4.46193	-0.635344	0.643787
Q96LR5	Ubiquitin-conjugating enzyme E2 E2	UBE2E2	2.51691	-0.628282	0.646946
A0A0A0MRX1	ELAV-like protein	ELAVL2	1.50407	-0.626016	0.647963
P12036-2	Neurofilament heavy polypeptide	NEFH	1.46697	-0.625628	0.648138
P12532	Creatine kinase U-type, mitochondrial	CKMT1A	1.90973	-0.622406	0.649587
Q5U058	Neuromodulin	GAP43	1.31225	-0.621407	0.650037
A0A024QZ31	Myelin-associated neurite-outgrowth inhibitor	LOC130074	1.31881	-0.594795	0.662139
Q6UXD5	Seizure 6-like protein 2	SEZ6L2	2.69885	-0.588001	0.665264
B2R644	N(G),N(G)-dimethylarginine dimethylaminohydrolase 1	DDAH1	1.45055	-0.556822	0.679798
F8W1A2	Protein kinase C-binding protein NELL2	NELL2	1.4276	-0.552436	0.681868
Q59G74	Max-like protein X	MLX	1.9156	-0.549192	0.683403
Q8N6N2	Tetratricopeptide repeat protein 9B	TTC9B	1.76941	-0.535912	0.689723
Q16566	Calcium/calmodulin-dependent protein kinase type IV	CAMK4	2.0951	-0.530492	0.692318
A0A087WXA3	Serine/arginine repetitive matrix protein 3	SRRM3	1.35477	-0.530086	0.692514
H0YC70	Zinc finger protein 706	ZNF706	2.91583	-0.527232	0.693885
B4DI60	Plastin-3	HEL-S-37	2.4085	-0.523105	0.695873
Q15417	Calponin-3	CNN3	2.96869	-0.511272	0.701603
D6RGV8	[Pyruvate dehydrogenase (acetyl-transferring)] kinase isozyme 2, mitochondrial	PDK2	2.20264	-0.507613	0.703385
A0A024R573	Isoaspartyl peptidase/L-asparaginase	ASRGL1	1.536	-0.502286	0.705987
Q96EP9	Sodium/bile acid cotransporter 4	SLC10A4	1.32442	-0.497702	0.708234
B5BU32	Thymidine kinase	TK1	1.76607	-0.497675	0.708247
E5RGX5	Stathmin	STMN2	2.00835	-0.497302	0.70843
E9PNW8	Fatty acyl-CoA reductase 1	FAR1	2.8224	-0.495833	0.709152
Q05639	Elongation factor 1-alpha 2	EEF1A2	1.834	-0.488269	0.71288
Q96J71	ELAV-like protein	ELAVL3	1.82418	-0.475338	0.719298
A0A8I5KUB5	GTPase KRas	KRAS	1.50959	-0.474745	0.719594
Q14315	Filamin-C	FLNC	3.45801	-0.473866	0.720033
O95864-3	Fatty acid desaturase 2	FADS2	1.61208	-0.472002	0.720963
Q9UI10-3	Translation initiation factor eIF-2B subunit delta	EIF2B4	3.14699	-0.468991	0.72247
A0A087WZG9	Retrotransposon-derived protein PEG10	PEG10	1.90964	-0.468541	0.722695
Q96JS0	Tubby-like protein	TUB	1.82517	-0.46689	0.723523
B4DH39	Long-chain-fatty-acid--CoA ligase 4	FACL4	2.09701	-0.466786	0.723575
Q96PU5	E3 ubiquitin-protein ligase NEDD4-like	NEDD4L	3.40175	-0.463774	0.725087
Q86XL4	Leucine-rich repeat-containing protein 16C	RLTPR	1.91459	-0.461183	0.72639
Q53ZP9	Heat shock 70 kDa protein 4L	HSPA4L	1.30091	-0.456661	0.728671
Q13541	Eukaryotic translation initiation factor 4E-binding protein 1	EIF4EBP1	2.09754	-0.45362	0.730208
H0YAE8	Histone RNA hairpin-binding protein	SLBP	1.89902	-0.452776	0.730635
O75094-2	Slit homolog 3 protein	SLIT3	2.29449	-0.451931	0.731064
Q8WUY1	Protein THEM6	THEM6	1.86995	-0.451394	0.731336
B4DLG0	Autism susceptibility gene 2 protein	AUTS2	2.16027	-0.449893	0.732097
F8W8H5	Ras-related protein Rab-24	RAB24	3.83049	-0.445036	0.734566
Q14964	Ras-related protein Rab-39A	RAB39A	1.42354	-0.438643	0.737828
H0Y6A7	Ganglioside-induced differentiation-associated protein 1-like 1	GDAP1L1	1.49677	-0.435762	0.739303
Q13085	Acetyl-CoA carboxylase 1	ACACA	2.49507	-0.430852	0.741824
B4DM37			2.22951	-0.428509	0.743029
A0A024RDD6	G protein-regulated inducer of neurite outgrowth 3	LOC285513	2.49035	-0.419601	0.747631
P53794	Sodium/myo-inositol cotransporter	SLC5A3	2.16629	-0.416344	0.749321
P55209	Nucleosome assembly protein 1-like 1	NAP1L1	2.55364	-0.415242	0.749894
P68363	Tubulin alpha-1B chain	TUBA1B	2.50001	-0.413465	0.750818
P61764-2	Syntaxin-binding protein 1	STXBP1	1.52269	-0.411954	0.751605
B4DTN0	Retinoblastoma-associated protein	RB1	1.38985	-0.411296	0.751948
Q5U5Z3	Paraneoplastic antigen Ma2	PNMA2	2.12314	-0.403363	0.756094
D6RBU5	Neurofascin	NFASC	1.38548	-0.401993	0.756812
A0A0A0MSE8	Ubiquitin-conjugating enzyme E2 C	UBE2C	2.6825	-0.401123	0.757269
Q96T92	Insulinoma-associated protein 2	INSM2	2.09473	-0.399999	0.757859
X5DQV1	Dihydropyrimidinase-related protein 1	CRMP1	2.13655	-0.396253	0.759829
B4DWC4	Chloride intracellular channel protein	CLIC4	5.31248	-0.396013	0.759955
Q6IAX1	Squalene synthase	FDFT1	1.74335	-0.395117	0.760428
A0A1B0GV93	Very-long-chain 3-oxoacyl-CoA reductase	HSD17B12	1.79034	-0.390614	0.762805
P50479	PDZ and LIM domain protein 4	PDLIM4	3.27097	-0.388219	0.764072
H3BTL1	Microtubule-associated proteins 1A/1B light chain 3B	MAP1LC3B	1.73567	-0.387742	0.764325
Q9Y4D7-2	Plexin-D1	PLXND1	1.74298	-0.387268	0.764576
Q9Y586	Protein mab-21-like 2	MAB21L2	3.05295	-0.386452	0.765009
B4DGP9	Beta-soluble NSF attachment protein	NAPB	1.31474	-0.383141	0.766767
E9PRV7	Beta-adrenergic receptor kinase 1	ADRBK1	1.83126	-0.381908	0.767422
B7Z7B9	Baculoviral IAP repeat-containing protein 5	BIRC5	1.36483	-0.38171	0.767528
A8K6H9	Sodium-coupled neutral amino acid transporter 2	SLC38A2	2.46669	-0.379996	0.76844
Q8N556-2	Actin filament-associated protein 1	AFAP1	1.55108	-0.379493	0.768708
A0A2R8Y544	Acyl-CoA-binding domain-containing protein 6	ACBD6	2.64602	-0.376373	0.770372
H3BTQ3	Folate transporter 1	SLC19A1	2.05455	-0.376216	0.770456
E9PEF1	cGMP-dependent 3,5-cyclic phosphodiesterase	PDE2A	2.20875	-0.375557	0.770808
V9HWH2	Creatine kinase B-type	HEL-S-29	1.50037	-0.368481	0.774598
Q9UBL6	Copine-7	CPNE7	2.04101	-0.366448	0.77569
A0A024R816	Protein tweety homolog	TTYH3	3.00998	-0.365743	0.776069
A8IK34	Ankyrin repeat domain-containing protein 40	ANKRD40	1.92447	-0.363589	0.777229
B3KTR9	Gremlin	GREM1	1.44489	-0.362915	0.777592
A8K6Q8	Transferrin receptor protein 1	TFRC	1.86567	-0.362882	0.77761
Q01650	Large neutral amino acids transporter small subunit 1	SLC7A5	2.66636	-0.362181	0.777988
A0A096ZUC4		CFTR	2.45705	-0.361839	0.778172
H7C4E5	Cytochrome c oxidase copper chaperone	COX17	2.56143	-0.361711	0.778241
A0A024R9H2	Ribonuclease UK114	HRSP12	2.13437	-0.359654	0.779351
Q6FHV6	Gamma-enolase	ENO2	1.67375	-0.358622	0.779909
A4D275	Actin-related protein 2/3 complex subunit 1B	ARPC1B	2.82365	-0.357805	0.780351
P12931	Proto-oncogene tyrosine-protein kinase Src	SRC	1.94027	-0.356773	0.780909
Q59G28	Amyloid beta A4 precursor protein-binding family A member 2	APBA2	1.68695	-0.354318	0.782239
Q8TBQ9	Protein kish-A	TMEM167A	2.29971	-0.353338	0.782771
Q15056-2	Eukaryotic translation initiation factor 4H	EIF4H	2.16957	-0.350176	0.784488
A0A2R8Y4Z6	Integrator complex subunit 2	INTS2	1.60736	-0.348791	0.785242
A0A1K0FUB6	Cytoglobin	CYGB	1.60297	-0.348611	0.78534
Q676U5	Autophagy-related protein 16-1	ATG16L1	2.30835	-0.347069	0.78618
D3DRM8	Galactose-1-phosphate uridylyltransferase	hCG_2040046	3.01845	-0.346112	0.786702
A0A494C157	Nuclear factor NF-kappa-B p105 subunit	NFKB1	2.08353	-0.342641	0.788596
P49327	Fatty acid synthase	FASN	3.21373	-0.340619	0.789702
Q16637	Survival motor neuron protein	SMN1	2.37798	-0.337603	0.791355
P08243-2	Asparagine synthetase [glutamine-hydrolyzing]	ASNS	3.21912	-0.337594	0.79136
H0YKJ9	Tetraspanin	TSPAN3	2.28904	-0.336728	0.791835
Q9UQC2-2	GRB2-associated-binding protein 2	GAB2	1.94968	-0.336334	0.792052
B2R4R0	Histone H4	HIST1H4H	2.0123	-0.335262	0.79264
Q6LET3	Hypoxanthine-guanine phosphoribosyltransferase	HPRT1	3.98262	-0.334793	0.792898
B7Z3Z9	Long-chain-fatty-acid--CoA ligase 1	ACSL1	1.98064	-0.334258	0.793192
Q9BV28	Tubulin beta-3 chain	TUBB3	2.51477	-0.334117	0.79327
O00767	Acyl-CoA desaturase	SCD	1.7884	-0.333957	0.793357
O75054	Immunoglobulin superfamily member 3	IGSF3	1.87923	-0.332558	0.794127
B3KNJ3	Death-associated protein kinase 3	DAPK3	2.21253	-0.327948	0.796669
Q5T179	Cyclin-dependent kinases regulatory subunit	CKS1B	1.77141	-0.327328	0.797011
Q96GA3	Protein LTV1 homolog	LTV1	2.24532	-0.327133	0.797119
A0A024R1T9	ATP-citrate synthase	ACLY	2.90788	-0.325132	0.798225
K7ELE9	DDB1- and CUL4-associated factor 15	DCAF15	2.68582	-0.324011	0.798846
A0A0S2Z5K8	Spermatid perinuclear RNA-binding protein	HEL162	3.17218	-0.323947	0.798881
Q9H974-2	Queuine tRNA-ribosyltransferase subunit QTRTD1	QTRTD1	1.99983	-0.320894	0.800574
O75391	Sperm-associated antigen 7	SPAG7	1.57778	-0.320764	0.800646
Q58FF8	Putative heat shock protein HSP 90-beta 2	HSP90AB2P	2.06254	-0.318259	0.802037
A0A024R275	Riboflavin kinase	RFK	1.45575	-0.317254	0.802596
A0A2R8YFI2	Collagen type IV alpha-3-binding protein	COL4A3BP	4.28113	-0.312453	0.805272
P53367-2	Arfaptin-1	ARFIP1	1.90731	-0.312112	0.805462
A8K4B4	Nucleolar and spindle-associated protein 1	NUSAP1	2.50826	-0.31183	0.805619
E9PJP2	Protein SOGA3	SOGA3	1.65743	-0.310987	0.80609
A0A024R843	E3 ubiquitin-protein ligase TRIM32	TRIM32	1.78189	-0.308769	0.80733
H3BQ50	Gamma-aminobutyric acid receptor-associated protein-like 2	GABARAPL2	1.99794	-0.307283	0.808162
Q5JS54	Proteasome assembly chaperone 4	PSMG4	3.00557	-0.306821	0.808421
A0A994J595	Voltage-dependent calcium channel subunit alpha-2/delta-1	CACNA2D1	1.68454	-0.306505	0.808598
B5MCD7	Synaptogyrin-1	SYNGR1	1.30885	-0.306475	0.808615
B4DUE1	DNA ligase	LIG1	2.21195	-0.306027	0.808866
Q5CZB5		DKFZp686M0430	2.32105	-0.30509	0.809392
A0A7I2YQB7	S-phase kinase-associated protein 2	SKP2	2.34191	-0.303012	0.810559
O75061-4	Putative tyrosine-protein phosphatase auxilin	DNAJC6	1.46637	-0.302644	0.810765
F8VP72	Actin-related protein 6	ACTR6	1.92224	-0.302627	0.810775
P49407	Beta-arrestin-1	ARRB1	2.38759	-0.302428	0.810886
Q53YD8	ADP-ribosylation factor-like protein 2	hCG_23373	1.91414	-0.302216	0.811006
B4DGI3	TNF receptor-associated factor 2	TRAF2	1.45435	-0.301611	0.811346
X5D7P8	STE20/SPS1-related proline-alanine-rich protein kinase	STK39	2.22981	-0.300049	0.812225
H0YBI6	Thioredoxin reductase 3	TXNRD3	1.65922	-0.299613	0.81247
P19623	Spermidine synthase	SRM	1.39721	-0.29753	0.813644
Q32LY2	Heart- and neural crest derivatives-expressed protein 2	HAND2	1.61418	-0.295805	0.814617
O60313-2	Dynamin-like 120 kDa protein, mitochondrial	OPA1	3.99873	0.29532	1.22716
B7Z6S9	Glucosylceramidase	GBA	4.4341	0.29581	1.22757
Q96EY7	Pentatricopeptide repeat domain-containing protein 3, mitochondrial	PTCD3	1.35884	0.295979	1.22772
A0A024R7I5	tRNA (guanine(26)-N(2))-dimethyltransferase	TRMT1	1.60413	0.297048	1.22863
Q6IAZ9	NADH dehydrogenase [ubiquinone] 1 subunit C1, mitochondrial	NDUFC1	1.76064	0.297519	1.22903
F6WST4	ORM1-like protein 1	ORMDL1	1.62262	0.297569	1.22907
J3KPF9	Kinesin-like protein	KIF3A	1.4315	0.297649	1.22914
A0A0P0C1B5	Cytochrome c oxidase subunit 2	COII	2.02854	0.299853	1.23102
P82673	28S ribosomal protein S35, mitochondrial	MRPS35	1.93559	0.300023	1.23116
A0A669KAX9	39S ribosomal protein L2, mitochondrial	MRPL2	2.9177	0.300234	1.23134
Q13619	Cullin-4A	CUL4A	1.65098	0.301302	1.23226
Q96M27-5	Protein PRRC1	PRRC1	1.50786	0.30149	1.23242
Q5SZE3	Ceramide synthase 2	CERS2	2.42777	0.303299	1.23396
B3KW34	Protein YIPF	YIPF5	3.84585	0.303395	1.23404
H7C045	Presenilins-associated rhomboid-like protein, mitochondrial	PARL	1.42283	0.303619	1.23424
B2RB23	3-ketoacyl-CoA thiolase, mitochondrial	ACAA2	2.34565	0.304657	1.23513
E9PJP3	Nucleobindin-2	NUCB2	2.50874	0.305018	1.23543
A4D213	Integrator complex subunit 1	DKFZP586J0619	1.45192	0.305881	1.23617
A0A0A0MSK5	Torsin-1A-interacting protein 1	TOR1AIP1	2.71977	0.306433	1.23665
Q53T76	Glycerol-3-phosphate dehydrogenase	GPD2	1.97998	0.310811	1.2404
P51970	NADH dehydrogenase [ubiquinone] 1 alpha subcomplex subunit 8	NDUFA8	1.46348	0.311286	1.24081
Q6IBN4	Enoyl-CoA delta isomerase 2, mitochondrial	PECI	1.71409	0.312489	1.24185
A0A8I5KX24	CDK5 regulatory subunit-associated protein 2	CDK5RAP2	1.382	0.312991	1.24228
K7EMM9	Contactin-associated protein 1	CNTNAP1	1.48411	0.31334	1.24258
A8K4M5	Cyclin-T1	CCNT1	1.52634	0.313503	1.24272
E9PGW7	Mediator of RNA polymerase II transcription subunit 22	MED22	1.82758	0.313646	1.24284
A0A024R3M7	Neurogranin	NRGN	1.56786	0.313924	1.24308
P49137-2	MAP kinase-activated protein kinase 2	MAPKAPK2	2.11864	0.315099	1.2441
A8K930	EH domain-binding protein 1	EHBP1	1.33045	0.315825	1.24472
F5H145	2-oxoglutarate and iron-dependent oxygenase domain-containing protein 2	OGFOD2	1.57368	0.316069	1.24493
P07099	Epoxide hydrolase 1	EPHX1	1.51443	0.316388	1.24521
A0A024QYX3	RNA-binding protein 3	RBM3	2.12124	0.316493	1.2453
A0A7P0TBI1	Anoctamin-6	ANO6	1.41085	0.319027	1.24749
I3L2S3	Phosphatase and actin regulator	MKL2	2.4895	0.319219	1.24766
Q6Y1H2	Very-long-chain (3R)-3-hydroxyacyl-CoA dehydratase 2	HACD2	1.51145	0.323837	1.25166
A0A1U9X8D3	Phostensin	hCG_1821276	3.56397	0.324648	1.25236
P68366-2	Tubulin alpha-4A chain	TUBA4A	1.51215	0.324687	1.25239
A0A3B3IRN8	Cytochrome c oxidase subunit 7B, mitochondrial	COX7B	2.24867	0.327584	1.25491
Q9NUP1	Biogenesis of lysosome-related organelles complex 1 subunit 4	BLOC1S4	2.22026	0.328756	1.25593
Q53FL1	Anthrax toxin receptor 1	ANTXR1	1.85015	0.329075	1.25621
Q59GW5	E3 ubiquitin/ISG15 ligase TRIM25	TRIM25	2.20174	0.329552	1.25662
A0A2R8Y6I1	Probable histidine--tRNA ligase, mitochondrial	HARS2	1.72464	0.330817	1.25773
H0YF29	UPF0598 protein C8orf82	C8orf82	2.7525	0.331366	1.2582
A0A384MQX5	Peflin	PEF1	1.43765	0.332228	1.25896
P24593	Insulin-like growth factor-binding protein 5	IGFBP5	1.50334	0.335398	1.26173
A8K0M9	Selenoprotein K	SELK	1.53259	0.336814	1.26296
P20020-1	Plasma membrane calcium-transporting ATPase 1	ATP2B1	3.82702	0.337331	1.26342
B1AH87	Translocator protein	TSPO	1.79394	0.338348	1.26431
X6R3Q3	Terminal uridylyltransferase 7	ZCCHC6	1.52098	0.338676	1.2646
A6PVJ3	Endoplasmic reticulum-Golgi intermediate compartment protein 3	ERGIC3	1.53117	0.33872	1.26463
F5H702	39S ribosomal protein L48, mitochondrial	MRPL48	1.75774	0.339236	1.26509
H7C089	Tetratricopeptide repeat protein 38	TTC38	2.04947	0.339962	1.26572
M0QZS0	Rho guanine nucleotide exchange factor 18	ARHGEF18	1.71965	0.340336	1.26605
A0A7I2YQ75	Ubiquitin carboxyl-terminal hydrolase 40	USP40	2.40709	0.340652	1.26633
Q15942	Zyxin	ZYX	1.58992	0.342231	1.26772
H0Y9N4	COMM domain-containing protein 10	COMMD10	1.45822	0.343263	1.26862
Q96QR8	Transcriptional activator protein Pur-beta	PURB	2.23799	0.343664	1.26897
Q9H2G2	STE20-like serine/threonine-protein kinase	SLK	1.29861	0.347387	1.27225
A0A7I2YQC1	Serine/threonine-protein kinase MARK1	MARK1	2.2919	0.347694	1.27253
E7EWP0	NADH dehydrogenase [ubiquinone] 1 beta subcomplex subunit 5, mitochondrial	NDUFB5	1.86862	0.347777	1.2726
F8VQZ7	Methionine aminopeptidase 2	METAP2	2.81374	0.348088	1.27287
A0A024R1U5	Phosphomannomutase	PMM1	2.15131	0.348273	1.27304
Q6LEU2	Sodium/potassium-transporting ATPase subunit beta-1	ATP1B1	2.47046	0.349001	1.27368
A0A5F9UY30	Trans-Golgi network integral membrane protein 2	TGOLN2	2.54806	0.349473	1.2741
A0A0U1RRF2	Probable methyltransferase-like protein 15	METTL15	1.73989	0.350578	1.27507
B2R4V2	60S ribosomal protein L36a-like	RPL36AL	2.13618	0.351726	1.27609
A0A2X0SFJ0	Triple functional domain protein	TRIO	2.80908	0.351974	1.27631
I6L9D1	N-lysine methyltransferase SMYD2	SMYD2	1.80038	0.35215	1.27646
Q8NE86-3	Calcium uniporter protein, mitochondrial	MCU	1.93452	0.353865	1.27798
Q8TB45-2	DEP domain-containing mTOR-interacting protein	DEPTOR	1.75132	0.35591	1.27979
P0DMV8	Heat shock 70 kDa protein 1A	HSPA1A	5.18662	0.356652	1.28045
B4DQG8	DNA methyltransferase 1-associated protein 1	DMAP1	1.51303	0.356753	1.28054
Q6GQQ9-2	OTU domain-containing protein 7B	OTUD7B	1.57192	0.357478	1.28118
Q96L91-4	E1A-binding protein p400	EP400	1.48983	0.357986	1.28164
Q14019	Coactosin-like protein	COTL1	1.44246	0.358857	1.28241
A0A024R5F4	Carnitine O-palmitoyltransferase 1, liver isoform	CPT1A	1.95645	0.359708	1.28317
Q59EU2	Fasciculation and elongation protein zeta-2	FEZ2	1.747	0.360791	1.28413
P14854	Cytochrome c oxidase subunit 6B1	COX6B1	2.86557	0.363044	1.28614
O94919	Endonuclease domain-containing 1 protein	ENDOD1	1.47327	0.3637	1.28672
B4DSX7	Cactin	CACTIN	2.29727	0.364125	1.2871
A0A384P5L2	Quinone oxidoreductase	CRYZ	1.92225	0.365032	1.28791
Q53EZ4	Centrosomal protein of 55 kDa	CEP55	1.34152	0.365696	1.2885
D3DR86	Nuclear factor NF-kappa-B p100 subunit	NFKB2	1.59727	0.369411	1.29183
Q53F19	Uncharacterized protein C17orf85	C17orf85	1.44335	0.36944	1.29185
Q6IA86-4	Elongator complex protein 2	ELP2	1.99763	0.371776	1.29394
E9PKH6	NADH dehydrogenase [ubiquinone] iron-sulfur protein 8, mitochondrial	NDUFS8	1.88354	0.375106	1.29693
Q5CZ83	Bromodomain-containing protein 1	DKFZp686F0325	2.04499	0.376052	1.29779
Q6NUM7	1-acyl-sn-glycerol-3-phosphate acyltransferase epsilon	AGPAT5	1.86267	0.376069	1.2978
A8K0P2	Inorganic pyrophosphatase 2, mitochondrial	PPA2	1.88136	0.379105	1.30053
A8K7J3	Early endosome antigen 1	EEA1	1.44017	0.380384	1.30169
A0A7I2YQS1	Acyl-CoA-binding domain-containing protein 5	ACBD5	2.35643	0.382347	1.30346
B1AK13	Hydroxymethylglutaryl-CoA lyase, mitochondrial	HMGCL	1.48713	0.382539	1.30363
P42025	Beta-centractin	ACTR1B	1.57093	0.382592	1.30368
A1X283	SH3 and PX domain-containing protein 2B	SH3PXD2B	1.5243	0.383873	1.30484
B7Z6L2	ADP-ribosylation factor GTPase-activating protein 3	ARFGAP3	1.29568	0.385309	1.30614
B4DGD9	BTB/POZ domain-containing protein KCTD15	KCTD15	1.30238	0.385357	1.30618
F8W787	Cathepsin D	CTSD	2.54559	0.386815	1.3075
Q8N490-2			2.877	0.38822	1.30878
B4DH70	F-box/WD repeat-containing protein 11	FBXW11	2.69874	0.390354	1.31071
B7Z7Q6	Lysosomal Pro-X carboxypeptidase	PRCP	1.56684	0.391665	1.31191
H3BU49	ADP-ribosylation factor-like protein 2-binding protein	ARL2BP	1.70162	0.393859	1.3139
Q53T40	Four and a half LIM domains protein 2	FHL2	1.82267	0.395499	1.3154
H6QX63	Coiled-coil domain-containing protein 137	CCDC137	1.88627	0.397003	1.31677
Q9BTC0	Death-inducer obliterator 1	DIDO1	2.09292	0.399324	1.31889
A8K719	Core-binding factor subunit beta	CBFB	1.58589	0.400502	1.31997
Q13233	Mitogen-activated protein kinase kinase kinase 1	MAP3K1	1.61615	0.404235	1.32339
Q9NVM6	DnaJ homolog subfamily C member 17	DNAJC17	2.61449	0.406617	1.32557
D6R9Z7	Cytochrome c oxidase subunit 7C, mitochondrial	COX7C	1.69061	0.410642	1.32928
Q9NR56	Muscleblind-like protein 1	MBNL1	2.56795	0.411314	1.3299
Q9BV73-2	Centrosome-associated protein CEP250	CEP250	2.33844	0.413	1.33145
H0YK39	Transcription initiation factor IIA subunit 2	GTF2A2	1.87003	0.415037	1.33333
B4DMD6	E3 ubiquitin-protein ligase RNF185	RNF185	1.91583	0.415233	1.33351
A0A024R782	Bisphosphoglycerate mutase	BPGM	2.32706	0.42134	1.33917
A8K3Y8	Protein MEMO1	MEMO1	2.32501	0.4221	1.33988
K7EP11	CLK4-associating serine/arginine rich protein	CLASRP	2.01856	0.423521	1.3412
A0A384ME24	Histone deacetylase complex subunit SAP18	SAP18	2.41172	0.423533	1.34121
Q9BUT1	3-hydroxybutyrate dehydrogenase type 2	BDH2	1.47319	0.424131	1.34176
Q13585	Melatonin-related receptor	GPR50	2.73045	0.424355	1.34197
K7EQQ1	Cleft lip and palate transmembrane protein 1	CLPTM1	1.37346	0.425922	1.34343
F8WDA3	Tetratricopeptide repeat protein 14	TTC14	1.66545	0.430677	1.34787
F2Z307	V-type proton ATPase subunit G 2	ATP6V1G2-DDX39B	1.63118	0.432289	1.34937
B4DW31	Nuclear receptor-binding protein	NRBP1	2.43505	0.43325	1.35027
A0A384NYN5	Vinculin	VCL	2.81282	0.435318	1.35221
Q14789-2	Golgin subfamily B member 1	GOLGB1	2.04732	0.437326	1.35409
Q13740-2	CD166 antigen	ALCAM	1.95153	0.438381	1.35508
B4DND5	LIM domain-binding protein 3	LDB3	1.68309	0.439403	1.35604
Q5UW39	Zinc finger and BTB domain-containing protein 1	ZBTB1	2.68362	0.439557	1.35619
A8K6A8	A disintegrin and metalloproteinase with thrombospondin motifs 4	ADAMTS4	2.07411	0.441563	1.35807
Q5T123	SH3 domain-binding glutamic acid-rich-like protein 3	SH3BGRL3	3.14207	0.443974	1.36035
Q5SZR4	Tudor and KH domain-containing protein	TDRKH	4.30003	0.444402	1.36075
A0A024R5A7	TAF6-like RNA polymerase II p300/CBP-associated factor-associated factor 65 kDa subunit 6L	TAF6L	2.40414	0.455136	1.37091
Q07960	Rho GTPase-activating protein 1	ARHGAP1	4.13937	0.455829	1.37157
P08913	Alpha-2A adrenergic receptor	ADRA2A	2.1593	0.455952	1.37169
A0A6Q8PGX0	Centrosomal protein of 41 kDa	CEP41	1.99748	0.458168	1.3738
Q9HB40	Retinoid-inducible serine carboxypeptidase	SCPEP1	2.9597	0.458766	1.37437
A0A024RBK4	TRAF-type zinc finger domain-containing protein 1	TRAFD1	1.58556	0.45939	1.37496
P02545	Prelamin-A/C	LMNA	2.96988	0.461583	1.37705
A0A3B3ISI6	Leptin receptor gene-related protein	LEPROT	2.47451	0.466	1.38127
A0A6Q8PFC2	RNA-binding protein Nova-2	NOVA2	1.82058	0.468702	1.38386
B3KM95	Phosphatidate cytidylyltransferase	CDS2	1.9401	0.469624	1.38475
P63313	Thymosin beta-10	TMSB10	2.00018	0.472714	1.38772
B4E0G1	Casein kinase I isoform delta	CSNK1D	1.56161	0.474806	1.38973
A0A994J7X3	Vasodilator-stimulated phosphoprotein	VASP	2.09501	0.475368	1.39027
A9LSU1	Collagen alpha-1(IV) chain	COL4A1	1.37174	0.475931	1.39082
B3KVB0	GH3 domain-containing protein	GHDC	1.74107	0.47625	1.39112
A0A6I8PIX7	Supervillin	SVIL	2.52316	0.476366	1.39123
Q9H330-4	Transmembrane protein 245	TMEM245	1.45879	0.478256	1.39306
Q53GB9	Microsomal glutathione S-transferase 3	MGST3	2.70279	0.479502	1.39426
A0A384MR27	Galectin-1	LGALS1	1.54676	0.482141	1.39681
C9JWE6	E3 ubiquitin-protein ligase PDZRN3	PDZRN3	2.51181	0.483025	1.39767
A0A2R8YDC1	Multidrug resistance-associated protein 4	ABCC4	2.37847	0.483894	1.39851
F5H1K7	Sestrin-3	SESN3	2.07404	0.488603	1.40309
E9PN66	Tumor protein p53-inducible protein 11	TP53I11	1.72536	0.491297	1.40571
Q9BRZ2	E3 ubiquitin-protein ligase TRIM56	TRIM56	1.72042	0.492461	1.40684
A0A024R9B7	Cytochrome c oxidase subunit 6C	COX6C	1.65772	0.495701	1.41001
Q59FI0	Aconitate hydratase	IRP1	4.0282	0.497144	1.41142
V9HW95	Reticulocalbin-1	HEL-S-84	2.98847	0.498334	1.41258
V9HWE0	Annexin	HEL-S-7	1.88502	0.504707	1.41884
H7C2Z0	LEM domain-containing protein 2	LEMD2	1.73862	0.507372	1.42146
B4DQR1	ATP-dependent (S)-NAD(P)H-hydrate dehydratase	FLJ10769	1.4455	0.51101	1.42505
Q9H7X3	Zinc finger protein 696	ZNF696	2.08222	0.515034	1.42903
Q9ULU8-4	Calcium-dependent secretion activator 1	CADPS	1.84616	0.522721	1.43666
Q14697-2	Neutral alpha-glucosidase AB	GANAB	1.88902	0.52904	1.44297
O75529	TAF5-like RNA polymerase II p300/CBP-associated factor-associated factor 65 kDa subunit 5L	TAF5L	2.20694	0.532108	1.44604
A0A384NPM7	Saccharopine dehydrogenase-like oxidoreductase	SCCPDH	4.22715	0.536726	1.45068
Q3ZCU6	Protein sel-1 homolog 1	SEL1L	1.45964	0.540622	1.4546
A0A075B7B1	Synemin	SYNM	1.93115	0.543896	1.4579
B3KRT9	Histone deacetylase complex subunit SAP130	SAP130	1.31207	0.545185	1.45921
Q8TCJ2	Dolichyl-diphosphooligosaccharide--protein glycosyltransferase subunit STT3B	STT3B	1.70452	0.546453	1.46049
B4DNR3	Alpha/beta hydrolase domain-containing protein 14B	ABHD14B	1.70637	0.547009	1.46105
Q86TY5	Galectin	LGALS3	1.7456	0.548779	1.46285
A0A024RB09	Ras-related protein Rab-5B	RAB5B	1.92362	0.549795	1.46388
Q9UKK6	NTF2-related export protein 1	NXT1	1.69318	0.5534	1.46754
A0A024R3W2	Mitochondrial import receptor subunit TOM20 homolog	TOMM20	1.33575	0.554354	1.46851
Q92896	Golgi apparatus protein 1	GLG1	3.22536	0.566633	1.48106
F5H225	EGF domain-specific O-linked N-acetylglucosamine transferase	EOGT	1.45969	0.585384	1.50044
O94761	ATP-dependent DNA helicase Q4	RECQL4	1.37459	0.585744	1.50081
F1T0L5	ATP-dependent RNA helicase DDX51	DDX51	2.5208	0.596196	1.51172
J3KTQ7	Transmembrane and coiled-coil domain-containing protein 1	TMCO1	1.46469	0.598113	1.51374
A6NFI3	Zinc finger protein 316	ZNF316	1.54717	0.605228	1.52122
A0A8I5KZ07	Putative helicase MOV-10	MOV10	2.62888	0.608728	1.52491
H0YB35	Ras GTPase-activating protein 4	RASA4	1.81242	0.637273	1.55539
A0A8I5KYZ0	Myosin light chain kinase, smooth muscle	MYLK	3.10259	0.639047	1.5573
Q5T8U9	UPF0586 protein C9orf41	C9orf41	2.94287	0.646916	1.56582
A0A0S2Z382	Mitochondrial dicarboxylate carrier	SLC25A10	1.73451	0.649659	1.5688
M0QYT5	Vesicle transport protein USE1	USE1	1.58881	0.658393	1.57832
A8K0R1	DnaJ homolog subfamily B member 2	DNAJB2	2.94692	0.660537	1.58067
L7RTI5	Protein kinase C epsilon type	PRKCE	1.77965	0.666428	1.58714
A0A804HIL0	Wolframin	WFS1	1.49195	0.668369	1.58928
A0A146E5L3	Immunoglobulin superfamily containing leucine-rich repeat protein	ISLR	1.72129	0.677272	1.59911
Q14157	Ubiquitin-associated protein 2-like	UBAP2L	2.09346	0.680198	1.60236
K7ESE8	Bleomycin hydrolase	BLMH	1.50707	0.694351	1.61816
H3BSZ3	5-demethoxyubiquinone hydroxylase, mitochondrial	COQ7	1.66169	0.704135	1.62917
A0A024RBH7	Lamina-associated polypeptide 2, isoforms beta/gamma	TMPO	2.06853	0.704627	1.62972
A0A0S2Z4I4	Tropomyosin alpha-3 chain	TPM3	1.61836	0.707165	1.63259
B4DLR8	NAD(P)H dehydrogenase [quinone] 1	NQO1	2.38509	0.728296	1.65668
B3KNQ2	Transmembrane protein 165	TMEM165	1.78537	0.739765	1.6699
A0A384MR03	Fibronectin	DKFZp686O12165	1.54819	0.744237	1.67509
F5H3I6	Fermitin family homolog 3	FERMT3	2.42033	0.754742	1.68733
A2AAT0	Zinc transporter SLC39A7	SLC39A7	2.35289	0.766303	1.70091
P41162	ETS translocation variant 3	ETV3	2.91903	0.779795	1.71689
K7ENN8	Tripartite motif-containing protein 16	TRIM16	2.19663	0.780078	1.71722
D3DUZ3	Gamma-interferon-inducible protein 16	IFI16	2.38676	0.783525	1.72133
Q7Z5U1		THRAP3	1.73923	0.817262	1.76206
B4DV94	Pre-B-cell leukemia transcription factor-interacting protein 1	PBXIP1	2.26792	0.858927	1.81369
F8VZ97	Serine dehydratase-like	SDSL	2.73279	0.874934	1.83392
B4DPP0	Tetraspanin	CD9	1.50631	0.88563	1.84757
C9J9Y9	BAG family molecular chaperone regulator 1	BAG1	1.36566	0.903361	1.87042
Q9H1E3	Nuclear ubiquitous casein and cyclin-dependent kinase substrate 1	NUCKS1	2.04066	0.904344	1.87169
H7BYY1	Tropomyosin alpha-1 chain	TPM1	2.35096	0.912532	1.88235
Q9UDY4	DnaJ homolog subfamily B member 4	DNAJB4	1.39673	0.960096	1.94544
Q5T9B9	Endoglin	ENG	1.50461	0.970919	1.96009
J3QQM4	E3 ubiquitin-protein ligase SMURF2	SMURF2	2.00661	1.01384	2.01928
P04198	N-myc proto-oncogene protein	MYCN	1.82224	1.04691	2.06611
A0A1B0GV88	Acid ceramidase	ASAH1	3.50384	1.13965	2.20328
P09493-3	Tropomyosin alpha-1 chain	TPM1	2.36928	1.17511	2.2581
Q5T6L4	Argininosuccinate synthase	ASS	4.69166	1.20361	2.30315
Q6N022	Teneurin-4	TENM4	2.83489	1.20827	2.31061
B4DXL9	Drebrin-like protein	DBNL	2.07739	1.25255	2.38261
Q96LK9	3-oxo-5-beta-steroid 4-dehydrogenase	AKR1D1	2.08227	1.52772	2.8833
Q04828	Aldo-keto reductase family 1 member C1	AKR1C1	2.22054	1.76077	3.38879
P31949	Protein S100-A11	S100A11	3.0846	1.78459	3.4452
B4E3S6	Complement component C7	C7	3.65941	2.06394	4.18128
