# Supplementary material for: DHODH Blockade Induces Ferroptosis in Neuroblastoma by Modulating the Mevalonate Pathway
Source: Mol Cell Proteomics. 2025 Jun 11;24(7):101014. doi: 10.1016/j.mcpro.2025.101014 (PMC12275935; doi:10.1016/j.mcpro.2025.101014)
Supplement: Table S5 [file mmc5.xlsx]

## Sheet: Table S5
Table S5. Proteins That Were Significantly Regulated by Regorafenib in the neuroblastoma.
Protein IDs	Protein names	Gene names	-LOG10(P-value)	Difference(Log2)	Difference
Q9ULU8-4	Calcium-dependent secretion activator 1	CADPS	1.97289	1.75092	3.36573
D6R9X9	Ribosomal protein L37	RPL37	1.63414	1.36995	2.58462
Q9BT67-2	NEDD4 family-interacting protein 1	NDFIP1	2.42891	1.34463	2.53965
C9J9Y9	BAG family molecular chaperone regulator 1	BAG1	1.526	1.31508	2.48815
Q8N257	Histone H2B type 3-B	HIST3H2BB	1.34406	1.20204	2.30064
O15066	Kinesin-like protein KIF3B	KIF3B	1.84915	1.08081	2.11522
B4DXL9	Drebrin-like protein	DBNL	1.30111	1.07197	2.1023
P53602	Diphosphomevalonate decarboxylase	MVD	1.45961	1.05529	2.07814
Q702N8-2	Xin actin-binding repeat-containing protein 1	XIRP1	1.43274	1.00084	2.00117
Q9H1E3	Nuclear ubiquitous casein and cyclin-dependent kinase substrate 1	NUCKS1	1.54242	0.892859	1.85685
Q5VTU8	ATP synthase subunit epsilon-like protein, mitochondrial	ATP5EP2	1.32896	0.877407	1.83707
A0A384MR03	Fibronectin	DKFZp686O12165	3.09684	0.858791	1.81352
A0A8V8TMD9	Regulatory-associated protein of mTOR	RPTOR	1.419	0.841862	1.79236
M0QYT5	Vesicle transport protein USE1	USE1	1.42121	0.819397	1.76467
E5RHS6	Neuron-specific protein family member 2	HMP19	1.92444	0.812471	1.75622
H7C3U4	E3 ubiquitin-protein ligase MYCBP2	MYCBP2	1.62196	0.799748	1.7408
O00451	GDNF family receptor alpha-2	GFRA2	3.41062	0.778121	1.7149
F2Z307	V-type proton ATPase subunit G 2	ATP6V1G2-DDX39B	1.67404	0.775903	1.71226
J3KTQ7	Transmembrane and coiled-coil domain-containing protein 1	TMCO1	1.3189	0.771915	1.70754
A0A3B3ITE9	Protein jagunal homolog 1	JAGN1	1.38084	0.767817	1.70269
Q13233	Mitogen-activated protein kinase kinase kinase 1	MAP3K1	3.13052	0.756382	1.68925
Q5T9B9	Endoglin	ENG	4.37848	0.752857	1.68513
A4UCU2			1.39287	0.736128	1.6657
A0A8Q3SHZ3	Pericentrin	PCNT	2.09975	0.733568	1.66275
B3KY37	Dermatan-sulfate epimerase	DSE	1.52011	0.729391	1.65794
B3KT25	ATPase WRNIP1	WRNIP1	2.27453	0.728931	1.65741
B4E0G1	Casein kinase I isoform delta	CSNK1D	1.55521	0.727458	1.65572
A0A6Q8PH68	Transcription factor 20	TCF20	1.36294	0.717209	1.644
B1AK13	Hydroxymethylglutaryl-CoA lyase, mitochondrial	HMGCL	1.76177	0.716383	1.64306
Q9H7Z3	Protein NRDE2 homolog	NRDE2	1.84357	0.708455	1.63405
Q5TAL2	U1 small nuclear ribonucleoprotein C	SNRPC	1.33969	0.67948	1.60156
B4DQX8	DCC-interacting protein 13-alpha	APPL1	1.50868	0.679474	1.60156
C9J1Z8	ADP-ribosylation factor 5	ARF5	1.39293	0.677013	1.59883
H0Y9J8	Cell cycle checkpoint protein RAD17	RAD17	1.41743	0.657387	1.57722
K7ESE8	Bleomycin hydrolase	BLMH	1.36525	0.652334	1.57171
Q5VVH9	Uncharacterized protein C10orf35	C10orf35	2.22816	0.638612	1.55683
A0A384MQX5	Peflin	PEF1	1.64287	0.629276	1.54679
B4DRV5	Nucleoporin p54	NUP54	1.44047	0.626729	1.54406
B2MUX6	Insulin-like growth factor II	IGF2	2.28961	0.625291	1.54252
B7Z2Z5	SH3 and PX domain-containing protein 2A	SH3PXD2A	1.43187	0.624162	1.54131
B0YIW2	Apolipoprotein C-III	APOC3	1.51287	0.609246	1.52546
H0Y9N4	COMM domain-containing protein 10	COMMD10	1.82229	0.606819	1.5229
H7C045	Presenilins-associated rhomboid-like protein, mitochondrial	PARL	1.38039	0.60404	1.51997
P80723	Brain acid soluble protein 1	BASP1	1.44007	0.603368	1.51926
A0A1B0GV88	Acid ceramidase	ASAH1	2.82747	0.596255	1.51179
E9PNH0	Oxysterol-binding protein	OSBPL5	1.6077	0.59511	1.51059
B4DNR3	Alpha/beta hydrolase domain-containing protein 14B	ABHD14B	1.34161	0.589103	1.50431
K7EJX5	Ferrochelatase	FECH	1.67514	0.582456	1.4974
A0A024R8K3	Dual specificity mitogen-activated protein kinase kinase 6	MAP2K6	2.99663	0.570769	1.48532
B4DN33	Transmembrane protein 35	TMEM35	3.21602	0.565311	1.47971
Q59HG5	Zinc finger protein with KRAB and SCAN domains 8	ZNF192	1.50047	0.558849	1.47309
A0A0S2Z5L2	Speckle targeted PIP5K1A-regulated poly(A) polymerase	URLC6	1.39205	0.555357	1.46953
O43175	D-3-phosphoglycerate dehydrogenase	PHGDH	2.79232	0.550447	1.46454
P84157-2	Matrix-remodeling-associated protein 7	MXRA7	1.90541	0.54719	1.46124
Q6IB91	Phosphoenolpyruvate carboxykinase [GTP], mitochondrial	PCK2	3.69123	0.546113	1.46015
D3DVA4	UPF0469 protein KIAA0907	KIAA0907	1.48228	0.519535	1.43349
S4R3Q3	Ras-related protein Rab-3A	RAB3A	2.43857	0.508721	1.42279
F5H3I6	Fermitin family homolog 3	FERMT3	2.08864	0.508664	1.42273
E7ESP9	Neurofilament medium polypeptide	NEFM	2.51655	0.496748	1.41103
Q68EM7	Rho GTPase-activating protein 17	ARHGAP17	1.70225	0.49447	1.4088
Q86SK9	Stearoyl-CoA desaturase 5	SCD5	1.75619	0.493509	1.40787
B7Z3Y3	Ensconsin	MAP7	1.86191	0.493333	1.40769
B0AZU0	Lysophospholipid acyltransferase 2	MBOAT2	1.42304	0.486771	1.40131
Q86WN0	Putative WAS protein family homolog 3	WASH	1.53471	0.482277	1.39695
P62745	Rho-related GTP-binding protein RhoB	RHOB	3.90275	0.48215	1.39682
B4DH72	Conserved oligomeric Golgi complex subunit 3	COG3	1.51567	0.47082	1.3859
K7ENN8	Tripartite motif-containing protein 16	TRIM16	1.59253	0.465929	1.38121
P16401	Histone H1.5	HIST1H1B	1.4782	0.460445	1.37597
B2RD36	Carboxymethylenebutenolidase homolog	CMBL	2.70782	0.4556	1.37135
A0A087WW06	Tetratricopeptide repeat protein 28	TTC28	1.99951	0.45509	1.37087
K7EJB8	Protein phosphatase 1 regulatory subunit 14A	PPP1R14A	1.30959	0.443667	1.36006
A0A6E1YH78	Ankyrin repeat domain-containing protein 13D	ANKRD13D	1.84781	0.439154	1.35581
B4DK86	Ubiquitin carboxyl-terminal hydrolase	USP19	1.90465	0.438752	1.35543
Q9H7X3	Zinc finger protein 696	ZNF696	1.77299	0.434366	1.35132
Q6UXD5	Seizure 6-like protein 2	SEZ6L2	3.29925	0.43401	1.35098
Q9BT09	Protein canopy homolog 3	CNPY3	1.93863	0.423302	1.34099
C9JEG3	Exostosin-like 2	EXTL2	1.66932	0.423272	1.34097
B7WPD9	Kinesin-like protein	KIF26B	2.37675	0.422561	1.3403
Q7KZN9-2	Cytochrome c oxidase assembly protein COX15 homolog	COX15	2.32462	0.421292	1.33913
A0A0S2Z5Q3	Sulfatase-modifying factor 2	SUMF2	2.04054	0.416612	1.33479
Q9BWP8-8	Collectin-11	COLEC11	2.26702	0.4123	1.33081
P08913	Alpha-2A adrenergic receptor	ADRA2A	1.92167	0.410812	1.32943
Q96L91-4	E1A-binding protein p400	EP400	1.40472	0.410325	1.32898
Q6IAX4	Reticulon	RTN1	2.59093	0.40935	1.32809
E5RI53	Bifunctional epoxide hydrolase 2	EPHX2	2.87112	0.402172	1.3215
B3KU98	Pleckstrin homology domain-containing family H member 3	PLEKHH3	1.34712	0.392275	1.31246
B4DDW1	Methyltransferase-like protein 7A	METTL7A	2.43194	0.391621	1.31187
Q9BW92	Threonine--tRNA ligase, mitochondrial	TARS2	1.97101	0.389425	1.30987
A0A6Q8PFC2	RNA-binding protein Nova-2	NOVA2	4.14704	0.38584	1.30662
K7EKH8	ELKS/Rab6-interacting/CAST family member 1	ERC1	2.13335	0.384246	1.30518
P52735-3	Guanine nucleotide exchange factor VAV2	VAV2	2.51059	0.383857	1.30483
C9JP01	Protein RFT1 homolog	RFT1	2.1595	0.381783	1.30295
A0A075B7B1	Synemin	SYNM	2.49355	0.380631	1.30191
A0A024QYZ0	Protein transport protein Sec61 subunit gamma	SEC61G	1.32797	0.376802	1.29846
E9PGW7	Mediator of RNA polymerase II transcription subunit 22	MED22	2.05297	0.376522	1.29821
Q5U058	Neuromodulin	GAP43	3.80859	0.375224	1.29704
A0A024R8X4	2-oxoglutarate and iron-dependent oxygenase domain-containing protein 3	FLJ22222	2.08332	0.37285	1.29491
B3KVN0	Solute carrier family 2, facilitated glucose transporter member 1	SLC2A1	3.16809	0.371723	1.2939
H7C4Q8	General transcription factor II-I repeat domain-containing protein 1	GTF2IRD1	1.58326	0.36712	1.28978
A0A0J9YWR7	Armadillo repeat-containing protein 10	ARMC10	2.1114	0.365447	1.28828
Q9P2T1	GMP reductase 2	GMPR2	1.47731	0.363468	1.28651
O95139	NADH dehydrogenase [ubiquinone] 1 beta subcomplex subunit 6	NDUFB6	2.33529	0.362642	1.28578
F8W785	Golgi integral membrane protein 4	GOLIM4	1.69146	0.360516	1.28388
Q8TEW0	Partitioning defective 3 homolog	PARD3	2.40903	0.356338	1.28017
Q96QS3	Homeobox protein ARX	ARX	2.57667	0.35585	1.27974
Q05DS5	Secreted frizzled-related protein 1	SFRP1	1.71387	0.35506	1.27904
B3KVN6	Zinc finger protein with KRAB and SCAN domains 1	ZKSCAN1	1.4314	0.354596	1.27863
F8WDA3	Tetratricopeptide repeat protein 14	TTC14	1.96705	0.350481	1.27499
Q584P1	Prenylcysteine oxidase 1	PCYOX1	1.6822	0.349564	1.27418
H7C2W1	D-beta-hydroxybutyrate dehydrogenase, mitochondrial	BDH1	1.87731	0.345781	1.27084
B4DMD6	E3 ubiquitin-protein ligase RNF185	RNF185	2.18531	0.343373	1.26872
A0A024R222	Phosphoserine aminotransferase	PSAT1	1.64713	0.343161	1.26853
Q9Y6C2	EMILIN-1	EMILIN1	1.83413	0.342367	1.26784
B4DUR7	Adaptin ear-binding coat-associated protein 2	NECAP2	1.52453	0.341809	1.26734
A0A0A0N0N2	Ciliary neurotrophic factor receptor subunit alpha	CNTFR	1.81485	0.33931	1.26515
A9LSU1	Collagen alpha-1(IV) chain	COL4A1	2.5173	0.336785	1.26294
Q8N335	Glycerol-3-phosphate dehydrogenase 1-like protein	GPD1L	2.5443	0.334934	1.26132
A8K0P2	Inorganic pyrophosphatase 2, mitochondrial	PPA2	1.99425	0.334238	1.26071
O60313-2	Dynamin-like 120 kDa protein, mitochondrial	OPA1	2.45601	0.333762	1.2603
B4DRW6	Alpha-1,4 glucan phosphorylase	PYGM	1.95353	0.332324	1.25904
H3BS70	Enoyl-CoA delta isomerase 1, mitochondrial	ECI1	2.28628	0.331955	1.25872
A0A087WYQ1	Spectrin beta chain, non-erythrocytic 2	SPTBN2	2.04649	0.330907	1.2578
I3L2J8	Centrosomal protein of 131 kDa	CEP131	1.47628	0.3301	1.2571
D6RIZ4	Major facilitator superfamily domain-containing protein 10	MFSD10	2.28297	0.329551	1.25662
Q0P607	Splicing factor, arginine/serine-rich 15	SFRS15	1.33896	0.328417	1.25564
C9J0J7	Profilin	PFN2	2.98963	0.328226	1.25547
A0A994J7I5	KH domain-containing, RNA-binding, signal transduction-associated protein 3	KHDRBS3	3.19319	0.326104	1.25362
A0A024R104	Contactin-1	CNTN1	2.7644	0.315221	1.2442
K7EPV0	Cytochrome c oxidase assembly factor 3 homolog, mitochondrial	COA3	1.41128	0.3122	1.2416
F5GXB9	Anaphase-promoting complex subunit 15	ANAPC15	1.44834	0.308653	1.23855
A0A384NY14	L-xylulose reductase	DCXR	2.877	0.308645	1.23854
B4DST5	Protein-tyrosine-phosphatase	PTPN23	1.85588	0.305401	1.23576
Q96PE2	Rho guanine nucleotide exchange factor 17	ARHGEF17	2.17982	0.304986	1.23541
A8K575	StAR-related lipid transfer protein 7, mitochondrial	STARD7	1.54541	0.304377	1.23489
P43378	Tyrosine-protein phosphatase non-receptor type 9	PTPN9	2.3054	0.304171	1.23471
H3BSS5	BTB/POZ domain-containing protein KCTD5	KCTD5	1.5323	0.302351	1.23315
B7ZLK2	C2 domain-containing protein 5	KIAA0528	2.05486	0.301363	1.23231
Q712K3	Ubiquitin-conjugating enzyme E2 R2	UBE2R2	2.82231	0.300293	1.23139
Q8N995	Hydroxymethylglutaryl-CoA synthase, cytoplasmic	HMGCS1	2.63536	-1.09789	0.467198
A0A1K0FUB6	Cytoglobin	CYGB	2.91143	-0.869264	0.547426
O95864-3	Fatty acid desaturase 2	FADS2	2.0909	-0.777335	0.583443
O15240	Neurosecretory protein VGF	VGF	3.45869	-0.756264	0.592027
D6R9Y1	Polyadenylate-binding protein-interacting protein 2	PAIP2	2.78278	-0.725108	0.604952
B5BU32	Thymidine kinase	TK1	3.07606	-0.61791	0.651614
Q6N022	Teneurin-4	TENM4	3.1573	-0.616019	0.652469
Q15056-2	Eukaryotic translation initiation factor 4H	EIF4H	2.38897	-0.606735	0.656681
Q6ZWP8	Inactive rhomboid protein 2	FLJ00080	2.90491	-0.598732	0.660334
Q9BY67-3	Cell adhesion molecule 1	CADM1	1.30968	-0.572007	0.67268
A0A024R3M7	Neurogranin	NRGN	1.5646	-0.56207	0.67733
C9JPV1	Transporter	SLC6A6	1.52199	-0.52433	0.695282
S4R3A2	Fatty acid-binding protein, heart	FABP3	1.56842	-0.520989	0.696894
A8KAM8	Platelet-derived growth factor receptor beta	PDGFRB	1.99577	-0.507012	0.703678
Q59GY2	60S ribosomal protein L4	RPL4	1.83451	-0.50698	0.703694
X1WI28	60S ribosomal protein L10	RPL10	1.68539	-0.500046	0.707084
B7Z7B9	Baculoviral IAP repeat-containing protein 5	BIRC5	1.5761	-0.495097	0.709514
A0A7I2V351	Importin subunit alpha	KPNA2	2.16444	-0.494691	0.709714
Q13740-2	CD166 antigen	ALCAM	3.38656	-0.494619	0.709749
Q96EP9	Sodium/bile acid cotransporter 4	SLC10A4	2.62248	-0.485742	0.71413
B4DFV7	Telomere length regulation protein TEL2 homolog	TELO2	2.68973	-0.483035	0.715471
G3V1E2	45 kDa calcium-binding protein	SDF4	3.26442	-0.480001	0.716977
D6W4Z6	Ribonucleoside-diphosphate reductase subunit M2	hCG_23833	2.62129	-0.478649	0.71765
P31949	Protein S100-A11	S100A11	2.58976	-0.477897	0.718024
Q6FHZ7	Perilipin	ADFP	2.57313	-0.477576	0.718183
C9JXB8	60S ribosomal protein L24	RPL24	1.44645	-0.467526	0.723204
Q56VL3	OCIA domain-containing protein 2	OCIAD2	2.75449	-0.463408	0.725271
A0A8V8TNE2	Ubiquitin-conjugating enzyme E2 T	UBE2T	2.67029	-0.459088	0.727446
A0A024R8E8	Probable helicase senataxin	SETX	1.35084	-0.432161	0.741151
P53794	Sodium/myo-inositol cotransporter	SLC5A3	1.93257	-0.43168	0.741398
Q6IAX1	Squalene synthase	FDFT1	1.83381	-0.429277	0.742634
A0A8V8TMM8	Proteasome maturation protein	POMP	1.82294	-0.428591	0.742987
Q9GZT9	Egl nine homolog 1	EGLN1	1.88171	-0.419926	0.747463
O94822	E3 ubiquitin-protein ligase listerin	LTN1	4.2143	-0.415987	0.749506
Q53R32	Ribose-5-phosphate isomerase	RPIA	2.62296	-0.409481	0.752894
C9J3Q3	Protein FAM107B	FAM107B	1.78592	-0.408827	0.753235
Q6NZ52	60S ribosomal protein L27a	RPL27A	1.95279	-0.407168	0.754102
Q8TBQ9	Protein kish-A	TMEM167A	1.3945	-0.404278	0.755614
H0YKJ9	Tetraspanin	TSPAN3	2.33094	-0.399878	0.757923
B7Z6Y2	Myc box-dependent-interacting protein 1	BIN1	2.29001	-0.399591	0.758073
A0A7I2V5L3	60S ribosomal protein L13a	RPL13A	1.81025	-0.396583	0.759655
Q6DEN2	Dihydropyrimidinase-related protein 3	DPYSL3	3.17381	-0.394077	0.760976
A8K6H9	Sodium-coupled neutral amino acid transporter 2	SLC38A2	2.32918	-0.391315	0.762434
P42574	Caspase-3	CASP3	3.66083	-0.389835	0.763217
F5GZ90	Denticleless protein homolog	DTL	1.31846	-0.386977	0.76473
A0A024R6X2	Core-binding factor subunit beta	CBFB	1.44078	-0.385871	0.765317
P62280	40S ribosomal protein S11	RPS11	1.88093	-0.385336	0.765601
Q9ULP0-6	Protein NDRG4	NDRG4	1.94445	-0.384879	0.765843
A0A494C0R8	Clustered mitochondria protein homolog	CLUH	2.71209	-0.384222	0.766192
E9PNW8	Fatty acyl-CoA reductase 1	FAR1	1.8263	-0.383868	0.76638
A0A024RD15	Mitogen-activated protein kinase	MAPK14	3.06093	-0.382691	0.767006
E9PR30	40S ribosomal protein S30	FAU	1.37659	-0.379056	0.768941
Q6FHF5	Proliferating cell nuclear antigen	PCNA	1.74847	-0.376187	0.770471
O00767	Acyl-CoA desaturase	SCD	2.24953	-0.370567	0.773478
P49137-2	MAP kinase-activated protein kinase 2	MAPKAPK2	4.25123	-0.368578	0.774546
A0A024R5E0	Choline kinase alpha	CHKA	1.38716	-0.368491	0.774592
A0A7I2V3A9	Kinesin-like protein	KIF11	2.73293	-0.366936	0.775427
A0A087WVR3	E3 ubiquitin-protein ligase UHRF1	UHRF1	3.01937	-0.361025	0.778611
B2R5M3	Secretogranin-1	CHGB	2.05437	-0.356865	0.78086
A0A024QZE0	Tudor domain-containing protein 3	TDRD3	1.35419	-0.352938	0.782988
Q13907	Isopentenyl-diphosphate Delta-isomerase 1	IDI1	1.34815	-0.352775	0.783076
Q9UNZ5	Leydig cell tumor 10 kDa protein homolog	C19orf53	1.79851	-0.350082	0.78454
O75534-4	Cold shock domain-containing protein E1	CSDE1	3.62809	-0.343275	0.78825
I6L9D1	N-lysine methyltransferase SMYD2	SMYD2	2.14042	-0.341817	0.789047
P20839-6	Inosine-5-monophosphate dehydrogenase 1	IMPDH1	3.10519	-0.341536	0.789201
H0YG54	Oligoribonuclease, mitochondrial	REXO2	2.08609	-0.340363	0.789842
Q9UKU7-2	Isobutyryl-CoA dehydrogenase, mitochondrial	ACAD8	2.44581	-0.340229	0.789916
E9PJK1	Tetraspanin	CD81	1.88665	-0.335208	0.79267
Q9P2R7	Succinyl-CoA ligase [ADP-forming] subunit beta, mitochondrial	SUCLA2	1.79957	-0.331682	0.794609
A0A0P1J1R0	Translationally-controlled tumor protein	TPT1	1.46546	-0.331032	0.794967
A0A6I8PIX7	Supervillin	SVIL	2.34721	-0.326972	0.797208
B4DH39	Long-chain-fatty-acid--CoA ligase 4	FACL4	1.80165	-0.325447	0.798051
A0A024RB77	Cyclin-dependent kinase 2	CDK2	2.18478	-0.323057	0.799374
A8K4B4	Nucleolar and spindle-associated protein 1	NUSAP1	2.32028	-0.320363	0.800868
H0YJU0	Serine/threonine-protein phosphatase 2A 56 kDa regulatory subunit gamma isoform	PPP2R5C	1.82307	-0.318409	0.801954
E5RIA2	Ectonucleotide pyrophosphatase/phosphodiesterase family member 2	ENPP2	2.82504	-0.315623	0.803504
D9IWM7	Zinc finger and BTB domain-containing protein 40	PRMD9	1.42966	-0.315362	0.803649
B4DVQ4	CDK2-associated and cullin domain-containing protein 1	CACUL1	1.63712	-0.315256	0.803708
Q5JR94	40S ribosomal protein S8	RPS8	2.15092	-0.309268	0.807051
A0A0S2Z3H3	ADP/ATP translocase 1	SLC25A4	2.27612	-0.309112	0.807138
A8K622	Double-stranded RNA-binding protein Staufen homolog 1	STAU1	1.86238	-0.308936	0.807237
Q9Y3U8	60S ribosomal protein L36	RPL36	1.44793	-0.308336	0.807573
Q15942	Zyxin	ZYX	3.71426	-0.307081	0.808276
Q14141	Septin-6	45175	1.83585	-0.305305	0.809271
B4DLG0	Autism susceptibility gene 2 protein	AUTS2	1.71565	-0.304371	0.809795
P84101-4	Small EDRK-rich factor 2	SERF2	1.36664	-0.301032	0.811672
B4DWC4	Chloride intracellular channel protein	CLIC4	1.83945	-0.300267	0.812102
