# Supplementary material for: DHODH Blockade Induces Ferroptosis in Neuroblastoma by Modulating the Mevalonate Pathway
Source: Mol Cell Proteomics. 2025 Jun 11;24(7):101014. doi: 10.1016/j.mcpro.2025.101014 (PMC12275935; doi:10.1016/j.mcpro.2025.101014)
Supplement: Table S6 [file mmc6.xlsx]

## Sheet: Table S6
Table S6. Proteins That Were Significantly Regulated by Regorafenib and DHODH knockdown in the neuroblastoma.
Gene names	Protein name	5μM Regorafenib treatment			shDHODH #A5
		Difference(log2)	Difference	-LOG10(P-value)	Difference(log2)	Difference	-LOG10(P-value)
ABHD14B	Alpha/beta hydrolase domain-containing protein 14B	0.589103	1.50431	1.34161	0.547009	1.46105	1.70637
ADRA2A	Alpha-2A adrenergic receptor	0.410812	1.32943	1.92167	0.455952	1.37169	2.1593
ASAH1	Acid ceramidase	0.596255	1.51179	2.82747	1.13965	2.20328	3.50384
ATP6V1G2-DDX39B	V-type proton ATPase subunit G 2	0.775903	1.71226	1.67404	0.432289	1.34937	1.63118
AUTS2	Autism susceptibility gene 2 protein	-0.304371	0.809795	1.71565	-0.449893	0.732097	2.16027
BAG1	BAG family molecular chaperone regulator 1	1.31508	2.48815	1.526	0.903361	1.87042	1.36566
BIRC5	Baculoviral IAP repeat-containing protein 5	-0.495097	0.709514	1.5761	-0.38171	0.767528	1.36483
BLMH	Bleomycin hydrolase	0.652334	1.57171	1.36525	0.694351	1.61816	1.50707
CADPS	Calcium-dependent secretion activator 1;Calcium-dependent secretion activator 2	1.75092	3.36573	1.97289	0.522721	1.43666	1.84616
CLIC4	Chloride intracellular channel protein;Chloride intracellular channel protein 4	-0.300267	0.812102	1.83945	-0.396013	0.759955	5.31248
COL4A1	Collagen alpha-1(IV) chain;Arresten;Collagen alpha-5(IV) chain	0.336785	1.26294	2.5173	0.475931	1.39082	1.37174
COMMD10	COMM domain-containing protein 10	0.606819	1.5229	1.82229	0.343263	1.26862	1.45822
CSNK1D	Casein kinase I isoform delta	0.727458	1.65572	1.55521	0.474806	1.38973	1.56161
CYGB	Cytoglobin	-0.869264	0.547426	2.91143	-0.348611	0.78534	1.60297
DBNL	Drebrin-like protein	1.07197	2.1023	1.30111	1.25255	2.38261	2.07739
DKFZp686O12165	Fibronectin;Anastellin;Ugl-Y1;Ugl-Y2;Ugl-Y3	0.858791	1.81352	3.09684	0.744237	1.67509	1.54819
EIF4H;LOC392647	Eukaryotic translation initiation factor 4H	-0.606735	0.656681	2.38897	-0.350176	0.784488	2.16957
ENG	Endoglin	0.752857	1.68513	4.37848	0.970919	1.96009	1.50461
ENPP2	Ectonucleotide pyrophosphatase/phosphodiesterase family member 2	-0.315623	0.803504	2.82504	-1.05359	0.481766	1.95748
EP400	E1A-binding protein p400	0.410325	1.32898	1.40472	0.357986	1.28164	1.48983
FACL4;ACSL4	Long-chain-fatty-acid--CoA ligase 4	-0.325447	0.798051	1.80165	-0.466786	0.723575	2.09701
FADS2	Fatty acid desaturase 2	-0.777335	0.583443	2.0909	-0.472002	0.720963	1.61208
FAR1	Fatty acyl-CoA reductase 1	-0.383868	0.76638	1.8263	-0.495833	0.709152	2.8224
FDFT1	Squalene synthase	-0.429277	0.742634	1.83381	-0.395117	0.760428	1.74335
FERMT3	Fermitin family homolog 3	0.508664	1.42273	2.08864	0.754742	1.68733	2.42033
HMGCL	Hydroxymethylglutaryl-CoA lyase, mitochondrial	0.716383	1.64306	1.76177	0.382539	1.30363	1.48713
HMGCS1	Hydroxymethylglutaryl-CoA synthase, cytoplasmic	-1.09789	0.467198	2.63536	-0.895167	0.537685	1.88446
MAP3K1	Mitogen-activated protein kinase kinase kinase 1	0.756382	1.68925	3.13052	0.404235	1.32339	1.61615
MED22	Mediator of RNA polymerase II transcription subunit 22	0.376522	1.29821	2.05297	0.313646	1.24284	1.82758
NOVA2	RNA-binding protein Nova-2	0.38584	1.30662	4.14704	0.468702	1.38386	1.82058
NUCKS1	Nuclear ubiquitous casein and cyclin-dependent kinase substrate 1	0.892859	1.85685	1.54242	0.904344	1.87169	2.04066
NUSAP1	Nucleolar and spindle-associated protein 1	-0.320363	0.800868	2.32028	-0.31183	0.805619	2.50826
OPA1	Dynamin-like 120 kDa protein, mitochondrial;Dynamin-like 120 kDa protein, form S1	0.333762	1.2603	2.45601	0.29532	1.22716	3.99873
PARL	Presenilins-associated rhomboid-like protein, mitochondrial;P-beta	0.60404	1.51997	1.38039	0.303619	1.23424	1.42283
PEF1	Peflin	0.629276	1.54679	1.64287	0.332228	1.25896	1.43765
PPA2	Inorganic pyrophosphatase 2, mitochondrial	0.334238	1.26071	1.99425	0.379105	1.30053	1.88136
RNF185	E3 ubiquitin-protein ligase RNF185	0.343373	1.26872	2.18531	0.415233	1.33351	1.91583
SCD	Acyl-CoA desaturase	-0.370567	0.773478	2.24953	-0.333957	0.793357	1.7884
SLC10A4	Sodium/bile acid cotransporter 4	-0.485742	0.71413	2.62248	-0.497702	0.708234	1.32442
SLC38A2	Sodium-coupled neutral amino acid transporter 2	-0.391315	0.762434	2.32918	-0.379996	0.76844	2.46669
SLC5A3	Sodium/myo-inositol cotransporter	-0.43168	0.741398	1.93257	-0.416344	0.749321	2.16629
SYNM	Synemin	0.380631	1.30191	2.49355	0.543896	1.4579	1.93115
TK1	Thymidine kinase;Thymidine kinase, cytosolic	-0.61791	0.651614	3.07606	-0.497675	0.708247	1.76607
TMCO1	Transmembrane and coiled-coil domain-containing protein 1	0.771915	1.70754	1.3189	0.598113	1.51374	1.46469
TMEM167A	Protein kish-A	-0.404278	0.755614	1.3945	-0.353338	0.782771	2.29971
TRIM16	Tripartite motif-containing protein 16	0.465929	1.38121	1.59253	0.780078	1.71722	2.19663
TSPAN3	Tetraspanin;Tetraspanin-3	-0.399878	0.757923	2.33094	-0.336728	0.791835	2.28904
TTC14	Tetratricopeptide repeat protein 14	0.350481	1.27499	1.96705	0.430677	1.34787	1.66545
USE1	Vesicle transport protein USE1	0.819397	1.76467	1.42121	0.658393	1.57832	1.58881
ZNF696	Zinc finger protein 696	0.434366	1.35132	1.77299	0.515034	1.42903	2.08222
