# Supplementary material for: DHODH Blockade Induces Ferroptosis in Neuroblastoma by Modulating the Mevalonate Pathway
Source: Mol Cell Proteomics. 2025 Jun 11;24(7):101014. doi: 10.1016/j.mcpro.2025.101014 (PMC12275935; doi:10.1016/j.mcpro.2025.101014)
Supplement: Table S7 [file mmc7.xlsx]

## Sheet: Table S7
Table S7. GO Terms Biological Process of DHODH knockdown neuroblastoma. (DAVID functional annotation) 377 differentially expressed proteins of DHODH knockdown neuroblastoma cell.
Category	Term	Enrichment name	Count	%	PValue	Bonferroni	Benjamini	FDR
GOTERM_BP_4	GO:0043436	oxoacid metabolic process	38	9.92167	1.92458e-06	0.00243548	0.00243845	0.00233067
GOTERM_BP_4	GO:0006631	fatty acid metabolic process	21	5.48303	5.17391e-06	0.00653392	0.00327767	0.0031328
GOTERM_BP_4	GO:0009259	ribonucleotide metabolic process	22	5.74413	4.26833e-05	0.0526446	0.0130815	0.0125033
GOTERM_BP_4	GO:0006796	phosphate-containing compound metabolic process	58	15.1436	5.39026e-05	0.0660165	0.0130815	0.0125033
GOTERM_BP_4	GO:0051128	regulation of cellular component organization	75	19.5822	5.80072e-05	0.0708613	0.0130815	0.0125033
GOTERM_BP_4	GO:0048731	system development	100	26.1097	6.29036e-05	0.0766079	0.0130815	0.0125033
GOTERM_BP_4	GO:0098657	import into cell	30	7.8329	7.99322e-05	0.0963184	0.0130815	0.0125033
GOTERM_BP_4	GO:0007399	nervous system development	68	17.7546	8.7853e-05	0.105343	0.0130815	0.0125033
GOTERM_BP_4	GO:0006163	purine nucleotide metabolic process	23	6.00522	0.00010897	0.128964	0.0130815	0.0125033
GOTERM_BP_4	GO:0055086	nucleobase-containing small molecule metabolic process	27	7.04961	0.000112565	0.132924	0.0130815	0.0125033
GOTERM_BP_4	GO:0006753	nucleoside phosphate metabolic process	25	6.52742	0.000113572	0.13403	0.0130815	0.0125033
GOTERM_BP_4	GO:0006996	organelle organization	90	23.4987	0.000160018	0.183525	0.0168952	0.0161485
GOTERM_BP_4	GO:0044087	regulation of cellular component biogenesis	37	9.66057	0.000218582	0.241925	0.0213033	0.0203617
GOTERM_BP_4	GO:1901570	fatty acid derivative biosynthetic process	7	1.82768	0.00038105	0.382998	0.0344851	0.0329609
GOTERM_BP_4	GO:0060627	regulation of vesicle-mediated transport	24	6.26632	0.000417834	0.411104	0.035293	0.0337331
GOTERM_BP_4	GO:0051049	regulation of transport	52	13.577	0.000563015	0.510094	0.0445838	0.0426132
GOTERM_BP_4	GO:0019637	organophosphate metabolic process	34	8.87728	0.000693331	0.5847	0.0504654	0.0482349
GOTERM_BP_4	GO:0008610	lipid biosynthetic process	25	6.52742	0.000746164	0.611609	0.0504654	0.0482349
GOTERM_BP_4	GO:0070542	response to fatty acid	7	1.82768	0.000756782	0.616803	0.0504654	0.0482349
GOTERM_BP_4	GO:0035337	fatty-acyl-CoA metabolic process	6	1.56658	0.000812983	0.64316	0.0506221	0.0483847
GOTERM_BP_4	GO:0003018	vascular process in circulatory system	15	3.91645	0.000844913	0.65732	0.0506221	0.0483847
GOTERM_BP_4	GO:0022900	electron transport chain	10	2.61097	0.000878995	0.671814	0.0506221	0.0483847
GOTERM_BP_4	GO:0099185	postsynaptic intermediate filament cytoskeleton organization	3	0.78329	0.00101057	0.72225	0.052232	0.0499234
GOTERM_BP_4	GO:0071616	acyl-CoA biosynthetic process	6	1.56658	0.00101979	0.725479	0.052232	0.0499234
GOTERM_BP_4	GO:0044255	cellular lipid metabolic process	33	8.61619	0.00105824	0.738548	0.052232	0.0499234
GOTERM_BP_4	GO:0010232	vascular transport	8	2.08877	0.00107185	0.743021	0.052232	0.0499234
GOTERM_BP_4	GO:0016192	vesicle-mediated transport	43	11.2272	0.00116193	0.770768	0.0527271	0.0503967
GOTERM_BP_4	GO:0048667	cell morphogenesis involved in neuron differentiation	21	5.48303	0.00116524	0.771729	0.0527271	0.0503967
GOTERM_BP_4	GO:0048468	cell development	64	16.7102	0.00137794	0.825714	0.0602018	0.0575409
GOTERM_BP_4	GO:0035383	thioester metabolic process	8	2.08877	0.00149285	0.849359	0.0630481	0.0602614
GOTERM_BP_4	GO:0048858	cell projection morphogenesis	22	5.74413	0.00157494	0.864261	0.0643693	0.0615242
GOTERM_BP_4	GO:0034032	purine nucleoside bisphosphate metabolic process	9	2.34987	0.00176354	0.893155	0.0698252	0.066739
GOTERM_BP_4	GO:0006811	monoatomic ion transport	33	8.61619	0.00217168	0.93636	0.0826121	0.0789608
GOTERM_BP_4	GO:0051050	positive regulation of transport	30	7.8329	0.0022169	0.939911	0.0826121	0.0789608
GOTERM_BP_4	GO:0048666	neuron development	31	8.09399	0.00231558	0.946989	0.0838242	0.0801192
GOTERM_BP_4	GO:0022607	cellular component assembly	71	18.5379	0.00272785	0.968599	0.0946404	0.0904574
GOTERM_BP_4	GO:1901568	fatty acid derivative metabolic process	7	1.82768	0.00301802	0.978282	0.0946404	0.0904574
GOTERM_BP_4	GO:0046390	ribose phosphate biosynthetic process	12	3.13316	0.00302193	0.97839	0.0946404	0.0904574
GOTERM_BP_4	GO:0022008	neurogenesis	42	10.9661	0.00307585	0.979821	0.0946404	0.0904574
GOTERM_BP_4	GO:0120039	plasma membrane bounded cell projection morphogenesis	21	5.48303	0.00309019	0.980185	0.0946404	0.0904574
GOTERM_BP_4	GO:0016053	organic acid biosynthetic process	14	3.65535	0.00312508	0.981045	0.0946404	0.0904574
GOTERM_BP_4	GO:0034097	response to cytokine	29	7.5718	0.00327359	0.984305	0.0946404	0.0904574
GOTERM_BP_4	GO:0042396	phosphagen biosynthetic process	3	0.78329	0.00328664	0.984564	0.0946404	0.0904574
GOTERM_BP_4	GO:0006599	phosphagen metabolic process	3	0.78329	0.00328664	0.984564	0.0946404	0.0904574
GOTERM_BP_4	GO:0060341	regulation of cellular localization	33	8.61619	0.0036747	0.990575	0.103463	0.0988903
GOTERM_BP_4	GO:0080134	regulation of response to stress	43	11.2272	0.00381633	0.992129	0.105115	0.100469
GOTERM_BP_4	GO:0010646	regulation of cell communication	91	23.7598	0.00393599	0.99324	0.106104	0.101414
GOTERM_BP_4	GO:0043067	regulation of programmed cell death	46	12.0104	0.00464479	0.997257	0.122603	0.117184
GOTERM_BP_4	GO:0002684	positive regulation of immune system process	33	8.61619	0.004829	0.99783	0.124864	0.119345
GOTERM_BP_4	GO:0030182	neuron differentiation	35	9.13838	0.00506883	0.998401	0.128444	0.122767
GOTERM_BP_4	GO:0030030	cell projection organization	38	9.92167	0.00539542	0.998945	0.132878	0.127005
GOTERM_BP_4	GO:0006873	intracellular monoatomic ion homeostasis	18	4.69974	0.00545357	0.999021	0.132878	0.127005
GOTERM_BP_4	GO:0038096	Fc-gamma receptor signaling pathway involved in phagocytosis	4	1.04439	0.00565973	0.999247	0.135299	0.129319
GOTERM_BP_4	GO:1901293	nucleoside phosphate biosynthetic process	13	3.39426	0.00579344	0.999365	0.135931	0.129923
GOTERM_BP_4	GO:0048522	positive regulation of cellular process	134	34.9869	0.00590468	0.999449	0.136022	0.13001
GOTERM_BP_4	GO:0032781	positive regulation of ATP-dependent activity	5	1.30548	0.00621864	0.999631	0.140697	0.134478
GOTERM_BP_4	GO:0015980	energy derivation by oxidation of organic compounds	13	3.39426	0.00702915	0.999869	0.156244	0.149339
GOTERM_BP_4	GO:0000902	cell morphogenesis	25	6.52742	0.00716841	0.99989	0.156593	0.149671
GOTERM_BP_4	GO:0140352	export from cell	19	4.96084	0.00745484	0.999924	0.16009	0.153014
GOTERM_BP_4	GO:0045445	myoblast differentiation	5	1.30548	0.00804234	0.999964	0.169827	0.162321
GOTERM_BP_4	GO:0006633	fatty acid biosynthetic process	8	2.08877	0.00829996	0.999974	0.172394	0.164775
GOTERM_BP_4	GO:0099504	synaptic vesicle cycle	9	2.34987	0.00861904	0.999983	0.176134	0.168349
GOTERM_BP_4	GO:0006694	steroid biosynthetic process	8	2.08877	0.00902529	0.99999	0.179666	0.171725
GOTERM_BP_4	GO:2000145	regulation of cell motility	34	8.87728	0.00907548	0.99999	0.179666	0.171725
GOTERM_BP_4	GO:1901654	response to ketone	11	2.87206	0.00933274	0.999993	0.181178	0.17317
GOTERM_BP_4	GO:0032288	myelin assembly	4	1.04439	0.00951591	0.999995	0.181178	0.17317
GOTERM_BP_4	GO:0042692	muscle cell differentiation	13	3.39426	0.00958083	0.999995	0.181178	0.17317
GOTERM_BP_4	GO:0055080	monoatomic cation homeostasis	19	4.96084	0.0101475	0.999998	0.18581	0.177597
GOTERM_BP_4	GO:0097435	supramolecular fiber organization	22	5.74413	0.0102305	0.999998	0.18581	0.177597
GOTERM_BP_4	GO:0051650	establishment of vesicle localization	10	2.61097	0.0102657	0.999998	0.18581	0.177597
GOTERM_BP_4	GO:0055085	transmembrane transport	37	9.66057	0.0113968	1	0.203376	0.194387
GOTERM_BP_4	GO:0030168	platelet activation	7	1.82768	0.0116993	1	0.205875	0.196776
GOTERM_BP_4	GO:0097305	response to alcohol	12	3.13316	0.0137276	1	0.238192	0.227664
GOTERM_BP_4	GO:0060052	neurofilament cytoskeleton organization	3	0.78329	0.0139118	1	0.238192	0.227664
GOTERM_BP_4	GO:0071466	cellular response to xenobiotic stimulus	10	2.61097	0.0143429	1	0.242299	0.23159
GOTERM_BP_4	GO:0035556	intracellular signal transduction	47	12.2715	0.0152999	1	0.255065	0.243792
GOTERM_BP_4	GO:0016126	sterol biosynthetic process	5	1.30548	0.015506	1	0.255144	0.243866
GOTERM_BP_4	GO:0072522	purine-containing compound biosynthetic process	11	2.87206	0.0165453	1	0.268755	0.256877
GOTERM_BP_4	GO:0009894	regulation of catabolic process	33	8.61619	0.0170775	1	0.273888	0.261782
GOTERM_BP_4	GO:0048732	gland development	16	4.17755	0.0185198	1	0.293308	0.280344
GOTERM_BP_4	GO:0043562	cellular response to nitrogen levels	3	0.78329	0.0199131	1	0.308192	0.29457
GOTERM_BP_4	GO:0010243	response to organonitrogen compound	28	7.3107	0.0199461	1	0.308192	0.29457
GOTERM_BP_4	GO:0006836	neurotransmitter transport	8	2.08877	0.0203368	1	0.310443	0.296722
GOTERM_BP_4	GO:0071214	cellular response to abiotic stimulus	13	3.39426	0.0225817	1	0.340607	0.325552
GOTERM_BP_4	GO:0006971	hypotonic response	3	0.78329	0.0232495	1	0.346555	0.331237
GOTERM_BP_4	GO:1990138	neuron projection extension	6	1.56658	0.0236563	1	0.348517	0.333113
GOTERM_BP_4	GO:0062197	cellular response to chemical stress	12	3.13316	0.0247933	1	0.361071	0.345112
GOTERM_BP_4	GO:0042060	wound healing	13	3.39426	0.026383	1	0.372086	0.35564
GOTERM_BP_4	GO:0051085	chaperone cofactor-dependent protein refolding	4	1.04439	0.0265209	1	0.372086	0.35564
GOTERM_BP_4	GO:0061024	membrane organization	24	6.26632	0.0265367	1	0.372086	0.35564
GOTERM_BP_4	GO:0007599	hemostasis	9	2.34987	0.0267244	1	0.372086	0.35564
GOTERM_BP_4	GO:0043933	protein-containing complex organization	55	14.3603	0.0273594	1	0.376787	0.360134
GOTERM_BP_4	GO:0034103	regulation of tissue remodeling	6	1.56658	0.0279984	1	0.38144	0.364581
GOTERM_BP_4	GO:0046907	intracellular transport	35	9.13838	0.0286383	1	0.386007	0.368946
GOTERM_BP_4	GO:0007507	heart development	19	4.96084	0.0291357	1	0.388578	0.371403
GOTERM_BP_4	GO:0007015	actin filament organization	12	3.13316	0.0311851	1	0.40866	0.390598
GOTERM_BP_4	GO:0060759	regulation of response to cytokine stimulus	9	2.34987	0.0312865	1	0.40866	0.390598
GOTERM_BP_4	GO:0007269	neurotransmitter secretion	6	1.56658	0.0328156	1	0.41637	0.397967
GOTERM_BP_4	GO:0032989	cellular anatomical entity morphogenesis	7	1.82768	0.0328627	1	0.41637	0.397967
GOTERM_BP_4	GO:0010927	cellular component assembly involved in morphogenesis	7	1.82768	0.0328627	1	0.41637	0.397967
GOTERM_BP_4	GO:0098662	inorganic cation transmembrane transport	20	5.22193	0.0340497	1	0.427139	0.40826
GOTERM_BP_4	GO:0031032	actomyosin structure organization	7	1.82768	0.0350384	1	0.431006	0.411956
GOTERM_BP_4	GO:0042552	myelination	7	1.82768	0.0350384	1	0.431006	0.411956
GOTERM_BP_4	GO:0016079	synaptic vesicle exocytosis	5	1.30548	0.0354672	1	0.432086	0.412988
GOTERM_BP_4	GO:0046903	secretion	18	4.69974	0.0364135	1	0.437144	0.417822
GOTERM_BP_4	GO:0019290	siderophore biosynthetic process	2	0.522193	0.0366442	1	0.437144	0.417822
GOTERM_BP_4	GO:0030155	regulation of cell adhesion	24	6.26632	0.0369174	1	0.437144	0.417822
GOTERM_BP_4	GO:0051084	'de novo' post-translational protein folding	4	1.04439	0.0374392	1	0.439217	0.419804
GOTERM_BP_4	GO:0016054	organic acid catabolic process	10	2.61097	0.0389417	1	0.452653	0.432646
GOTERM_BP_4	GO:0060537	muscle tissue development	13	3.39426	0.0396798	1	0.457039	0.436839
GOTERM_BP_4	GO:0060840	artery development	6	1.56658	0.0409568	1	0.464042	0.443532
GOTERM_BP_4	GO:0098655	monoatomic cation transmembrane transport	20	5.22193	0.0410826	1	0.464042	0.443532
GOTERM_BP_4	GO:0023057	negative regulation of signaling	40	10.4439	0.0414748	1	0.464042	0.443532
GOTERM_BP_4	GO:0009966	regulation of signal transduction	75	19.5822	0.0417528	1	0.464042	0.443532
GOTERM_BP_4	GO:0042753	positive regulation of circadian rhythm	3	0.78329	0.04293	1	0.465939	0.445345
GOTERM_BP_4	GO:0032252	secretory granule localization	3	0.78329	0.04293	1	0.465939	0.445345
GOTERM_BP_4	GO:0015031	protein transport	31	8.09399	0.0430267	1	0.465939	0.445345
GOTERM_BP_4	GO:0080135	regulation of cellular response to stress	17	4.43864	0.043489	1	0.466954	0.446315
GOTERM_BP_4	GO:0051341	regulation of oxidoreductase activity	5	1.30548	0.0443607	1	0.472311	0.451436
GOTERM_BP_4	GO:0044057	regulation of system process	18	4.69974	0.0452174	1	0.477421	0.456319
GOTERM_BP_4	GO:0007417	central nervous system development	28	7.3107	0.0469996	1	0.491185	0.469475
GOTERM_BP_4	GO:0048754	branching morphogenesis of an epithelial tube	7	1.82768	0.0472964	1	0.491185	0.469475
GOTERM_BP_4	GO:0071396	cellular response to lipid	17	4.43864	0.0497259	1	0.512218	0.489578
