# Supplementary material for: DHODH Blockade Induces Ferroptosis in Neuroblastoma by Modulating the Mevalonate Pathway
Source: Mol Cell Proteomics. 2025 Jun 11;24(7):101014. doi: 10.1016/j.mcpro.2025.101014 (PMC12275935; doi:10.1016/j.mcpro.2025.101014)
Supplement: Table S8 [file mmc8.xlsx]

## Sheet: Table S8
Table S8. GO Terms Biological Process of Regorafenib-treated neuroblastoma. (DAVID functional annotation) 225 differentially expressed proteins of Regorafenib-treated neuroblastoma cell.
Category	Term	Enrichment name	Count	%	PValue	Bonferroni	Benjamini	FDR
GOTERM_BP_4	GO:0006796	phosphate-containing compound metabolic process	59	26.2222	6.50668e-05	0.112375	0.0780092	0.0777537
GOTERM_BP_4	GO:0016192	vesicle-mediated transport	36	16	0.000129019	0.210518	0.0780092	0.0777537
GOTERM_BP_4	GO:0043436	oxoacid metabolic process	28	12.4444	0.000137573	0.222795	0.0780092	0.0777537
GOTERM_BP_4	GO:0006082	organic acid metabolic process	28	12.4444	0.000170326	0.268065	0.0780092	0.0777537
GOTERM_BP_4	GO:0010564	regulation of cell cycle process	21	9.33333	0.000226429	0.33957	0.0829635	0.0826918
GOTERM_BP_4	GO:0051726	regulation of cell cycle	28	12.4444	0.000335624	0.459341	0.102477	0.102142
GOTERM_BP_4	GO:0090068	positive regulation of cell cycle process	12	5.33333	0.000404053	0.523064	0.105746	0.1054
GOTERM_BP_4	GO:0019637	organophosphate metabolic process	27	12	0.000559167	0.641089	0.116198	0.115817
GOTERM_BP_4	GO:0044255	cellular lipid metabolic process	26	11.5556	0.000570841	0.648687	0.116198	0.115817
GOTERM_BP_4	GO:0006974	cellular response to DNA damage stimulus	23	10.2222	0.000703314	0.724433	0.122088	0.121688
GOTERM_BP_4	GO:0071702	organic substance transport	49	21.7778	0.000733059	0.739058	0.122088	0.121688
GOTERM_BP_4	GO:0022402	cell cycle process	27	12	0.00254718	0.99065	0.347307	0.34617
GOTERM_BP_4	GO:0045787	positive regulation of cell cycle	12	5.33333	0.00291748	0.995264	0.347307	0.34617
GOTERM_BP_4	GO:0071822	protein complex subunit organization	29	12.8889	0.00296372	0.99565	0.347307	0.34617
GOTERM_BP_4	GO:0099558	maintenance of synapse structure	4	1.77778	0.00318446	0.997101	0.347307	0.34617
GOTERM_BP_4	GO:0051128	regulation of cellular component organization	49	21.7778	0.0032361	0.997363	0.347307	0.34617
GOTERM_BP_4	GO:0000278	mitotic cell cycle	22	9.77778	0.00345343	0.998232	0.347307	0.34617
GOTERM_BP_4	GO:0044765	single-organism transport	51	22.6667	0.00348728	0.998338	0.347307	0.34617
GOTERM_BP_4	GO:0006644	phospholipid metabolic process	13	5.77778	0.00360199	0.998654	0.347307	0.34617
GOTERM_BP_4	GO:0045927	positive regulation of growth	10	4.44444	0.0039197	0.99925	0.359045	0.357869
GOTERM_BP_4	GO:0051130	positive regulation of cellular component organization	29	12.8889	0.00439133	0.999685	0.37811	0.376872
GOTERM_BP_4	GO:0015031	protein transport	34	15.1111	0.00462827	0.999796	0.37811	0.376872
GOTERM_BP_4	GO:0023061	signal release	13	5.77778	0.0049102	0.999879	0.37811	0.376872
GOTERM_BP_4	GO:0051049	regulation of transport	35	15.5556	0.00513999	0.999921	0.37811	0.376872
GOTERM_BP_4	GO:0090087	regulation of peptide transport	16	7.11111	0.00527198	0.999938	0.37811	0.376872
GOTERM_BP_4	GO:0070201	regulation of establishment of protein localization	16	7.11111	0.00536619	0.999948	0.37811	0.376872
GOTERM_BP_4	GO:0044283	small molecule biosynthetic process	15	6.66667	0.00603089	0.999985	0.409207	0.407867
GOTERM_BP_4	GO:0032880	regulation of protein localization	21	9.33333	0.00667541	0.999995	0.436763	0.435332
GOTERM_BP_4	GO:0000075	cell cycle checkpoint	8	3.55556	0.00724045	0.999998	0.457397	0.455899
GOTERM_BP_4	GO:0046907	intracellular transport	33	14.6667	0.0080047	1	0.488821	0.48722
GOTERM_BP_4	GO:0007015	actin filament organization	13	5.77778	0.00865942	1	0.490539	0.488932
GOTERM_BP_4	GO:1902589	single-organism organelle organization	35	15.5556	0.00900522	1	0.490539	0.488932
GOTERM_BP_4	GO:0007346	regulation of mitotic cell cycle	15	6.66667	0.0090751	1	0.490539	0.488932
GOTERM_BP_4	GO:0007010	cytoskeleton organization	29	12.8889	0.00954646	1	0.490539	0.488932
GOTERM_BP_4	GO:0009306	protein secretion	11	4.88889	0.00962126	1	0.490539	0.488932
GOTERM_BP_4	GO:0030036	actin cytoskeleton organization	17	7.55556	0.00972769	1	0.490539	0.488932
GOTERM_BP_4	GO:0006631	fatty acid metabolic process	12	5.33333	0.00990717	1	0.490539	0.488932
GOTERM_BP_4	GO:0046903	secretion	21	9.33333	0.0105019	1	0.506304	0.504646
GOTERM_BP_4	GO:0048522	positive regulation of cellular process	84	37.3333	0.0110628	1	0.519668	0.517966
GOTERM_BP_4	GO:0045184	establishment of protein localization	34	15.1111	0.0115024	1	0.52681	0.525085
GOTERM_BP_4	GO:0000077	DNA damage checkpoint	6	2.66667	0.0121785	1	0.544171	0.542389
GOTERM_BP_4	GO:0071705	nitrogen compound transport	38	16.8889	0.0126914	1	0.547327	0.545534
GOTERM_BP_4	GO:0006461	protein complex assembly	24	10.6667	0.0132081	1	0.547327	0.545534
GOTERM_BP_4	GO:0007167	enzyme linked receptor protein signaling pathway	21	9.33333	0.0133629	1	0.547327	0.545534
GOTERM_BP_4	GO:0007417	central nervous system development	22	9.77778	0.0135427	1	0.547327	0.545534
GOTERM_BP_4	GO:0051050	positive regulation of transport	20	8.88889	0.0137429	1	0.547327	0.545534
GOTERM_BP_4	GO:0032956	regulation of actin cytoskeleton organization	11	4.88889	0.0143793	1	0.560486	0.558651
GOTERM_BP_4	GO:0035265	organ growth	7	3.11111	0.0149723	1	0.56996	0.568093
GOTERM_BP_4	GO:0008610	lipid biosynthetic process	16	7.11111	0.0153142	1	0.56996	0.568093
GOTERM_BP_4	GO:0065003	macromolecular complex assembly	33	14.6667	0.0155557	1	0.56996	0.568093
GOTERM_BP_4	GO:0033043	regulation of organelle organization	27	12	0.0167724	1	0.60249	0.600517
GOTERM_BP_4	GO:0044246	regulation of multicellular organismal metabolic process	4	1.77778	0.0177363	1	0.613075	0.611067
GOTERM_BP_4	GO:0010712	regulation of collagen metabolic process	4	1.77778	0.0177363	1	0.613075	0.611067
GOTERM_BP_4	GO:1901617	organic hydroxy compound biosynthetic process	8	3.55556	0.018133	1	0.615177	0.613163
GOTERM_BP_4	GO:1903727	positive regulation of phospholipid metabolic process	4	1.77778	0.018695	1	0.622646	0.620607
GOTERM_BP_4	GO:0045931	positive regulation of mitotic cell cycle	7	3.11111	0.0190328	1	0.622646	0.620607
GOTERM_BP_4	GO:0030168	platelet activation	6	2.66667	0.019613	1	0.63037	0.628305
GOTERM_BP_4	GO:0061298	retina vasculature development in camera-type eye	3	1.33333	0.0201956	1	0.631501	0.629433
GOTERM_BP_4	GO:0046622	positive regulation of organ growth	4	1.77778	0.020697	1	0.631501	0.629433
GOTERM_BP_4	GO:0035383	thioester metabolic process	5	2.22222	0.0210271	1	0.631501	0.629433
GOTERM_BP_4	GO:0006637	acyl-CoA metabolic process	5	2.22222	0.0210271	1	0.631501	0.629433
GOTERM_BP_4	GO:0006732	coenzyme metabolic process	10	4.44444	0.0216847	1	0.640748	0.638649
GOTERM_BP_4	GO:0060973	cell migration involved in heart development	3	1.33333	0.0221614	1	0.644439	0.642329
GOTERM_BP_4	GO:0051271	negative regulation of cellular component movement	11	4.88889	0.022723	1	0.650445	0.648315
GOTERM_BP_4	GO:0032964	collagen biosynthetic process	4	1.77778	0.0239124	1	0.673963	0.671756
GOTERM_BP_4	GO:0030336	negative regulation of cell migration	10	4.44444	0.026586	1	0.71138	0.70905
GOTERM_BP_4	GO:0007093	mitotic cell cycle checkpoint	6	2.66667	0.0267932	1	0.71138	0.70905
GOTERM_BP_4	GO:0006887	exocytosis	10	4.44444	0.0268105	1	0.71138	0.70905
GOTERM_BP_4	GO:0044772	mitotic cell cycle phase transition	12	5.33333	0.0271337	1	0.71138	0.70905
GOTERM_BP_4	GO:0032970	regulation of actin filament-based process	11	4.88889	0.027278	1	0.71138	0.70905
GOTERM_BP_4	GO:0051656	establishment of organelle localization	13	5.77778	0.0275699	1	0.71138	0.70905
GOTERM_BP_4	GO:0030163	protein catabolic process	20	8.88889	0.0290804	1	0.722922	0.720555
GOTERM_BP_4	GO:0007269	neurotransmitter secretion	6	2.66667	0.0295377	1	0.722922	0.720555
GOTERM_BP_4	GO:0016125	sterol metabolic process	6	2.66667	0.0295377	1	0.722922	0.720555
GOTERM_BP_4	GO:0035295	tube development	14	6.22222	0.0295956	1	0.722922	0.720555
GOTERM_BP_4	GO:0060627	regulation of vesicle-mediated transport	13	5.77778	0.032236	1	0.762315	0.759819
GOTERM_BP_4	GO:0030832	regulation of actin filament length	7	3.11111	0.0322966	1	0.762315	0.759819
GOTERM_BP_4	GO:2000146	negative regulation of cell motility	10	4.44444	0.0324567	1	0.762315	0.759819
GOTERM_BP_4	GO:0042060	wound healing	12	5.33333	0.0336406	1	0.780122	0.777567
GOTERM_BP_4	GO:0008643	carbohydrate transport	6	2.66667	0.0347081	1	0.792546	0.78995
GOTERM_BP_4	GO:0051650	establishment of vesicle localization	9	4	0.0350416	1	0.792546	0.78995
GOTERM_BP_4	GO:0006259	DNA metabolic process	21	9.33333	0.0355625	1	0.794518	0.791916
GOTERM_BP_4	GO:0051052	regulation of DNA metabolic process	13	5.77778	0.036177	1	0.79851	0.795894
GOTERM_BP_4	GO:0032386	regulation of intracellular transport	12	5.33333	0.0390027	1	0.803133	0.800503
GOTERM_BP_4	GO:0006066	alcohol metabolic process	9	4	0.0391823	1	0.803133	0.800503
GOTERM_BP_4	GO:0008202	steroid metabolic process	9	4	0.0391823	1	0.803133	0.800503
GOTERM_BP_4	GO:0060562	epithelial tube morphogenesis	9	4	0.0391823	1	0.803133	0.800503
GOTERM_BP_4	GO:0060341	regulation of cellular localization	19	8.44444	0.0397731	1	0.803133	0.800503
GOTERM_BP_4	GO:1903530	regulation of secretion by cell	13	5.77778	0.0398	1	0.803133	0.800503
GOTERM_BP_4	GO:0051046	regulation of secretion	14	6.22222	0.0400577	1	0.803133	0.800503
GOTERM_BP_4	GO:0006753	nucleoside phosphate metabolic process	14	6.22222	0.0400577	1	0.803133	0.800503
GOTERM_BP_4	GO:0050708	regulation of protein secretion	8	3.55556	0.0404136	1	0.803133	0.800503
GOTERM_BP_4	GO:0045840	positive regulation of mitotic nuclear division	4	1.77778	0.0407704	1	0.803133	0.800503
GOTERM_BP_4	GO:0051648	vesicle localization	9	4	0.0414097	1	0.804544	0.801909
GOTERM_BP_4	GO:0048731	system development	71	31.5556	0.0418874	1	0.804544	0.801909
GOTERM_BP_4	GO:0007420	brain development	16	7.11111	0.0424712	1	0.804544	0.801909
GOTERM_BP_4	GO:0006836	neurotransmitter transport	7	3.11111	0.0425987	1	0.804544	0.801909
GOTERM_BP_4	GO:0007067	mitotic nuclear division	9	4	0.0436819	1	0.814952	0.812283
GOTERM_BP_4	GO:0072524	pyridine-containing compound metabolic process	6	2.66667	0.0443223	1	0.814952	0.812283
GOTERM_BP_4	GO:0090407	organophosphate biosynthetic process	13	5.77778	0.0444843	1	0.814952	0.812283
GOTERM_BP_4	GO:0008299	isoprenoid biosynthetic process	3	1.33333	0.045682	1	0.823022	0.820326
GOTERM_BP_4	GO:0007034	vacuolar transport	6	2.66667	0.0458233	1	0.823022	0.820326
