# Supplementary material for: DHODH Blockade Induces Ferroptosis in Neuroblastoma by Modulating the Mevalonate Pathway
Source: Mol Cell Proteomics. 2025 Jun 11;24(7):101014. doi: 10.1016/j.mcpro.2025.101014 (PMC12275935; doi:10.1016/j.mcpro.2025.101014)
Supplement: Table S9 [file mmc9.xlsx]

## Sheet: Table S9
Table S9. GO Terms Biological Process of Regorafenib-treated and DHODH knockdown neuroblastoma. (DAVID functional annotation) 50 commonly DE proteins of Regorafenib treated and DHODH knockdown neuroblastoma cells.
Category	Term	Enrichment name	Count	%	PValue	Bonferroni	Benjamini	FDR
GOTERM_BP_4	GO:0008610	lipid biosynthetic process	8	15.0943	0.00089364	0.359324	0.298196	0.297597
GOTERM_BP_4	GO:0043436	oxoacid metabolic process	9	16.9811	0.00119758	0.449402	0.298196	0.297597
GOTERM_BP_4	GO:0044255	cellular lipid metabolic process	9	16.9811	0.00240777	0.698961	0.39969	0.398887
GOTERM_BP_4	GO:0034032	purine nucleoside bisphosphate metabolic process	4	7.54717	0.00330439	0.807626	0.411397	0.410571
GOTERM_BP_4	GO:0006796	phosphate-containing compound metabolic process	12	22.6415	0.00432499	0.884504	0.430769	0.429904
GOTERM_BP_4	GO:1901570	fatty acid derivative biosynthetic process	3	5.66038	0.00741612	0.975449	0.561606	0.560478
GOTERM_BP_4	GO:0006631	fatty acid metabolic process	5	9.43396	0.0097048	0.992223	0.561606	0.560478
GOTERM_BP_4	GO:0048522	positive regulation of cellular process	24	45.283	0.0100206	0.993365	0.561606	0.560478
GOTERM_BP_4	GO:0019637	organophosphate metabolic process	8	15.0943	0.0102006	0.99394	0.561606	0.560478
GOTERM_BP_4	GO:0006753	nucleoside phosphate metabolic process	6	11.3208	0.0119379	0.997473	0.561606	0.560478
GOTERM_BP_4	GO:0051650	establishment of vesicle localization	4	7.54717	0.0124049	0.998003	0.561606	0.560478
GOTERM_BP_4	GO:1901568	fatty acid derivative metabolic process	3	5.66038	0.0157333	0.999628	0.58182	0.580652
GOTERM_BP_4	GO:0071260	cellular response to mechanical stimulus	3	5.66038	0.0157333	0.999628	0.58182	0.580652
GOTERM_BP_4	GO:1903530	regulation of secretion by cell	6	11.3208	0.0163564	0.999729	0.58182	0.580652
GOTERM_BP_4	GO:0055086	nucleobase-containing small molecule metabolic process	6	11.3208	0.0191657	0.999935	0.595961	0.594764
GOTERM_BP_4	GO:0016192	vesicle-mediated transport	9	16.9811	0.0202413	0.999962	0.595961	0.594764
GOTERM_BP_4	GO:0009259	ribonucleotide metabolic process	5	9.43396	0.0205565	0.999968	0.595961	0.594764
GOTERM_BP_4	GO:0035383	thioester metabolic process	3	5.66038	0.0215408	0.99998	0.595961	0.594764
GOTERM_BP_4	GO:0009893	positive regulation of metabolic process	17	32.0755	0.0267033	0.999999	0.672794	0.671443
GOTERM_BP_4	GO:0061299	retina vasculature morphogenesis in camera-type eye	2	3.77358	0.0270198	0.999999	0.672794	0.671443
GOTERM_BP_4	GO:0046165	alcohol biosynthetic process	3	5.66038	0.0301022	1	0.713852	0.712418
GOTERM_BP_4	GO:0006163	purine nucleotide metabolic process	5	9.43396	0.0320997	1	0.724209	0.722755
GOTERM_BP_4	GO:0048584	positive regulation of response to stimulus	12	22.6415	0.0334474	1	0.724209	0.722755
GOTERM_BP_4	GO:0140352	export from cell	5	9.43396	0.0382462	1	0.739996	0.73851
GOTERM_BP_4	GO:0038065	collagen-activated signaling pathway	2	3.77358	0.039064	1	0.739996	0.73851
GOTERM_BP_4	GO:0023056	positive regulation of signaling	10	18.8679	0.0433791	1	0.739996	0.73851
GOTERM_BP_4	GO:0032252	secretory granule localization	2	3.77358	0.0438407	1	0.739996	0.73851
GOTERM_BP_4	GO:0080135	regulation of cellular response to stress	5	9.43396	0.0442723	1	0.739996	0.73851
GOTERM_BP_4	GO:0060562	epithelial tube morphogenesis	4	7.54717	0.0476089	1	0.739996	0.73851
GOTERM_BP_4	GO:0048754	branching morphogenesis of an epithelial tube	3	5.66038	0.0480229	1	0.739996	0.73851
GOTERM_BP_4	GO:0061024	membrane organization	6	11.3208	0.0491597	1	0.739996	0.73851
