# Supplementary material for: DHODH Blockade Induces Ferroptosis in Neuroblastoma by Modulating the Mevalonate Pathway
Source: Mol Cell Proteomics. 2025 Jun 11;24(7):101014. doi: 10.1016/j.mcpro.2025.101014 (PMC12275935; doi:10.1016/j.mcpro.2025.101014)
Supplement: Table S10 [file mmc10.xlsx]

## Sheet: Table S10
Table S10. KEGG of DHODH knockdown neuroblastoma. (DAVID functional annotation) 377 differentially expressed proteins of DHODH knockdown neuroblastoma cells.
Category	Term	Enrichment name	Count	%	P-Value	Bonferroni	Benjamini	FDR
KEGG_PATHWAY	hsa01212	Fatty acid metabolism	11	2.87206	6.16054e-07	0.000171864	0.000171879	0.000158326
KEGG_PATHWAY	hsa05014	Amyotrophic lateral sclerosis	23	6.00522	3.60407e-05	0.0100052	0.00502768	0.00463123
KEGG_PATHWAY	hsa05208	Chemical carcinogenesis - reactive oxygen species	17	4.43864	6.01324e-05	0.0166375	0.00559232	0.00515134
KEGG_PATHWAY	hsa01100	Metabolic pathways	58	15.1436	0.000145853	0.0398791	0.00991681	0.00913484
KEGG_PATHWAY	hsa04260	Cardiac muscle contraction	10	2.61097	0.000177721	0.048379	0.00991681	0.00913484
KEGG_PATHWAY	hsa00190	Oxidative phosphorylation	12	3.13316	0.000276791	0.074328	0.0128708	0.0118559
KEGG_PATHWAY	hsa05020	Prion disease	17	4.43864	0.000583722	0.150329	0.0220296	0.0202925
KEGG_PATHWAY	hsa04137	Mitophagy - animal	10	2.61097	0.000631675	0.161628	0.0220296	0.0202925			`
KEGG_PATHWAY	hsa04932	Non-alcoholic fatty liver disease	12	3.13316	0.000952751	0.233518	0.0295353	0.0272063
KEGG_PATHWAY	hsa04925	Aldosterone synthesis and secretion	9	2.34987	0.00195414	0.420587	0.0545206	0.0502214
KEGG_PATHWAY	hsa04714	Thermogenesis	14	3.65535	0.00292504	0.55837	0.0741897	0.0683396
KEGG_PATHWAY	hsa01040	Biosynthesis of unsaturated fatty acids	5	1.30548	0.0032735	0.599406	0.0742015	0.0683505
KEGG_PATHWAY	hsa05022	Pathways of neurodegeneration - multiple diseases	22	5.74413	0.00345742	0.619508	0.0742015	0.0683505
KEGG_PATHWAY	hsa05222	Small cell lung cancer	8	2.08877	0.00547276	0.783701	0.0990613	0.09125
KEGG_PATHWAY	hsa04022	cGMP-PKG signaling pathway	11	2.87206	0.00552054	0.786581	0.0990613	0.09125
KEGG_PATHWAY	hsa04120	Ubiquitin mediated proteolysis	10	2.61097	0.0057912	0.802189	0.0990613	0.09125
KEGG_PATHWAY	hsa04141	Protein processing in endoplasmic reticulum	11	2.87206	0.00624575	0.825883	0.0990613	0.09125
KEGG_PATHWAY	hsa04071	Sphingolipid signaling pathway	9	2.34987	0.00711049	0.863429	0.0990613	0.09125
KEGG_PATHWAY	hsa04961	Endocrine and other factor-regulated calcium reabsorption	6	1.56658	0.00751096	0.877967	0.0990613	0.09125
KEGG_PATHWAY	hsa05415	Diabetic cardiomyopathy	12	3.13316	0.00769916	0.884256	0.0990613	0.09125
KEGG_PATHWAY	hsa03320	PPAR signaling pathway	7	1.82768	0.007806	0.887682	0.0990613	0.09125
KEGG_PATHWAY	hsa00061	Fatty acid biosynthesis	4	1.04439	0.00781128	0.887848	0.0990613	0.09125
KEGG_PATHWAY	hsa05012	Parkinson disease	14	3.65535	0.00909416	0.921831	0.109915	0.101248
KEGG_PATHWAY	hsa04340	Hedgehog signaling pathway	6	1.56658	0.00945507	0.929385	0.109915	0.101248
KEGG_PATHWAY	hsa04978	Mineral absorption	6	1.56658	0.0125512	0.970517	0.140071	0.129026
KEGG_PATHWAY	hsa04216	Ferroptosis	5	1.30548	0.0146797	0.983852	0.157524	0.145103
KEGG_PATHWAY	hsa05010	Alzheimer disease	17	4.43864	0.0170205	0.991684	0.169262	0.155915
KEGG_PATHWAY	hsa00071	Fatty acid degradation	5	1.30548	0.0172602	0.992231	0.169262	0.155915
KEGG_PATHWAY	hsa04530	Tight junction	10	2.61097	0.0175935	0.992933	0.169262	0.155915
KEGG_PATHWAY	hsa05016	Huntington disease	14	3.65535	0.0261264	0.99938	0.242975	0.223816
KEGG_PATHWAY	hsa04261	Adrenergic signaling in cardiomyocytes	9	2.34987	0.0270942	0.99953	0.243847	0.224619
KEGG_PATHWAY	hsa01230	Biosynthesis of amino acids	6	1.56658	0.0300731	0.9998	0.2622	0.241524
KEGG_PATHWAY	hsa04972	Pancreatic secretion	7	1.82768	0.0313261	0.999861	0.263175	0.242423
KEGG_PATHWAY	hsa04144	Endocytosis	12	3.13316	0.0320716	0.999888	0.263175	0.242423
KEGG_PATHWAY	hsa04210	Apoptosis	8	2.08877	0.0391292	0.999985	0.311916	0.28732
KEGG_PATHWAY	hsa05134	Legionellosis	5	1.30548	0.0407701	0.999991	0.315968	0.291053
KEGG_PATHWAY	hsa04510	Focal adhesion	10	2.61097	0.0471222	0.999999	0.355327	0.327308
